# Supplementary material for: Crystal structure and Hirshfeld surface analysis of (E)-3-benzyl­idene-4-oxo­penta­noic acid
Source: Acta Crystallogr E Crystallogr Commun. 2022 May 13;78(Pt 6):563–7. doi: 10.1107/S2056989022004789 (PMC9431796; doi:10.1107/S2056989022004789)
Supplement: Supplementary file 1 [file e-78-00563-sup1.cif]

##############################################################################
#                                                                            #
# This CIF contains the data in a paper accepted for publication in          #
# Acta Crystallographica Section E. It conforms to the requirements of       #
# Notes for Authors for Acta Crystallographica Section E, and has been       #
# peer reviewed under the auspices of the IUCr Commission on Journals.       #
#                                                                            #
# Full details of the Crystallographic Information File format               #
# are given in the paper "The Crystallographic Information File (CIF):       #
# a New Standard Archive File for Crystallography" by S. R. Hall, F. H.      #
# Allen and I. D. Brown [Acta Cryst. (1991), A47, 655-685].                  #
#                                                                            #
# The current version of the core CIF dictionary is obtainable from          #
# ftp://ftp.iucr.org/pub/cif_core.dic.                                       #
#                                                                            #
# Software is freely available for graphical display of the structure(s)     #
# in this CIF. For information consult the CIF software page                 #
# http://www.iucr.org/resources/cif/software.                                #
#                                                                            #
# This file may be used for bona fide research purposes within the           #
# scientific community so long as proper attribution is given to the journal # 
# article from which it was obtained.                                        #
#                                                                            #
##############################################################################
data_global
_audit_creation_method     'APEX4 v2021.10-0'
_journal_date_recd_electronic     2022-04-06
_journal_date_accepted     2022-05-04
_journal_name_full     'Acta Crystallographica, Section E'
_journal_year     2022
_journal_volume     78
_journal_issue      6
_journal_page_first     0
_journal_page_last     0
_journal_paper_category     GO
_journal_paper_doi     10.1107/S2056989022004789
_journal_coeditor_code     VM2263
_publ_contact_author_name     'Ramli, Youssef'
_publ_contact_author_address
;
Laboratory of Medicinal Chemistry
Drug Sciences Research Center
Faculty of Medicine and Pharmacy
Mohammed V University in Rabat, Rabat
Morocco
;
_publ_contact_author_email
;
y.ramli@um5r.ac.ma
;
_publ_contact_author_fax     ?
_publ_contact_author_phone     ?
_publ_section_title
;
Crystal structure and Hirshfeld surface analysis of
(<i>E</i>)-3-benzylidene-4-oxopentanoic acid
;
_publ_section_title_footnote     .
loop_
    _publ_author_name
    _publ_author_footnote
    _publ_author_address
    'Assila, Hamza' .
;
Laboratory of Medicinal Chemistry
Drug Sciences Research Center
Faculty of Medicine and Pharmacy
Mohammed V University in Rabat, Rabat
Morocco
;
    'Zaoui, Younes' .
;
Laboratory of Medicinal Chemistry
Drug Sciences Research Center
Faculty of Medicine and Pharmacy
Mohammed V University in Rabat, Rabat
Morocco
;
    'Ameziane El Hassani, Issam' .
;
Laboratory of Medicinal Chemistry
Drug Sciences Research Center
Faculty of Medicine and Pharmacy
Mohammed V University in Rabat, Rabat
Morocco
;
    'El Ghammarti, Samira' .
;
Medical and Clinical Biology Department Faculty of Medicine and Pharmacy,
Mohammed V University in Rabat, Rabat,
Morocco
;
    'Mague, Joel T.' .
;
Department of Chemistry, Tulane University, New Orleans, LA 70118,
USA
;
    'Taoufik, Jamal' .
;
Laboratory of Medicinal Chemistry
Drug Sciences Research Center
Faculty of Medicine and Pharmacy
Mohammed V University in Rabat, Rabat
Morocco
;
    'Ramli, Youssef' .
;
Laboratory of Medicinal Chemistry
Drug Sciences Research Center
Faculty of Medicine and Pharmacy
Mohammed V University in Rabat, Rabat
Morocco
;
    'Ansar, Mhammed' .
;
Laboratory of Medicinal Chemistry
Drug Sciences Research Center
Faculty of Medicine and Pharmacy
Mohammed V University in Rabat, Rabat
Morocco
;
_publ_section_synopsis
;
The asymmetric unit contains two independent molecules having opposite
conformations and each forming self-dimers through complementary O---H...O
hydrogen bonds. These dimers are linked by weak C---H...\p interactions
involving the phenyl ring and the olefinic double bond into zigzag chains
extending along the <i>c</i>-axis direction. The chains are linked by
C---H...O hydrogen bonds to form the full three-dimensional structure in which
one can discern layers parallel to the <i>bc</i> plane.
;
data_I
_audit_creation_method     'SHELXL-2019/1'
_chemical_name_systematic
;
(<i>E</i>)-3-Benzylidene-4-oxopentanoic acid
;
_chemical_name_common     ?
_chemical_formula_moiety     'C12 H12 O3'
_chemical_formula_sum     'C12 H12 O3'
_chemical_formula_iupac     'C12 H12 O3'
_chemical_formula_weight     204.22
_chemical_melting_point     ?
_space_group_crystal_system     monoclinic
_space_group_name_H-M_alt     'P 21/c'
_space_group_name_Hall     '-P 2ybc'
loop_
    _space_group_symop_operation_xyz
    'x, y, z'
    '-x, y+1/2, -z+1/2'
    '-x, -y, -z'
    'x, -y-1/2, z-1/2'
_cell_length_a     15.5987(3)
_cell_length_b     13.0782(3)
_cell_length_c     11.0396(2)
_cell_angle_alpha     90
_cell_angle_beta     109.0630(10)
_cell_angle_gamma     90
_cell_volume     2128.60(8)
_cell_formula_units_Z     8
_cell_measurement_reflns_used     9897
_cell_measurement_theta_min     2.9973
_cell_measurement_theta_max     68.2449
_cell_measurement_temperature     125.(2)
_exptl_crystal_description     plate
_exptl_crystal_colour     colourless
_exptl_crystal_size_max     0.354
_exptl_crystal_size_mid     0.182
_exptl_crystal_size_min     0.074
_exptl_crystal_density_diffrn     1.274
_exptl_crystal_density_meas     ?
_exptl_crystal_density_method     'not measured'
_exptl_crystal_F_000     864
_exptl_absorpt_coefficient_mu     0.751
_exptl_absorpt_correction_type     multi-scan
_exptl_absorpt_process_details
;
(<i>SADABS</i>; Krause <i>et al.</i>, 2015)
;
_exptl_absorpt_correction_T_min     0.85
_exptl_absorpt_correction_T_max     0.95
_exptl_special_details
;
The diffraction data were obtained from 13 sets of frames,
each of width 0.5\% in \w or \f, collected with scan parameters
determined by the "strategy" routine in <i>APEX3</i>. The scan
time varied between 4 and 10 sec/frame, increasing with increasing
\q.
;
_diffrn_ambient_temperature     125(2)
_diffrn_source     'INCOATEC I\mS micro-focus source'
_diffrn_source_power     0.05
_diffrn_source_voltage     50
_diffrn_source_current     1.0
_diffrn_radiation_type     CuK\a
_diffrn_radiation_wavelength     1.54178
_diffrn_radiation_monochromator     mirror
_diffrn_measurement_device_type     'Bruker D8 VENTURE PHOTON 3 CPAD'
_diffrn_measurement_device     'Bruker D8 VENTURE PHOTON 3 CPAD'
_diffrn_measurement_method     '\w and \f scans'
_diffrn_detector_area_resol_mean     7.3910
_diffrn_reflns_number     36991
_diffrn_reflns_av_R_equivalents     0.0421
_diffrn_reflns_av_unetI/netI     0.0212
_diffrn_reflns_theta_min     2.997
_diffrn_reflns_theta_max     68.285
_diffrn_reflns_theta_full     68.250
_diffrn_measured_fraction_theta_max     0.997
_diffrn_measured_fraction_theta_full     0.997
_diffrn_reflns_limit_h_min     -18
_diffrn_reflns_limit_h_max     18
_diffrn_reflns_limit_k_min     -15
_diffrn_reflns_limit_k_max     15
_diffrn_reflns_limit_l_min     -13
_diffrn_reflns_limit_l_max     13
_refine_special_details
;
Refinement of F^2^ against ALL reflections.  The weighted R-factor wR and
goodness of fit S are based on F^2^, conventional R-factors R are based
on F, with F set to zero for negative F^2^. The threshold expression of
F^2^ > 2sigma(F^2^) is used only for calculating R-factors(gt) etc. and is
not relevant to the choice of reflections for refinement.  R-factors based
on F^2^ are statistically about twice as large as those based on F, and R-
factors based on ALL data will be even larger. H-atoms attached to carbon
were placed in calculated positions (C---H = 0.95 - 0.99 \%A) and included
as riding contributions with isotropic displacement parameters 1.2 - 1.5
times those of the attached atoms. Those attached to oxygen were placed in
locations derived from a difference map and refined with a DFIX 0.84 0.01
instruction.
;
_reflns_number_total     3894
_reflns_number_gt     3477
_reflns_threshold_expression     'I > 2\s(I)'
_refine_ls_structure_factor_coef     Fsqd
_refine_ls_matrix_type     full
_refine_ls_R_factor_all     0.0420
_refine_ls_R_factor_gt     0.0371
_refine_ls_wR_factor_gt     0.0937
_refine_ls_wR_factor_ref     0.0977
_refine_ls_goodness_of_fit_ref     1.039
_refine_ls_restrained_S_all     1.039
_refine_ls_number_reflns     3894
_refine_ls_number_parameters     281
_refine_ls_number_restraints     2
_refine_ls_hydrogen_treatment     mixed
_refine_ls_weighting_scheme     calc
_refine_ls_weighting_details
              'w=1/[\s^2^(Fo^2^)+(0.0449P)^2^+0.7261P] where P=(Fo^2^+2Fc^2^)/3'
_atom_sites_solution_hydrogens     mixed
_atom_sites_solution_primary     dual
_atom_sites_solution_secondary     difmap
_refine_ls_shift/su_max     0.000
_refine_ls_shift/su_mean     0.000
_refine_diff_density_max     0.255
_refine_diff_density_min     -0.155
_refine_ls_extinction_method     none
_refine_ls_extinction_coef     .
loop_
    _atom_type_symbol
    _atom_type_description
    _atom_type_scat_dispersion_real
    _atom_type_scat_dispersion_imag
    _atom_type_scat_source
    'C' 'C' 0.0181 0.0091
                         'International Tables Vol C Tables 4.2.6.8 and 6.1.1.4'
    'H' 'H' 0.0000 0.0000
                         'International Tables Vol C Tables 4.2.6.8 and 6.1.1.4'
    'O' 'O' 0.0492 0.0322
                         'International Tables Vol C Tables 4.2.6.8 and 6.1.1.4'
_computing_data_collection
;
<i>APEX4</i> (Bruker, 2021)
;
_computing_cell_refinement
;
<i>SAINT</i> (Bruker, 2021)
;
_computing_data_reduction
;
<i>SAINT</i>  (Bruker, 2021)
;
_computing_structure_solution
;
<i>SHELXT</i> (Sheldrick, 2015<i>a</i>)
;
_computing_structure_refinement
;
<i>SHELXL2018</i> (Sheldrick, 2015<i>b</i>)
;
_computing_molecular_graphics
;
<i>DIAMOND</i> (Brandenburg & Putz, 2012)
;
_computing_publication_material
;
<i>SHELXTL</i> (Bruker, 2021)
;
loop_
    _atom_site_type_symbol
    _atom_site_label
    _atom_site_fract_x
    _atom_site_fract_y
    _atom_site_fract_z
    _atom_site_U_iso_or_equiv
    _atom_site_adp_type
    _atom_site_calc_flag
    _atom_site_occupancy
    _atom_site_disorder_assembly
    _atom_site_disorder_group
    O O1 0.01466(6) 0.43636(7) 0.13158(8) 0.0335(2) Uani d 1 . .
    O O2 0.11775(6) 0.53207(7) 0.08370(9) 0.0330(2) Uani d 1 . .
    H H2A 0.0747(10) 0.5405(15) 0.0145(12) 0.059(6) Uiso d 1 . .
    O O3 0.15617(8) 0.23912(8) 0.24312(9) 0.0428(3) Uani d 1 . .
    C C1 0.11190(8) 0.51281(10) 0.51675(12) 0.0287(3) Uani d 1 . .
    C C2 0.13778(9) 0.52531(10) 0.64944(13) 0.0319(3) Uani d 1 . .
    H H2 0.149625 0.466767 0.703342 0.038 Uiso calc 1 . .
    C C3 0.14645(10) 0.62214(11) 0.70370(14) 0.0381(3) Uani d 1 . .
    H H3 0.165783 0.629690 0.794220 0.046 Uiso calc 1 . .
    C C4 0.12690(10) 0.70747(11) 0.62572(16) 0.0425(4) Uani d 1 . .
    H H4 0.134096 0.773842 0.662664 0.051 Uiso calc 1 . .
    C C5 0.09682(11) 0.69635(11) 0.49382(16) 0.0425(4) Uani d 1 . .
    H H5 0.081391 0.755016 0.440322 0.051 Uiso calc 1 . .
    C C6 0.08917(9) 0.59974(11) 0.43962(14) 0.0352(3) Uani d 1 . .
    H H6 0.068235 0.592658 0.349008 0.042 Uiso calc 1 . .
    C C7 0.11215(9) 0.40800(10) 0.46866(12) 0.0283(3) Uani d 1 . .
    H H7 0.093428 0.356028 0.514695 0.034 Uiso calc 1 . .
    C C8 0.13551(8) 0.37633(10) 0.36773(11) 0.0277(3) Uani d 1 . .
    C C9 0.16595(9) 0.44565(10) 0.28089(12) 0.0296(3) Uani d 1 . .
    H H9A 0.189225 0.510133 0.326857 0.036 Uiso calc 1 . .
    H H9B 0.216439 0.412547 0.259955 0.036 Uiso calc 1 . .
    C C10 0.09137(9) 0.47015(9) 0.15870(11) 0.0263(3) Uani d 1 . .
    C C11 0.13621(9) 0.26565(10) 0.33666(12) 0.0308(3) Uani d 1 . .
    C C12 0.11327(11) 0.18699(11) 0.42061(14) 0.0390(3) Uani d 1 . .
    H H12A 0.051375 0.198520 0.421374 0.059 Uiso calc 1 . .
    H H12B 0.155908 0.192707 0.508058 0.059 Uiso calc 1 . .
    H H12C 0.117594 0.118474 0.387117 0.059 Uiso calc 1 . .
    O O4 0.49089(6) 0.43991(8) 0.62632(9) 0.0363(2) Uani d 1 . .
    O O5 0.38438(7) 0.52938(8) 0.47860(9) 0.0362(2) Uani d 1 . .
    H H5A 0.4271(11) 0.5378(16) 0.4462(19) 0.068(6) Uiso d 1 . .
    O O6 0.35094(8) 0.24526(8) 0.60897(9) 0.0465(3) Uani d 1 . .
    C C13 0.37323(9) 0.51643(11) 0.91953(12) 0.0321(3) Uani d 1 . .
    C C14 0.33171(10) 0.52973(12) 1.01313(14) 0.0390(3) Uani d 1 . .
    H H14 0.312493 0.471674 1.049168 0.047 Uiso calc 1 . .
    C C15 0.31836(11) 0.62700(13) 1.05381(16) 0.0465(4) Uani d 1 . .
    H H15 0.289284 0.635179 1.116582 0.056 Uiso calc 1 . .
    C C16 0.34705(11) 0.71187(12) 1.00363(16) 0.0484(4) Uani d 1 . .
    H H16 0.336386 0.778415 1.030129 0.058 Uiso calc 1 . .
    C C17 0.39153(11) 0.69983(12) 0.91436(15) 0.0446(4) Uani d 1 . .
    H H17 0.412634 0.758112 0.881168 0.053 Uiso calc 1 . .
    C C18 0.40518(10) 0.60291(11) 0.87360(14) 0.0376(3) Uani d 1 . .
    H H18 0.436686 0.595157 0.813635 0.045 Uiso calc 1 . .
    C C19 0.38059(9) 0.41173(10) 0.87494(13) 0.0313(3) Uani d 1 . .
    H H19 0.395855 0.359823 0.938630 0.038 Uiso calc 1 . .
    C C20 0.36805(9) 0.38144(10) 0.75365(12) 0.0302(3) Uani d 1 . .
    C C21 0.34049(9) 0.45106(11) 0.63929(12) 0.0314(3) Uani d 1 . .
    H H21A 0.288072 0.420238 0.572571 0.038 Uiso calc 1 . .
    H H21B 0.320109 0.516898 0.664775 0.038 Uiso calc 1 . .
    C C22 0.41342(9) 0.47210(10) 0.58225(12) 0.0287(3) Uani d 1 . .
    C C23 0.37236(9) 0.27147(11) 0.72132(13) 0.0339(3) Uani d 1 . .
    C C24 0.40272(11) 0.19335(11) 0.82582(15) 0.0418(3) Uani d 1 . .
    H H24A 0.399988 0.125163 0.787939 0.063 Uiso calc 1 . .
    H H24B 0.362870 0.195663 0.878428 0.063 Uiso calc 1 . .
    H H24C 0.465178 0.208109 0.879500 0.063 Uiso calc 1 . .
loop_
    _atom_site_aniso_label
    _atom_site_aniso_U_11
    _atom_site_aniso_U_22
    _atom_site_aniso_U_33
    _atom_site_aniso_U_12
    _atom_site_aniso_U_13
    _atom_site_aniso_U_23
    O1 0.0347(5) 0.0383(5) 0.0257(5) -0.0049(4) 0.0075(4) 0.0069(4)
    O2 0.0388(5) 0.0329(5) 0.0257(5) -0.0063(4) 0.0082(4) 0.0062(4)
    O3 0.0669(7) 0.0353(5) 0.0304(5) -0.0014(5) 0.0219(5) -0.0038(4)
    C1 0.0276(6) 0.0284(7) 0.0310(6) 0.0001(5) 0.0108(5) 0.0006(5)
    C2 0.0347(7) 0.0313(7) 0.0319(7) 0.0028(5) 0.0139(5) 0.0011(5)
    C3 0.0397(8) 0.0382(8) 0.0382(7) 0.0013(6) 0.0154(6) -0.0083(6)
    C4 0.0470(8) 0.0284(7) 0.0564(9) -0.0016(6) 0.0229(7) -0.0088(7)
    C5 0.0514(9) 0.0283(7) 0.0521(9) 0.0054(6) 0.0226(7) 0.0065(7)
    C6 0.0395(7) 0.0314(7) 0.0348(7) 0.0039(6) 0.0123(6) 0.0036(6)
    C7 0.0311(6) 0.0269(6) 0.0253(6) -0.0004(5) 0.0070(5) 0.0034(5)
    C8 0.0299(6) 0.0280(6) 0.0220(6) -0.0003(5) 0.0040(5) 0.0031(5)
    C9 0.0328(7) 0.0298(7) 0.0257(6) -0.0010(5) 0.0088(5) 0.0023(5)
    C10 0.0359(7) 0.0216(6) 0.0231(6) 0.0003(5) 0.0120(5) -0.0004(5)
    C11 0.0375(7) 0.0303(7) 0.0224(6) 0.0000(5) 0.0067(5) -0.0002(5)
    C12 0.0595(9) 0.0266(7) 0.0334(7) -0.0015(6) 0.0185(7) -0.0001(6)
    O4 0.0337(5) 0.0428(6) 0.0339(5) 0.0038(4) 0.0131(4) 0.0084(4)
    O5 0.0373(5) 0.0402(6) 0.0340(5) 0.0066(4) 0.0155(4) 0.0103(4)
    O6 0.0692(7) 0.0404(6) 0.0334(5) -0.0001(5) 0.0218(5) -0.0070(5)
    C13 0.0336(7) 0.0330(7) 0.0278(6) -0.0023(5) 0.0074(5) -0.0018(5)
    C14 0.0483(8) 0.0373(8) 0.0347(7) -0.0060(6) 0.0183(6) -0.0047(6)
    C15 0.0520(9) 0.0456(9) 0.0470(9) -0.0059(7) 0.0232(7) -0.0146(7)
    C16 0.0508(9) 0.0358(8) 0.0566(10) -0.0040(7) 0.0149(8) -0.0151(7)
    C17 0.0501(9) 0.0326(8) 0.0489(9) -0.0104(6) 0.0133(7) -0.0038(7)
    C18 0.0409(8) 0.0372(8) 0.0359(7) -0.0069(6) 0.0141(6) -0.0040(6)
    C19 0.0346(7) 0.0309(7) 0.0301(7) -0.0015(5) 0.0128(5) 0.0023(5)
    C20 0.0313(7) 0.0310(7) 0.0312(7) -0.0024(5) 0.0141(5) 0.0003(5)
    C21 0.0320(7) 0.0342(7) 0.0285(6) 0.0003(5) 0.0104(5) -0.0010(5)
    C22 0.0363(7) 0.0249(6) 0.0248(6) -0.0014(5) 0.0098(5) -0.0016(5)
    C23 0.0377(7) 0.0345(7) 0.0334(7) -0.0033(6) 0.0168(6) -0.0026(6)
    C24 0.0533(9) 0.0314(7) 0.0414(8) -0.0001(6) 0.0164(7) 0.0000(6)
_geom_special_details
;
 All esds (except the esd in the dihedral angle between two l.s. planes)
 are estimated using the full covariance matrix.  The cell esds are taken
 into account individually in the estimation of esds in distances, angles
 and torsion angles; correlations between esds in cell parameters are only
 used when they are defined by crystal symmetry.  An approximate (isotropic)
 treatment of cell esds is used for estimating esds involving l.s. planes.
;
loop_
    _geom_bond_atom_site_label_1
    _geom_bond_atom_site_label_2
    _geom_bond_site_symmetry_2
    _geom_bond_distance
    _geom_bond_publ_flag
    O1 C10 . 1.2177(15) ?
    O2 C10 . 1.3165(15) ?
    O2 H2A . 0.843(9) ?
    O3 C11 . 1.2221(16) ?
    C1 C6 . 1.3950(19) ?
    C1 C2 . 1.3961(18) ?
    C1 C7 . 1.4704(18) ?
    C2 C3 . 1.3885(19) ?
    C2 H2 . 0.9500 ?
    C3 C4 . 1.381(2) ?
    C3 H3 . 0.9500 ?
    C4 C5 . 1.384(2) ?
    C4 H4 . 0.9500 ?
    C5 C6 . 1.386(2) ?
    C5 H5 . 0.9500 ?
    C6 H6 . 0.9500 ?
    C7 C8 . 1.3458(18) ?
    C7 H7 . 0.9500 ?
    C8 C11 . 1.4885(18) ?
    C8 C9 . 1.5046(17) ?
    C9 C10 . 1.5002(17) ?
    C9 H9A . 0.9900 ?
    C9 H9B . 0.9900 ?
    C11 C12 . 1.5040(18) ?
    C12 H12A . 0.9800 ?
    C12 H12B . 0.9800 ?
    C12 H12C . 0.9800 ?
    O4 C22 . 1.2207(16) ?
    O5 C22 . 1.3180(16) ?
    O5 H5A . 0.860(9) ?
    O6 C23 . 1.2234(17) ?
    C13 C18 . 1.396(2) ?
    C13 C14 . 1.3981(19) ?
    C13 C19 . 1.4722(19) ?
    C14 C15 . 1.387(2) ?
    C14 H14 . 0.9500 ?
    C15 C16 . 1.379(2) ?
    C15 H15 . 0.9500 ?
    C16 C17 . 1.387(2) ?
    C16 H16 . 0.9500 ?
    C17 C18 . 1.385(2) ?
    C17 H17 . 0.9500 ?
    C18 H18 . 0.9500 ?
    C19 C20 . 1.3479(18) ?
    C19 H19 . 0.9500 ?
    C20 C23 . 1.4887(19) ?
    C20 C21 . 1.5011(18) ?
    C21 C22 . 1.4949(18) ?
    C21 H21A . 0.9900 ?
    C21 H21B . 0.9900 ?
    C23 C24 . 1.497(2) ?
    C24 H24A . 0.9800 ?
    C24 H24B . 0.9800 ?
    C24 H24C . 0.9800 ?
loop_
    _geom_angle_atom_site_label_1
    _geom_angle_atom_site_label_2
    _geom_angle_atom_site_label_3
    _geom_angle_site_symmetry_1
    _geom_angle_site_symmetry_3
    _geom_angle
    _geom_angle_publ_flag
    C10 O2 H2A . . 109.3(13) ?
    C6 C1 C2 . . 118.28(12) ?
    C6 C1 C7 . . 124.71(12) ?
    C2 C1 C7 . . 117.00(11) ?
    C3 C2 C1 . . 120.89(13) ?
    C3 C2 H2 . . 119.6 ?
    C1 C2 H2 . . 119.6 ?
    C4 C3 C2 . . 119.83(13) ?
    C4 C3 H3 . . 120.1 ?
    C2 C3 H3 . . 120.1 ?
    C3 C4 C5 . . 120.05(13) ?
    C3 C4 H4 . . 120.0 ?
    C5 C4 H4 . . 120.0 ?
    C4 C5 C6 . . 120.11(14) ?
    C4 C5 H5 . . 119.9 ?
    C6 C5 H5 . . 119.9 ?
    C5 C6 C1 . . 120.69(13) ?
    C5 C6 H6 . . 119.7 ?
    C1 C6 H6 . . 119.7 ?
    C8 C7 C1 . . 128.26(12) ?
    C8 C7 H7 . . 115.9 ?
    C1 C7 H7 . . 115.9 ?
    C7 C8 C11 . . 120.96(12) ?
    C7 C8 C9 . . 124.70(12) ?
    C11 C8 C9 . . 114.30(11) ?
    C10 C9 C8 . . 112.85(10) ?
    C10 C9 H9A . . 109.0 ?
    C8 C9 H9A . . 109.0 ?
    C10 C9 H9B . . 109.0 ?
    C8 C9 H9B . . 109.0 ?
    H9A C9 H9B . . 107.8 ?
    O1 C10 O2 . . 123.54(11) ?
    O1 C10 C9 . . 123.69(11) ?
    O2 C10 C9 . . 112.77(11) ?
    O3 C11 C8 . . 119.59(12) ?
    O3 C11 C12 . . 120.27(12) ?
    C8 C11 C12 . . 120.14(11) ?
    C11 C12 H12A . . 109.5 ?
    C11 C12 H12B . . 109.5 ?
    H12A C12 H12B . . 109.5 ?
    C11 C12 H12C . . 109.5 ?
    H12A C12 H12C . . 109.5 ?
    H12B C12 H12C . . 109.5 ?
    C22 O5 H5A . . 109.9(14) ?
    C18 C13 C14 . . 118.30(13) ?
    C18 C13 C19 . . 123.78(12) ?
    C14 C13 C19 . . 117.92(12) ?
    C15 C14 C13 . . 120.54(14) ?
    C15 C14 H14 . . 119.7 ?
    C13 C14 H14 . . 119.7 ?
    C16 C15 C14 . . 120.35(14) ?
    C16 C15 H15 . . 119.8 ?
    C14 C15 H15 . . 119.8 ?
    C15 C16 C17 . . 119.83(14) ?
    C15 C16 H16 . . 120.1 ?
    C17 C16 H16 . . 120.1 ?
    C18 C17 C16 . . 120.04(14) ?
    C18 C17 H17 . . 120.0 ?
    C16 C17 H17 . . 120.0 ?
    C17 C18 C13 . . 120.83(13) ?
    C17 C18 H18 . . 119.6 ?
    C13 C18 H18 . . 119.6 ?
    C20 C19 C13 . . 127.13(13) ?
    C20 C19 H19 . . 116.4 ?
    C13 C19 H19 . . 116.4 ?
    C19 C20 C23 . . 121.25(12) ?
    C19 C20 C21 . . 124.47(12) ?
    C23 C20 C21 . . 114.03(11) ?
    C22 C21 C20 . . 114.69(11) ?
    C22 C21 H21A . . 108.6 ?
    C20 C21 H21A . . 108.6 ?
    C22 C21 H21B . . 108.6 ?
    C20 C21 H21B . . 108.6 ?
    H21A C21 H21B . . 107.6 ?
    O4 C22 O5 . . 123.84(12) ?
    O4 C22 C21 . . 124.00(12) ?
    O5 C22 C21 . . 112.16(11) ?
    O6 C23 C20 . . 119.67(13) ?
    O6 C23 C24 . . 120.19(13) ?
    C20 C23 C24 . . 120.14(12) ?
    C23 C24 H24A . . 109.5 ?
    C23 C24 H24B . . 109.5 ?
    H24A C24 H24B . . 109.5 ?
    C23 C24 H24C . . 109.5 ?
    H24A C24 H24C . . 109.5 ?
    H24B C24 H24C . . 109.5 ?
loop_
    _geom_torsion_atom_site_label_1
    _geom_torsion_atom_site_label_2
    _geom_torsion_atom_site_label_3
    _geom_torsion_atom_site_label_4
    _geom_torsion_site_symmetry_1
    _geom_torsion_site_symmetry_2
    _geom_torsion_site_symmetry_3
    _geom_torsion_site_symmetry_4
    _geom_torsion
    _geom_torsion_publ_flag
    C6 C1 C2 C3 . . . . -4.16(19) ?
    C7 C1 C2 C3 . . . . 174.86(12) ?
    C1 C2 C3 C4 . . . . 1.8(2) ?
    C2 C3 C4 C5 . . . . 1.4(2) ?
    C3 C4 C5 C6 . . . . -2.2(2) ?
    C4 C5 C6 C1 . . . . -0.3(2) ?
    C2 C1 C6 C5 . . . . 3.4(2) ?
    C7 C1 C6 C5 . . . . -175.55(13) ?
    C6 C1 C7 C8 . . . . 35.8(2) ?
    C2 C1 C7 C8 . . . . -143.15(14) ?
    C1 C7 C8 C11 . . . . 176.80(12) ?
    C1 C7 C8 C9 . . . . -0.8(2) ?
    C7 C8 C9 C10 . . . . -98.93(15) ?
    C11 C8 C9 C10 . . . . 83.34(14) ?
    C8 C9 C10 O1 . . . . -1.06(18) ?
    C8 C9 C10 O2 . . . . 179.02(11) ?
    C7 C8 C11 O3 . . . . 178.72(13) ?
    C9 C8 C11 O3 . . . . -3.45(18) ?
    C7 C8 C11 C12 . . . . -1.81(19) ?
    C9 C8 C11 C12 . . . . 176.02(12) ?
    C18 C13 C14 C15 . . . . 3.5(2) ?
    C19 C13 C14 C15 . . . . -176.45(14) ?
    C13 C14 C15 C16 . . . . -0.9(2) ?
    C14 C15 C16 C17 . . . . -1.6(3) ?
    C15 C16 C17 C18 . . . . 1.5(2) ?
    C16 C17 C18 C13 . . . . 1.2(2) ?
    C14 C13 C18 C17 . . . . -3.6(2) ?
    C19 C13 C18 C17 . . . . 176.32(14) ?
    C18 C13 C19 C20 . . . . -40.4(2) ?
    C14 C13 C19 C20 . . . . 139.55(15) ?
    C13 C19 C20 C23 . . . . -176.30(12) ?
    C13 C19 C20 C21 . . . . -2.2(2) ?
    C19 C20 C21 C22 . . . . 109.04(15) ?
    C23 C20 C21 C22 . . . . -76.51(14) ?
    C20 C21 C22 O4 . . . . -3.04(19) ?
    C20 C21 C22 O5 . . . . 176.86(11) ?
    C19 C20 C23 O6 . . . . 171.99(13) ?
    C21 C20 C23 O6 . . . . -2.65(18) ?
    C19 C20 C23 C24 . . . . -8.0(2) ?
    C21 C20 C23 C24 . . . . 177.38(12) ?
loop_
    _geom_hbond_atom_site_label_D
    _geom_hbond_atom_site_label_H
    _geom_hbond_atom_site_label_A
    _geom_hbond_site_symmetry_A
    _geom_hbond_distance_DH
    _geom_hbond_distance_HA
    _geom_hbond_distance_DA
    _geom_hbond_angle_DHA
    _geom_hbond_publ_flag
    O2 H2A O1 3_565 0.843(9) 1.780(10) 2.6226(13) 178(2) yes
    O5 H5A O4 3_666 0.860(9) 1.741(10) 2.6000(13) 176(2) yes
    C19 H19 O6 4_566 0.95 2.60 3.4470(10)
                                        148 y
_shelx_space_group_comment
;
The symmetry employed for this shelxl refinement is uniquely defined
by the following loop, which should always be used as a source of
symmetry information in preference to the above space-group names.
They are only intended as comments.
;
_shelx_estimated_absorpt_T_min     0.777
_shelx_estimated_absorpt_T_max     0.947
_shelx_hkl_file
;
   0   0   1    0.20    0.40
   0   0  -1    0.30    0.50
   0   0  -1    0.20    0.40
   0   0   1    0.10    0.40
   0   0  -3    0.60    1.20
   0   0   3    0.90    1.00
   0   0   4 2171.38   88.59
   0   0  -4 2093.79   89.09
   0   0   4 2010.30   87.69
   0   0   5    0.10    1.40
   0   0   5   -0.50    1.30
   0   0  -5   -1.40    1.50
   0   0   6   18.20    2.80
   0   0   6   14.00    3.20
   0   0  -6   13.00    3.30
   0   0   7    0.70    1.60
   0   0   7    0.00    2.10
   0   0  -7   -1.30    2.20
   0   0   8 1515.95   60.19
   0   0  -8 1324.67   60.29
   0   0   8 1323.27   59.19
   0   0  -8 1303.67   59.99
   0   0  -8 1301.67   59.79
   0   0  -8 1400.36   62.99
   0   0   8 1556.94   65.49
   0   0  -8 1349.27   58.79
   0   0   9    3.80    4.50
   0   0  -9   -0.60    2.00
   0   0   9    1.60    2.10
   0   0  -9   -0.70    2.10
   0   0   9   -0.50    2.20
   0   0  -9    0.90    3.80
   0   0  -9    2.60    2.80
   0   0  -9   -0.10    3.70
   0   0  10   24.90    4.40
   0   0 -10   19.60    3.50
   0   0 -10   27.50    5.20
   0   0 -10   19.30    3.60
   0   0  10   19.40    3.50
   0   0 -10   21.10    3.20
   0   0  11   -0.50    2.90
   0   0 -11    1.30    1.90
   0   0 -11    0.90    1.20
   0   0 -11   -2.40    1.90
   0   0  11    0.50    1.50
   0   0 -12   16.50    3.20
   0   0  12   20.70    2.10
   0   0 -12   16.20    2.50
   0   0 -12   17.60    1.90
   0   1   0    1.00    0.40
   0   1   0    0.90    0.40
   0   1   0    0.30    0.30
   0  -1   0    1.60    0.50
   0   1   1  507.85   21.60
   0   1   1  534.45   21.70
   0   1   1  486.25   21.50
   0   1  -1  489.95   21.70
   0   1  -1  514.85   21.50
   0  -1   1  510.25   21.60
   0  -1  -1  521.45   21.70
   0  -1  -1  506.25   21.60
   0  -1  -1  507.35   21.60
   0   1   2  217.38    9.80
   0   1   2  241.88   10.40
   0   1  -2  212.18   10.40
   0   1   2  229.28    9.90
   0  -1   2  233.28    9.80
   0  -1  -2  217.68   10.20
   0  -1  -2  230.08    9.90
   0  -1   2  198.58    9.70
   0   1   3    9.50    1.40
   0   1   3   10.50    2.00
   0   1  -3   10.10    2.10
   0  -1   3    8.50    1.70
   0  -1  -3   10.70    1.90
   0  -1  -3   11.50    2.10
   0  -1   3    8.60    1.60
   0   1  -4  274.47   16.70
   0   1   4  292.27   13.70
   0   1   4  316.67   14.60
   0  -1  -4  305.47   14.70
   0  -1  -4  287.77   14.10
   0  -1   4  319.87   14.80
   0   1   5 2146.69   90.49
   0   1   5 2134.49   89.29
   0   1  -5 2072.39   90.79
   0  -1   5 2061.29   88.99
   0  -1   5 2135.69   90.09
   0  -1  -5 2145.79   90.79
   0   1   6   95.29    5.90
   0   1   6   92.79    7.00
   0   1  -6   95.59    7.20
   0  -1   6   99.39    6.90
   0  -1  -6   93.99    7.10
   0  -1   6   96.69    5.90
   0   1  -7   92.59    7.50
   0   1   7   98.89    6.30
   0   1  -7   91.99    8.00
   0  -1   7   96.29    6.30
   0  -1  -7  105.09    8.10
   0  -1   7  101.09    7.60
   0   1   8  238.38   12.10
   0   1  -8  233.98   13.20
   0   1  -8  240.08   12.00
   0   1  -8  229.48   13.00
   0   1   8  227.38   14.80
   0   1   8  256.47   12.70
   0   1  -8  241.48   15.20
   0  -1  -8  218.38   12.90
   0  -1  -8  244.98   13.20
   0  -1  -8  230.48   13.10
   0  -1  -8  232.18   11.70
   0  -1   8  227.48   12.80
   0  -1   8  239.78   14.60
   0  -1  -8  246.48   15.10
   0  -1   8  264.87   12.90
   0   1  -9   10.50    2.50
   0   1   9   19.10    6.40
   0   1  -9   12.40    3.20
   0   1   9   14.90    3.50
   0   1   9   14.20    2.70
   0   1  -9   11.60    3.20
   0   1  -9   10.00    4.30
   0  -1   9   15.70    5.10
   0  -1  -9   17.00    2.80
   0  -1   9   14.80    3.20
   0  -1  -9   11.00    3.30
   0  -1  -9   13.10    5.20
   0  -1  -9   12.80    4.60
   0  -1   9   15.10    3.40
   0  -1  -9   15.20    3.20
   0   1  10   75.99    6.50
   0   1  10   80.99    5.50
   0   1 -10   70.49    6.40
   0   1 -10   83.79    5.70
   0   1 -10   78.59    6.40
   0  -1 -10   83.99    5.30
   0  -1 -10   74.59    6.30
   0  -1 -10   80.29    6.30
   0  -1 -10   89.29    6.80
   0  -1  10   78.59    6.50
   0  -1  10   82.99    6.00
   0   1 -11   85.29    6.40
   0   1 -11   86.49    5.40
   0   1  11   85.09    5.30
   0   1 -11   88.69    6.20
   0  -1  11   77.89    6.50
   0  -1  11   89.39    5.70
   0  -1 -11   94.69    6.60
   0  -1 -11   90.89    5.20
   0  -1 -11   91.69    6.50
   0  -1 -11  101.39    7.40
   0   1 -12    0.40    1.60
   0   1 -12    0.10    1.20
   0   1 -12   -0.40    0.90
   0   1  12    0.40    1.00
   0  -1  12    0.00    1.00
   0   2  -1  485.75   20.90
   0   2  -1  483.45   20.80
   0   2  -1  484.25   20.90
   0   2   1  471.35   21.00
   0   2   1  498.95   20.90
   0  -2   1  496.75   21.40
   0  -2  -1  451.05   21.00
   0  -2  -1  475.25   20.60
   0  -2  -1  513.05   21.30
   0   2  -2 2850.91  120.09
   0   2   2 2894.41  119.99
   0   2   2 2838.32  119.69
   0   2   2 2905.51  119.89
   0  -2   2 2910.81  120.19
   0  -2  -2 2830.92  119.89
   0  -2   2 2824.92  119.59
   0   2   3  754.62   31.40
   0   2   3  743.63   32.10
   0   2  -3  708.33   32.20
   0   2   3  751.12   31.60
   0  -2  -3  720.43   31.90
   0  -2  -3  743.33   32.10
   0  -2   3  708.93   31.40
   0   2  -4  643.34   28.30
   0   2   4  615.74   27.10
   0   2   4  632.54   28.00
   0   2   4  641.94   27.00
   0   2   4  569.74   28.40
   0  -2   4  635.94   27.20
   0  -2  -4  662.73   28.10
   0  -2   4  571.44   27.30
   0  -2  -4  622.04   27.90
   0   2  -5 1765.02   78.59
   0   2   5 1887.01   77.09
   0  -2  -5 1899.81   78.49
   0  -2   5 1690.03   76.49
   0  -2  -5 1728.33   77.89
   0  -2   5 1955.90   77.79
   0   2   6  267.97   13.00
   0   2   6  258.47   14.40
   0   2  -6  263.67   14.80
   0  -2   6  266.57   12.90
   0  -2   6  277.97   14.00
   0  -2  -6  263.07   14.50
   0   2   7   69.59    5.10
   0   2  -7   69.59    6.20
   0   2   7   58.39    5.10
   0   2  -7   54.79    5.90
   0   2   7   63.69    6.60
   0   2  -7   62.69    6.50
   0  -2  -7   69.99    6.60
   0  -2   7   69.49    5.10
   0  -2   7   75.79    6.30
   0  -2  -7   61.59    4.80
   0   2   8   -6.40    3.80
   0   2  -8    2.30    3.10
   0   2   8    0.10    2.10
   0   2  -8    3.30    2.70
   0   2   8    1.10    1.80
   0   2  -8    4.20    2.60
   0   2  -8    1.40    2.90
   0  -2  -8    2.20    2.90
   0  -2  -8    1.30    1.70
   0  -2   8    1.00    5.30
   0  -2  -8    9.00    4.30
   0  -2  -8    3.60    3.40
   0  -2  -8    1.70    2.70
   0  -2   8    4.60    2.20
   0  -2   8    1.30    2.70
   0   2  -9    5.70    2.80
   0   2  -9   12.20    4.50
   0   2  -9    7.10    2.90
   0   2  -9    5.40    2.30
   0   2   9    7.20    2.10
   0   2   9    9.20    3.00
   0  -2   9    9.90    3.10
   0  -2  -9    5.70    3.60
   0  -2  -9    7.00    2.80
   0  -2   9    6.70    4.10
   0  -2  -9    7.50    2.10
   0  -2   9    9.10    3.30
   0  -2  -9    6.40    2.90
   0  -2  -9   12.50    5.60
   0   2 -10    6.90    2.60
   0   2 -10   12.20    3.00
   0   2 -10   11.60    2.50
   0   2  10   15.40    2.70
   0  -2 -10   13.40    2.10
   0  -2  10   12.30    2.80
   0  -2 -10   12.20    3.20
   0  -2  10   12.70    3.20
   0  -2 -10   11.90    3.30
   0  -2 -10   14.10    4.20
   0   2 -11   70.39    5.50
   0   2 -11   72.79    4.80
   0   2  11   70.19    4.30
   0   2 -11   73.49    5.70
   0  -2  11   75.29    5.20
   0  -2 -11   69.79    4.20
   0  -2 -11   62.69    5.20
   0  -2  11   66.59    6.00
   0   2 -12   13.90    2.40
   0   2 -12   15.40    2.00
   0   2 -12   10.60    2.20
   0  -2 -12   13.20    2.50
   0  -2  12   14.60    2.10
   0   3   0    1.50    1.20
   0   3  -1  346.17   15.90
   0   3  -1  323.37   15.00
   0   3   1  329.67   15.30
   0   3  -1  326.27   15.20
   0   3   1  345.77   15.10
   0  -3  -1  346.37   15.00
   0  -3  -1  346.67   14.60
   0  -3  -1  322.97   15.00
   0   3   2  734.13   31.60
   0   3  -2  735.03   31.30
   0   3   2  734.43   31.50
   0   3   2  726.43   31.70
   0   3  -2  716.13   31.70
   0  -3  -2  733.63   31.70
   0   3   3  637.34   27.50
   0   3   3  622.14   27.70
   0   3   3  608.24   27.80
   0   3  -3  646.14   28.20
   0  -3  -3  626.24   27.70
   0  -3   3  621.04   27.30
   0  -3  -3  646.84   28.00
   0   3   4   77.79    5.50
   0   3  -4   79.89    5.60
   0   3   4   73.99    4.80
   0   3   4   78.79    4.70
   0  -3  -4   77.29    4.70
   0  -3  -4   76.09    5.50
   0  -3  -4   77.29    5.20
   0   3  -5   17.60    3.60
   0   3   5   17.80    2.70
   0   3   5   20.50    3.30
   0   3   5   16.50    2.60
   0   3   5   14.90    2.80
   0  -3  -5   17.00    3.40
   0  -3   5   14.40    2.50
   0  -3  -5   16.30    3.40
   0  -3   5   12.90    3.40
   0  -3   5   12.90    2.20
   0   3   6  842.52   36.60
   0   3  -6  731.03   42.70
   0   3   6  850.11   38.60
   0  -3  -6  903.61   38.70
   0   3  -7   -0.70    2.90
   0   3   7    0.10    1.90
   0   3  -7    3.90    3.10
   0   3  -7    2.50    2.70
   0   3   7    0.80    3.40
   0  -3  -7    2.20    2.50
   0  -3  -7    4.40    3.00
   0  -3   7    2.40    2.00
   0  -3  -7    1.90    2.70
   0  -3   7   -2.60    1.90
   0   3  -8  524.25   26.00
   0   3  -8  646.54   33.40
   0   3   8  553.94   24.60
   0   3   8  563.34   26.40
   0   3  -8  543.65   26.00
   0  -3  -8  543.15   26.10
   0  -3   8  568.84   25.40
   0  -3  -8  552.24   24.40
   0  -3  -8  523.55   27.90
   0  -3  -8  514.85   25.90
   0   3   9   15.50    2.90
   0   3  -9   16.40    5.30
   0   3  -9   16.40    3.60
   0   3  -9   16.60    3.30
   0   3  -9   21.80    4.00
   0  -3  -9   19.40    3.90
   0  -3  -9   19.80    2.90
   0  -3   9   10.90    4.50
   0  -3   9   21.90    4.00
   0  -3   9   20.30    3.70
   0  -3  -9   15.60    6.30
   0  -3  -9   17.00    3.50
   0   3 -10  130.19    8.80
   0   3 -10  139.89    7.90
   0   3  10  131.39    7.60
   0   3 -10  143.69    9.10
   0  -3 -10  138.09    8.90
   0  -3 -10  142.99    9.80
   0  -3  10  139.29    8.80
   0  -3  10  141.79    8.70
   0  -3 -10  143.59    8.10
   0   3 -11   11.50    2.60
   0   3 -11    8.10    2.20
   0   3 -11    9.20    2.00
   0  -3  11    8.90    2.10
   0  -3  11    9.60    3.00
   0  -3 -11    6.20    2.20
   0   3 -12   15.70    2.50
   0   3 -12   15.10    2.50
   0   3 -12   14.20    2.00
   0  -3 -12   15.40    2.80
   0  -3  12   13.40    2.20
   0   4  -1  124.09    6.80
   0   4  -1  123.39    7.00
   0   4   1  111.99    7.00
   0   4   1  124.69    6.80
   0   4  -1  140.79    6.40
   0  -4  -1  124.39    5.90
   0  -4  -1  103.99    6.50
   0  -4  -1  127.49    6.50
   0   4  -2  608.84   26.90
   0   4  -2  597.04   26.60
   0   4   2  623.34   26.90
   0   4   2  626.44   27.20
   0  -4  -2  587.04   26.40
   0  -4  -2  614.84   26.90
   0   4  -3 2047.60   85.09
   0   4   3 2034.40   84.69
   0   4   3 2009.10   84.99
   0   4   3 1868.91   84.69
   0  -4  -3 2117.69   85.19
   0  -4   3 1961.10   84.39
   0  -4  -3 1980.70   84.49
   0  -4  -3 1972.70   84.19
   0   4   4    0.80    1.60
   0   4   4    3.50    1.70
   0   4   4    3.50    2.00
   0   4  -4    3.00    1.90
   0  -4  -4    1.60    2.00
   0  -4  -4    4.20    1.80
   0  -4   4    3.20    1.50
   0  -4   4    2.50    1.40
   0  -4  -4    3.80    1.50
   0   4   5  186.58    9.60
   0   4   5  185.98    9.90
   0   4   5  163.38   10.50
   0   4  -5  182.28   10.90
   0  -4  -5  176.88    9.20
   0  -4   5  187.98   10.70
   0  -4  -5  193.98   10.30
   0  -4  -5  173.28   10.60
   0   4  -6   26.10    4.30
   0  -4  -6   26.40    4.10
   0  -4   6   27.60    3.50
   0  -4   6   24.70    3.90
   0   4  -7   27.40    5.50
   0   4  -7   26.60    4.10
   0   4   7   22.20    2.90
   0   4  -7   30.60    4.80
   0  -4   7   24.40    4.10
   0  -4  -7   23.00    4.70
   0  -4   7   19.90    3.50
   0  -4  -7   24.20    4.80
   0  -4  -7   31.70    5.50
   0  -4  -7   28.70    3.10
   0   4  -8   60.39    7.60
   0   4  -8   68.79    6.40
   0   4  -8   60.49    6.20
   0   4   8   63.89    4.50
   0  -4  -8   63.69    6.20
   0  -4  -8   54.19    6.70
   0  -4   8   78.89    7.20
   0  -4  -8   67.09    8.00
   0  -4  -8   66.19    4.40
   0  -4   8   71.89    5.70
   0   4  -9   33.40    4.50
   0   4  -9   33.30    4.90
   0   4   9   29.20    3.00
   0   4  -9   29.80    9.20
   0   4  -9   24.60    4.10
   0  -4  -9   27.80    4.50
   0  -4  -9   33.00    3.00
   0  -4  -9   33.90    4.90
   0  -4   9   29.20    4.30
   0  -4   9   13.30    6.00
   0   4 -10   64.49    5.70
   0   4 -10   59.29    4.80
   0   4 -10   63.59    5.70
   0  -4 -10   52.79    5.50
   0  -4 -10   56.69    5.30
   0  -4  10   59.19    5.30
   0  -4  10   63.79    5.90
   0   4 -11   -0.40    1.60
   0   4 -11    0.00    1.80
   0   4 -11    2.10    1.60
   0  -4 -11   -0.10    2.00
   0  -4  11   -0.10    2.40
   0  -4  11   -0.70    2.00
   0  -4 -11   -2.20    1.60
   0   4 -12  330.27   17.40
   0   4 -12  349.77   15.90
   0   5   0    0.30    1.30
   0   5   0   -1.50    1.20
   0   5  -1   10.70    2.10
   0   5  -1   13.70    1.90
   0   5   1   15.50    2.60
   0   5  -1    7.90    2.10
   0  -5  -1    9.70    1.50
   0  -5  -1   12.80    3.30
   0  -5  -1    9.60    2.00
   0   5  -2 4031.10  171.78
   0   5  -2 4050.19  171.78
   0   5   2 4254.47  172.08
   0   5   2 4075.79  172.58
   0  -5  -2 4170.08  171.98
   0  -5  -2 4298.37  172.08
   0  -5  -2 3820.32  171.08
   0   5  -3  812.72   35.20
   0   5   3  798.32   35.00
   0   5   3  790.32   35.50
   0  -5  -3  745.33   34.20
   0  -5  -3  811.82   35.40
   0  -5   3  815.82   34.80
   0  -5  -3  766.72   34.30
   0   5   4   36.60    4.10
   0   5   4   35.70    3.70
   0   5  -4   37.40    4.00
   0  -5  -4   39.80    3.40
   0  -5   4   29.40    3.60
   0  -5  -4   33.90    3.50
   0  -5   4   25.20    3.70
   0  -5  -4   39.60    4.30
   0   5  -5  186.18   11.20
   0   5   5  184.08   10.00
   0   5   5  172.68   10.40
   0  -5   5  169.78    9.90
   0  -5  -5  173.18   11.00
   0  -5  -5  180.38   10.30
   0  -5  -5  215.38   10.70
   0   5   6  260.47   14.00
   0   5   6  255.97   11.80
   0   5   6  256.47   13.40
   0   5  -6  233.18   13.40
   0   5  -6  241.08   13.30
   0   5  -6  263.07   14.90
   0  -5  -6  244.68   12.80
   0  -5  -6  240.78   11.80
   0  -5   6  261.67   13.00
   0  -5  -6  255.67   13.90
   0   5  -7  612.44   28.00
   0   5   7  573.84   27.90
   0   5  -7  599.84   30.20
   0   5   7  577.14   25.60
   0   5   7  577.44   25.60
   0   5  -7  617.24   28.00
   0  -5  -7  579.24   25.70
   0  -5   7  585.24   26.50
   0  -5  -7  598.14   28.10
   0  -5  -7  630.04   29.40
   0  -5   7  610.54   28.30
   0   5  -8    8.00    4.20
   0   5  -8   14.90    3.40
   0   5  -8   12.00    3.20
   0  -5  -8    9.20    5.80
   0  -5  -8    9.80    3.50
   0  -5  -8    8.60    3.80
   0  -5   8   11.20    2.90
   0  -5   8    9.10    3.60
   0   5  -9   36.40    4.70
   0   5  -9   16.50    6.90
   0   5  -9   28.90    4.50
   0  -5   9   32.40    4.30
   0  -5  -9   31.50    4.60
   0  -5  -9   33.30    6.20
   0  -5   9   31.40    7.00
   0   5 -10   92.89    6.80
   0   5 -10   89.89    5.90
   0   5 -10   93.19    6.60
   0  -5 -10   91.39    8.10
   0  -5  10   83.59    7.30
   0  -5 -10   93.19    6.70
   0  -5  10   88.69    7.40
   0   5 -11   44.00    4.00
   0   5 -11   37.50    3.80
   0   5 -11   40.30    3.50
   0  -5  11   39.80    4.30
   0  -5 -11   36.70    3.70
   0  -5  11   36.50    4.00
   0   6   0 1798.82   73.59
   0   6   0 1740.23   74.19
   0  -6   0 1618.84   72.39
   0   6  -1   34.80    3.40
   0   6   1   34.60    5.70
   0   6  -1   26.90    3.50
   0   6   1   26.70    3.30
   0  -6  -1   22.00    3.60
   0  -6  -1   24.90    2.60
   0  -6  -1   29.00    2.90
   0  -6  -1   22.50    2.40
   0   6   2 1812.22   78.19
   0   6  -2 1742.83   76.99
   0   6  -2 1793.72   77.39
   0   6   2 1855.41   77.69
   0  -6  -2 1731.03   76.49
   0  -6  -2 1947.31   77.79
   0   6   3   25.30    3.50
   0   6   3   21.00    3.30
   0   6  -3   21.80    3.00
   0  -6  -3   18.20    3.20
   0  -6   3   27.60    4.10
   0  -6  -3   20.60    2.80
   0  -6  -3   22.20    2.70
   0   6  -4  302.27   15.90
   0   6   4  320.17   16.30
   0   6   4  315.07   15.70
   0  -6  -4  325.37   14.90
   0  -6   4  298.37   15.00
   0  -6   4  300.57   15.50
   0  -6  -4  305.97   14.90
   0  -6  -4  315.97   16.30
   0   6  -5  141.89    9.50
   0   6   5  143.49    8.80
   0   6   5  123.49    9.20
   0  -6   5  149.09    9.00
   0  -6   5  129.99    8.20
   0  -6  -5  137.99    8.50
   0  -6  -5  143.99    8.10
   0  -6  -5  135.59    9.70
   0   6  -6  140.69    9.50
   0   6  -6  137.49    9.80
   0   6  -6  123.99    8.60
   0   6   6  113.29    9.20
   0   6   6  108.59    9.50
   0   6   6  139.39    7.10
   0  -6  -6  129.09    7.10
   0  -6  -6  137.29    8.20
   0  -6  -6  126.19    9.20
   0   6   7   40.70    6.20
   0   6  -7   37.70    5.20
   0   6   7   36.70    3.50
   0   6  -7   40.50    5.90
   0   6  -7   38.00    5.10
   0  -6   7   31.30    4.40
   0  -6   7   43.20    5.10
   0  -6  -7   37.60    5.20
   0  -6  -7   33.00    3.30
   0   6  -8  465.65   22.00
   0   6  -8  450.45   22.10
   0   6  -8  430.16   24.50
   0  -6   8  471.45   21.30
   0  -6  -8  460.35   22.40
   0  -6  -8  394.06   23.70
   0   6  -9    0.60    2.20
   0   6  -9   -0.10    1.90
   0  -6   9    1.80    2.50
   0  -6  -9    0.20    2.10
   0   6 -10   41.70    4.20
   0   6 -10   36.70    4.30
   0  -6  10   42.40    6.20
   0  -6 -10   45.00    4.50
   0  -6  10   37.70    6.30
   0   6 -11  174.68    9.20
   0   6 -11  171.88    8.90
   0  -6  11  167.98    9.60
   0  -6  11  156.58    8.50
   0  -6 -11  161.28    8.80
   0   7   0    0.80    1.90
   0   7   0   -0.30    1.60
   0  -7   0   -1.90    1.60
   0  -7   0   -3.90    2.00
   0   7  -1   10.60    2.90
   0   7  -1    7.80    2.50
   0   7   1    8.60    2.40
   0   7   1   11.00    2.80
   0  -7  -1    8.50    2.20
   0  -7   1    8.90    2.10
   0  -7  -1   10.00    2.00
   0   7  -2    9.00    2.60
   0   7   2   13.00    3.30
   0   7   2   18.30    3.40
   0  -7  -2   17.10    2.30
   0  -7  -2   15.00    2.80
   0   7   3   40.00    4.60
   0   7  -3   34.50    4.10
   0   7   3   45.00    5.20
   0  -7  -3   47.40    4.70
   0  -7  -3   40.70    3.80
   0  -7   3   44.00    4.80
   0   7   4   25.50    4.70
   0   7   4   26.90    4.30
   0   7  -4   24.80    4.10
   0  -7   4   26.20    4.50
   0  -7   4   25.70    4.10
   0  -7  -4   27.30    3.20
   0  -7  -4   21.60    4.40
   0   7   5   33.90    5.00
   0   7  -5   35.10    4.80
   0   7   5   32.70    5.00
   0   7  -5   25.70    5.00
   0   7   5   37.90    3.80
   0   7  -5   34.00    5.00
   0   7   5   31.10    5.60
   0  -7  -5   34.00    3.90
   0  -7  -5   30.10    5.40
   0  -7   5   33.60    5.20
   0  -7   5   37.10    5.40
   0   7  -6    9.50    2.90
   0   7  -6   10.60    4.30
   0   7   6    6.80    4.20
   0   7   6    2.30    3.30
   0   7  -6    6.30    3.20
   0   7   6    6.70    1.90
   0  -7  -6    7.20    2.00
   0  -7  -6    9.30    2.90
   0  -7  -6    9.10    5.70
   0   7   7  137.39    7.10
   0   7   7  152.28   13.40
   0   7  -7  122.39    8.50
   0   7  -7  111.59   10.30
   0   7  -7  138.59    9.00
   0  -7   7  114.69    7.90
   0  -7  -7  128.59    7.00
   0  -7  -7  139.99    9.40
   0   7  -8  250.87   13.70
   0   7  -8  232.78   16.30
   0   7  -8  250.27   13.50
   0  -7   8  251.87   13.90
   0  -7  -8  258.17   14.20
   0   7  -9   24.40    4.00
   0   7  -9   21.40    3.90
   0  -7  -9   26.10    4.20
   0  -7   9   25.40    4.50
   0   7 -10    4.70    1.80
   0   7 -10    1.90    2.40
   0   7 -10    3.50    2.00
   0  -7  10    2.60    2.50
   0  -7 -10    7.90    2.20
   0   7 -11    9.20    2.70
   0   7 -11    7.80    1.70
   0   7 -11   13.00    2.40
   0  -7 -11    7.00    1.70
   0  -7  11   17.70    3.10
   0   8   0   87.39    6.70
   0   8   0   75.99    7.00
   0  -8   0   96.59    5.90
   0   8   1    0.60    2.40
   0   8  -1    0.80    1.80
   0  -8   1   -3.10    2.00
   0  -8  -1    3.90    2.00
   0   8   2  188.88   11.70
   0   8   2  187.88   10.80
   0  -8   2  149.79    9.40
   0  -8  -2  178.58   10.40
   0  -8   2  179.38   10.90
   0  -8  -2  179.78    9.20
   0   8   3  876.31   40.80
   0   8   3  951.50   42.10
   0   8   3  891.21   41.60
   0  -8  -3  938.21   40.30
   0  -8   3  896.31   41.70
   0  -8  -3  928.51   41.90
   0   8   4  292.67   14.60
   0   8   4  316.87   16.40
   0   8   4  319.97   15.90
   0   8   4  306.27   17.80
   0   8   4  298.67   15.80
   0   8  -4  290.97   16.20
   0   8   4  320.87   16.80
   0   8   4  329.07   16.90
   0  -8   4  291.87   15.90
   0  -8  -4  345.67   15.60
   0  -8  -4  300.37   15.00
   0  -8  -4  317.67   17.40
   0   8   5    4.00    2.80
   0   8   5    9.50    3.90
   0   8   5    6.30    2.00
   0   8   5   -2.10    3.80
   0   8   5    4.10    2.50
   0   8  -5    4.50    3.30
   0   8  -5    9.10    3.30
   0   8  -5    4.20    3.50
   0   8   5    4.20    3.30
   0   8   5    6.00    3.30
   0  -8  -5    7.00    4.10
   0  -8   5    2.40    4.90
   0  -8  -5    6.00    2.30
   0  -8  -5   10.10    2.70
   0  -8   5    4.80    4.00
   0   8   6  125.29    9.20
   0   8   6  130.79    9.20
   0   8  -6  122.09    8.70
   0   8  -6  121.69    8.50
   0   8  -6  136.39   10.50
   0   8   6  130.99    9.30
   0  -8  -6  132.69    8.30
   0   8  -7    0.90    2.50
   0   8  -7    6.50    2.80
   0   8   7    7.90    1.90
   0   8  -7    9.80    5.90
   0   8   7    6.80    3.50
   0  -8  -7    5.80    2.90
   0  -8  -7    7.90    1.90
   0  -8   7    3.00    3.60
   0   8  -8    6.60    2.50
   0  -8  -8    9.80    2.90
   0  -8   8   13.10    3.40
   0   8  -9    1.80    2.00
   0   8  -9    0.00    2.00
   0  -8   9    0.00    2.50
   0  -8  -9    1.70    1.90
   0   8 -10   30.10    4.60
   0   8 -10   35.60    3.60
   0   8 -10   38.90    3.70
   0  -8 -10   39.70    3.70
   0  -8  10   21.00    5.20
   0   9   0    2.80    2.50
   0   9   0    1.90    3.00
   0   9   0    1.00    2.40
   0   9   0    1.80    2.20
   0  -9   0    0.30    2.30
   0  -9   0   -1.60    1.50
   0   9  -1   26.20    4.40
   0   9   1   32.00    5.70
   0   9   1   17.90    3.90
   0   9  -1   42.30    4.90
   0   9   1   33.30    5.30
   0   9  -1   32.80    5.20
   0   9   1   34.70    4.70
   0   9  -1   50.59    6.20
   0  -9  -1   27.40    3.20
   0  -9  -1   22.10    4.60
   0   9  -2   48.10    5.40
   0   9  -2   43.20    5.70
   0   9   2   43.90    5.60
   0   9  -2   52.19    5.60
   0   9   2   47.40    6.50
   0   9   2   43.30    6.10
   0   9  -2   41.60    6.30
   0   9   2   52.29    7.70
   0  -9  -2   50.09    4.30
   0  -9   2   51.49    6.60
   0  -9  -2   50.79    5.30
   0   9  -3    3.30    3.10
   0   9   3   -0.20    3.00
   0   9   3   -3.00    2.50
   0   9   3    5.60    2.80
   0   9   3    1.90    2.70
   0   9  -3    2.30    3.50
   0   9  -3    6.10    4.80
   0   9   3    2.90    2.60
   0   9   3   -0.70    2.30
   0   9   3    0.60    2.80
   0  -9   3    7.20    3.80
   0  -9   3   -0.50    3.50
   0  -9  -3    2.00    2.90
   0  -9  -3   -0.50    2.50
   0   9   4   -3.70    1.90
   0   9  -4    1.00    3.10
   0   9  -4    1.10    3.90
   0   9   4    4.10    3.10
   0   9   4    0.30    2.80
   0   9  -4    1.40    3.80
   0   9   4    2.00    2.50
   0   9   4    1.20    4.20
   0   9   4    1.30    3.10
   0  -9  -4    1.60    2.10
   0  -9  -4    1.50    3.10
   0  -9   4    7.20    4.60
   0  -9  -4    1.80    2.00
   0   9   5   32.60    5.10
   0   9   5   36.30    6.40
   0   9   5   41.50    5.70
   0   9   5   40.10    5.40
   0   9  -5   39.10    6.50
   0   9   5   40.70    4.70
   0   9  -5   45.60    5.50
   0   9   5   35.80    7.10
   0  -9  -5   42.60    7.70
   0  -9  -5   40.00    4.40
   0  -9   5   34.30    6.60
   0  -9  -5   40.10    4.10
   0   9  -6   -5.70    5.90
   0   9  -6    1.30    3.00
   0   9   6   -7.40    6.00
   0   9   6   -5.20    3.00
   0   9   6   -2.50    3.00
   0   9  -6   -1.40    2.50
   0   9   6    1.60    2.80
   0   9   6   -0.40    1.50
   0  -9  -6    0.10    1.50
   0  -9  -6   -2.90    2.80
   0   9   7    5.10    2.80
   0   9  -7    2.50    2.40
   0   9  -7    1.80    2.60
   0   9   7    4.50    1.70
   0  -9  -7    2.40    1.40
   0  -9  -7    2.20    2.30
   0   9  -8    1.40    2.20
   0   9  -8    2.20    2.10
   0  -9  -8   -1.70    1.80
   0   9  -9   23.30    3.40
   0   9  -9   14.50    2.60
   0  -9  -9   19.50    3.30
   0  -9   9   16.60    3.20
   0   9 -10   -0.70    1.50
   0  -9 -10    0.70    1.40
   0  10   0   36.60    6.40
   0  10   0   46.70    5.50
   0  10   0   59.69    6.40
   0  10   0   51.79    5.60
   0  10   0   49.70    5.20
   0 -10   0   46.80    4.10
   0 -10   0   52.49    5.00
   0  10   1    5.10    3.40
   0  10  -1    3.30    2.80
   0  10  -1    5.20    2.40
   0  10   1    6.30    3.00
   0  10   1   14.10    3.40
   0  10  -1   10.20    3.40
   0  10   1    7.20    2.40
   0  10  -1    8.70    4.40
   0  10  -1    3.80    3.20
   0  10   1    8.20    3.60
   0 -10  -1    2.60    2.70
   0 -10   1    6.50    4.30
   0  10   2  464.95   23.10
   0  10   2  498.15   23.40
   0  10   2  487.35   23.00
   0  10  -2  481.25   23.00
   0  10  -2  463.55   22.80
   0  10   2  484.15   23.50
   0  10  -2  440.46   22.80
   0  10   2  494.45   24.90
   0 -10   2  480.65   26.20
   0 -10  -2  504.85   22.60
   0 -10  -2  492.65   24.40
   0  10  -3   69.59    8.10
   0  10   3   80.99    8.00
   0  10  -3   78.29    6.90
   0  10   3   90.39    6.50
   0  10  -3   81.89    6.80
   0  10   3   90.69    7.00
   0  10   3   92.39    7.20
   0  10   3   86.59    7.50
   0  10   3   98.39    7.40
   0 -10  -3   91.39    6.30
   0 -10  -3   83.29    7.90
   0 -10   3   69.29    9.60
   0 -10  -3   79.99    7.10
   0  10  -4   29.60    4.70
   0  10   4   38.20    5.10
   0  10   4   33.90    5.50
   0  10   4   28.80    5.80
   0  10   4   32.90    5.10
   0  10   4   46.00    5.70
   0  10   4   41.30    4.20
   0 -10   4   26.10    6.00
   0 -10  -4   40.40    4.40
   0 -10  -4   42.00    7.00
   0  10   5  758.72   38.70
   0  10   5  841.52   37.40
   0  10  -5  778.42   36.20
   0  10   5  843.62   37.40
   0  10   5  860.91   35.60
   0  10   5  815.62   36.60
   0  10  -5  798.42   36.40
   0  10   5  764.82   36.30
   0 -10  -5  759.82   40.00
   0 -10  -5  817.32   35.70
   0 -10  -5  860.61   36.80
   0  10   6    0.50    1.70
   0  10   6    7.80    2.80
   0  10   6    8.10    3.10
   0  10  -6    0.70    2.70
   0  10   6    5.70    2.70
   0 -10  -6    2.80    3.20
   0 -10  -6    2.20    1.70
   0  10   7    9.70    2.70
   0  10  -7    1.70    2.40
   0  10  -7   -4.20    2.70
   0  10   7    7.60    1.70
   0 -10  -7    3.30    2.20
   0 -10  -7    5.60    1.40
   0  10  -8   34.10    4.40
   0  10  -8   41.30    4.30
   0 -10  -8   40.80    5.10
   0 -10  -8   35.50    4.30
   0 -10   8   35.40    5.50
   0  10  -9   -1.60    2.80
   0  10  -9   -1.10    1.50
   0 -10  -9    1.90    1.50
   0  11   0    2.20    4.10
   0  11   0   -2.40    3.40
   0  11   0    1.40    3.30
   0 -11   0   -2.20    2.10
   0  11  -1   -0.50    4.10
   0  11   1    2.70    2.30
   0  11  -1    2.80    3.70
   0  11  -1    3.20    2.80
   0  11   1    4.50    3.00
   0  11   1   -4.90    3.50
   0  11   1   -1.20    3.40
   0  11   1    3.00    2.70
   0  11  -1    1.90    3.90
   0 -11  -1    2.60    2.20
   0 -11  -1    2.60    3.10
   0 -11   1   -2.00    2.30
   0  11   2  302.87   15.80
   0  11   2  284.97   15.50
   0  11   2  286.97   15.40
   0  11  -2  280.17   15.00
   0  11   2  295.57   15.20
   0  11   2  274.37   17.20
   0  11   2  291.77   17.50
   0  11  -2  281.87   15.30
   0  11  -2  295.67   15.40
   0 -11  -2  291.57   16.90
   0 -11  -2  306.17   14.90
   0  11   3  441.76   20.70
   0  11   3  457.25   22.30
   0  11   3  435.36   24.20
   0  11  -3  429.36   21.80
   0  11   3  468.35   21.90
   0  11   3  490.35   22.70
   0  11  -3  472.45   21.80
   0  11  -3  453.45   21.90
   0  11   3  440.46   21.90
   0 -11  -3  484.65   21.90
   0 -11  -3  435.36   21.20
   0 -11   3  419.16   23.70
   0 -11  -3  442.36   24.30
   0  11  -4   14.70    3.40
   0  11   4   11.30    2.80
   0  11   4   14.60    2.60
   0  11   4   15.90    3.80
   0  11  -4   12.20    3.30
   0  11   4   15.00    3.70
   0  11   4    9.80    5.40
   0  11   4   15.40    3.20
   0 -11   4   14.50    7.00
   0 -11  -4   13.40    3.50
   0 -11  -4   11.10    2.50
   0 -11  -4   11.20    5.50
   0  11  -5   58.29    6.50
   0  11   5   51.59    5.80
   0  11   5   60.09    5.60
   0  11   5   45.20    5.30
   0  11   5   51.19    4.20
   0 -11  -5   51.89    4.50
   0 -11  -5   56.09    5.40
   0  11   6  108.09    6.00
   0  11  -6  110.19    7.50
   0  11   6   92.69    7.10
   0  11   6  103.79    7.50
   0  11   6   99.79    6.90
   0 -11  -6  101.09    7.60
   0 -11  -6  100.49    6.00
   0 -11  -6  101.29    7.60
   0  11  -7    6.00    2.70
   0  11   7    6.40    1.30
   0  11   7    8.10    2.60
   0 -11  -7    4.80    1.30
   0 -11  -7    5.10    2.20
   0  11  -8   -2.90    2.80
   0 -11  -8    2.80    3.20
   0 -11  -8    0.20    1.50
   0  12   0  634.14   30.20
   0  12   0  607.94   29.70
   0  12   0  657.43   30.20
   0  12   0  625.04   29.70
   0 -12   0  701.73   32.30
   0 -12   0  660.23   29.30
   0  12  -1   38.30    6.80
   0  12  -1   50.69    5.50
   0  12   1   32.00    5.50
   0  12   1   37.00    7.20
   0  12   1   44.00    4.80
   0  12   1   39.50    5.20
   0  12  -1   34.80    5.20
   0  12   1   30.50    5.00
   0  12  -1   47.40    5.00
   0 -12  -1   34.60    6.30
   0 -12   1   38.10    4.50
   0 -12  -1   35.70    4.20
   0  12   2    8.10    3.10
   0  12   2    4.90    4.80
   0  12  -2    6.90    2.80
   0  12  -2   10.50    3.20
   0  12   2    7.30    3.00
   0  12   2    6.40    2.40
   0  12   2    8.40    2.70
   0  12   2   12.60    2.80
   0  12  -2    2.70    2.50
   0 -12  -2   13.20    4.90
   0 -12  -2    6.80    2.90
   0 -12  -2    3.50    3.30
   0 -12   2   13.90    6.20
   0  12  -3   55.59    8.10
   0  12   3   58.29    5.80
   0  12  -3   53.99    5.40
   0  12   3   58.49    5.30
   0  12   3   54.49    5.70
   0  12   3   49.50    5.30
   0  12  -3   50.19    5.50
   0  12   3   47.00    4.60
   0 -12  -3   54.09    5.10
   0 -12  -3   47.20    5.00
   0  12   4    2.10    2.30
   0  12  -4    3.20    2.60
   0  12   4   -0.60    1.50
   0  12  -4    5.80    2.90
   0  12   4    3.20    2.20
   0  12   4    0.60    2.40
   0 -12  -4   -0.20    2.10
   0 -12  -4   -2.00    1.50
   0  12   5   87.69    6.30
   0  12   5   91.89    7.00
   0  12  -5   89.79    6.90
   0  12   5   89.29    5.60
   0  12   5   83.59    6.30
   0 -12  -5   94.99    5.80
   0 -12  -5   86.09    6.70
   0  12   6   33.20    3.00
   0  12   6   30.80    4.10
   0  12   6   20.80    4.30
   0 -12  -6   32.70    3.00
   0 -12  -6   30.80    4.00
   0 -12  -7    0.50    1.00
   0 -12  -7    1.50    1.70
   0 -12  -8    5.80    2.20
   0  13   0    1.20    3.10
   0  13   0    3.10    3.20
   0  13   0    0.40    2.30
   0 -13   0   -1.10    2.00
   0  13   1    5.50    3.00
   0  13   1    0.90    2.00
   0  13  -1   -1.50    2.40
   0  13  -1   -1.10    1.90
   0  13   1    3.20    3.10
   0  13   1   -1.40    2.20
   0  13   1   -0.80    2.60
   0  13  -1   -1.30    1.80
   0 -13   1    0.60    2.40
   0 -13  -1   -0.30    2.10
   0  13   2    8.40    2.40
   0  13   2    7.00    3.00
   0  13   2    9.50    2.60
   0  13  -2    8.30    2.60
   0  13   2   10.80    2.90
   0  13  -2   11.00    2.80
   0  13  -2   15.20    3.50
   0  13   2   12.20    2.60
   0 -13  -2    7.90    2.80
   0 -13   2   11.80    3.10
   0 -13  -2   17.70    3.20
   0  13  -3   12.60    3.00
   0  13   3   12.70    2.30
   0  13   3   11.80    3.20
   0  13  -3   12.80    2.80
   0  13   3   14.20    2.80
   0  13  -3   12.60    3.60
   0  13   3    9.80    2.60
   0 -13  -3    8.30    2.30
   0 -13  -3   11.80    3.10
   0  13  -4    6.80    3.00
   0  13   4    1.00    2.00
   0  13   4    3.80    2.30
   0  13   4    4.80    2.20
   0  13   4    2.50    1.50
   0  13  -4    2.80    2.40
   0 -13  -4    5.20    1.80
   0 -13  -4    2.70    2.60
   0  13   5    0.90    1.90
   0  13   5    0.60    1.20
   0 -13  -5    1.80    3.00
   0 -13  -5    1.50    1.20
   0 -13  -5   -0.60    1.60
   0  13   6   26.20    3.40
   0  13   6   27.90    2.40
   0  13   6   24.70    4.60
   0  13   6   27.40    4.80
   0 -13  -6   30.80    3.40
   0 -13  -6   26.70    2.30
   0 -13  -7   74.29    4.90
   0 -13  -7   82.89    5.10
   0  14   0  355.16   17.50
   0  14   0  376.96   17.80
   0  14   0  369.16   17.50
   0 -14   0  336.87   17.10
   0  14   1   34.80    4.10
   0  14   1   35.10    4.40
   0  14   1   29.30    4.10
   0  14  -1   39.30    4.40
   0  14  -1   31.50    4.40
   0  14   1   36.20    4.20
   0  14  -1   41.10    4.30
   0 -14  -1   26.90    4.90
   0 -14  -1   35.20    3.90
   0 -14   1   36.60    4.30
   0  14  -2    0.30    2.50
   0  14   2    0.50    1.80
   0  14  -2    3.00    2.00
   0  14   2   -1.60    1.50
   0  14   2   -0.40    1.50
   0  14  -2    1.80    2.00
   0 -14  -2    4.80    2.20
   0 -14   2    0.70    2.70
   0 -14  -2   -2.50    1.80
   0  14  -3   45.50    4.60
   0  14   3   55.39    4.60
   0  14   3   53.29    4.50
   0  14  -3   55.29    4.60
   0  14   3   50.79    4.70
   0 -14  -3   57.39    5.10
   0 -14  -3   52.29    4.30
   0  14   4    6.30    2.00
   0  14  -4    7.10    3.10
   0  14   4    3.20    1.80
   0  14   4    4.20    2.50
   0  14   4    4.50    1.40
   0 -14  -4    5.30    2.10
   0 -14  -4    4.90    1.50
   0 -14  -4    8.50    2.90
   0  14   5    3.40    1.60
   0  14   5    1.20    1.60
   0  14   5    0.20    1.60
   0  14   5    4.20    1.20
   0 -14  -5    2.60    1.00
   0 -14  -5    1.80    1.80
   0  15   0    2.20    1.50
   0  15   0    0.20    1.70
   0  15   0    0.10    1.80
   0  15   0   -0.70    2.10
   0 -15   0   -1.80    2.30
   0  15  -1    0.40    1.50
   0  15   1    2.00    1.60
   0  15  -1    1.40    1.60
   0  15   1    2.20    1.60
   0  15  -1   -0.50    2.00
   0  15   1    0.10    1.70
   0  15   1    1.90    1.70
   0 -15  -1    0.40    2.20
   0 -15  -1    3.90    1.90
   0  15  -2   -0.90    1.50
   0  15   2   -1.00    1.40
   0  15   2   -1.10    1.30
   0  15  -2   -0.90    2.70
   0  15   2    0.30    1.60
   0 -15  -2   -1.70    1.40
   0 -15  -2   -0.20    2.00
   0 -15  -2    5.80    2.30
   0  15  -3   40.90    3.50
   0  15   3   33.00    3.30
   0  15   3   35.80    3.40
   0  15   3   41.40    3.70
   0  15  -3   38.80    5.80
   0 -15  -3   31.30    3.60
   0 -15  -3   40.00    3.10
  -1   0  12    1.30    1.10
   1   0 -12    5.30    2.10
   1   0 -12    2.10    1.50
   1   0 -12    0.60    1.20
  -1   0  11   -3.10    2.70
   1   0 -11    2.10    2.30
   1   0 -11   -3.10    2.40
   1   0 -11   -0.10    1.70
  -1   0  11    0.30    1.40
   1   0 -11    0.20    1.30
  -1   0  10   59.99    5.00
   1   0 -10   68.89    4.70
   1   0 -10   57.99    8.70
   1   0 -10   57.39    5.80
  -1   0  10   62.79    5.70
   1   0 -10   57.69    5.80
   1   0 -10   55.99    5.60
  -1   0   9    2.20    2.20
  -1   0   9    3.40    3.80
   1   0  -9   -0.80    2.90
   1   0  -9    0.00    2.30
   1   0  -9   -2.30    2.60
   1   0  -9   -2.70    2.90
  -1   0   9    0.30    2.10
   1   0  -9    2.70    2.60
   1   0  -8  141.99    9.40
   1   0  -8  130.69   11.70
   1   0  -8  139.79    8.10
  -1   0   8  161.78   10.70
   1   0  -8  142.19    9.30
   1   0  -8  166.58   11.40
   1   0  -7    0.40    1.70
  -1   0   7    0.80    1.50
  -1   0   7   -1.60    2.30
   1   0  -6  111.99    7.80
  -1   0   6  116.29    7.60
  -1   0   5    2.10    1.40
   1   0  -5    1.00    1.40
  -1   0   5    1.50    1.40
   1   0  -4   90.39    5.60
  -1   0   4   82.79    5.40
   1   0  -3    0.80    1.20
  -1   0   3   -0.50    1.00
   1   0  -2    9.50    1.40
  -1   0   1   -0.10    0.40
   1   0  -1    0.40    0.40
   1   0  -1    0.20    0.40
  -1   0   1    0.30    0.40
   1   0   0   65.19    2.90
  -1   0   0   61.69    2.90
  -1   0   0   60.19    2.90
   1   0   0   60.39    2.90
   1   0   0   60.99    2.90
  -1   0   0   60.59    2.90
  -1   0  -1   -0.10    0.70
   1   0   1    2.90    0.70
  -1   0  -1    0.40    0.70
   1   0   1    0.80    0.70
  -1   0  -1    0.90    0.60
   1   0   1    2.80    0.80
   1   0   2  459.05   20.10
  -1   0  -2  481.65   20.30
   1   0   2  468.85   20.20
   1   0   2  472.45   20.50
  -1   0  -2  467.55   20.80
   1   0   3    0.00    1.20
  -1   0  -3    0.20    1.10
   1   0   3   -0.30    0.90
  -1   0  -3    0.70    1.10
  -1   0  -3   -0.60    1.10
   1   0   3   -0.30    1.00
  -1   0  -4  213.98   11.40
   1   0   4  220.68   11.10
  -1   0  -5   -0.40    1.50
   1   0   5    0.60    1.40
   1   0   5    0.80    1.60
  -1   0  -6  396.26   20.80
   1   0   6  409.76   18.80
   1   0   6  410.56   20.50
  -1   0  -7    3.10    2.60
  -1   0  -7    3.30    2.70
   1   0   7   -1.70    2.20
  -1   0  -8    4.70    2.80
  -1   0  -8    8.30    3.10
   1   0   8    6.90    4.10
  -1   0  -8    7.50    3.90
  -1   0  -8    3.70    3.30
  -1   0  -8    9.20    2.50
   1   0   8    7.30    2.60
   1   0   8    4.20    2.30
  -1   0  -9    4.40    4.10
   1   0   9    0.50    2.30
   1   0   9    6.40    5.70
  -1   0  -9    0.10    3.10
   1   0   9    1.50    2.20
  -1   0  -9   -1.50    2.20
  -1   0  -9   -1.80    1.80
  -1   0  -9   -1.30    2.50
   1   0  10  162.18    8.70
  -1   0 -10  162.18    8.40
  -1   0 -10  135.99    9.50
   1   0  10  157.88    9.70
  -1   0 -11    0.70    1.60
   1   0  11    0.80    1.50
  -1   0 -11    1.80    2.20
   1   0  11    3.80    4.10
  -1   0 -11   -0.30    1.10
  -1   0 -12    5.10    1.60
  -1   0 -12    5.20    1.10
   1   0  12    9.40    1.60
   1   1 -12    6.80    2.10
   1   1 -12   12.20    2.20
  -1   1  12   12.50    1.90
   1   1 -12   12.20    2.50
   1  -1 -12   11.30    1.70
   1  -1 -12    9.60    2.10
   1   1 -11   52.99    4.00
  -1   1  11   50.89    3.90
   1   1 -11   49.30    4.70
   1   1 -11   54.69    4.90
   1   1 -11   38.60    5.60
  -1   1  11   42.90    6.30
   1  -1 -11   50.49    4.80
   1  -1 -11   41.10    4.90
  -1  -1  11   46.40    5.00
   1  -1 -11   50.59    3.70
   1  -1 -11   49.20    4.90
  -1  -1  11   51.59    4.20
  -1   1  10   19.50    3.20
   1   1 -10   19.80    6.30
   1   1 -10   18.70    3.50
  -1   1  10   24.10    4.40
   1   1 -10   18.50    3.30
   1   1 -10   22.20    4.30
   1   1 -10   30.20    5.10
   1  -1 -10   22.10    3.80
   1  -1 -10   23.40    4.40
   1  -1 -10   10.60    5.80
  -1  -1  10   22.10    4.10
   1  -1 -10   16.90    3.40
   1  -1 -10   22.40    3.00
  -1  -1  10   21.90    3.80
  -1   1   9   -2.40    4.20
   1   1  -9    4.50    3.10
   1   1  -9    1.70    2.80
   1   1  -9    1.00    3.10
   1   1  -9    1.20    2.60
   1   1  -9    3.10    2.60
  -1   1   9   -0.70    2.30
   1  -1  -9    0.70    2.60
   1  -1  -9   -0.60    2.50
   1  -1  -9    2.00    2.00
  -1  -1   9    3.30    3.70
  -1  -1   9   -0.60    2.90
   1  -1  -9   -1.30    3.30
   1  -1  -9    8.90    3.20
  -1  -1   9    1.60    2.00
  -1   1   8    2.90    3.00
   1   1  -8    0.20    2.50
  -1   1   8    1.50    2.30
  -1   1   8   -0.70    2.10
   1   1  -8    0.50    2.70
   1   1  -8    4.30    3.50
   1   1  -8   -0.30    4.40
   1  -1  -8   -0.60    2.80
   1  -1  -8   -0.40    3.50
  -1  -1   8    2.50    3.00
   1  -1  -8    1.60    1.80
   1  -1  -8   -0.70    2.20
   1  -1  -8    4.40    2.60
  -1  -1   8    0.20    2.50
  -1  -1   8    0.10    1.90
  -1   1   7  665.83   32.40
  -1   1   7  707.13   30.80
   1   1  -7  684.43   33.00
  -1  -1   7  702.03   30.60
  -1  -1   7  675.73   32.10
   1  -1  -7  674.13   32.70
  -1   1   6 1132.99   50.49
  -1   1   6 1202.78   49.60
   1   1  -6 1119.29   50.99
  -1  -1   6 1112.09   48.90
   1  -1  -6 1138.39   50.69
  -1  -1   6 1128.39   50.09
  -1   1   5   25.60    3.20
  -1   1   5   28.10    2.80
   1   1  -5   28.60    3.50
  -1  -1   5   28.40    2.90
  -1  -1   5   23.80    3.00
   1  -1  -5   27.40    3.20
   1   1  -4    1.60    1.50
  -1   1   4    3.20    1.30
  -1   1   4   -0.20    1.00
   1  -1  -4    1.10    1.50
   1  -1  -4   -0.30    1.30
  -1  -1   4    1.70    1.10
   1   1  -3  731.93   31.80
  -1   1   3  752.22   31.70
   1  -1  -3  714.63   31.60
  -1  -1   3  748.83   31.20
   1  -1  -3  694.63   31.40
   1   1  -2  250.17   11.60
  -1   1   2  264.07   11.50
   1  -1  -2  246.98   11.00
   1  -1  -2  249.97   11.40
   1  -1  -2  254.87   11.40
  -1   1   1  573.94   24.50
   1   1  -1  564.74   24.40
  -1   1   1  616.94   24.60
   1   1  -1  564.44   24.50
   1   1  -1  592.94   24.80
  -1   1   1  596.44   24.70
  -1  -1   1  575.14   24.50
   1  -1  -1  562.24   24.40
   1  -1  -1  578.04   24.60
   1  -1  -1  590.94   24.70
   1   1   0 1557.64   62.29
   1   1   0 1471.05   62.19
  -1   1   0 1341.47   61.99
  -1  -1   0 1631.04   62.29
  -1  -1   0 1412.86   62.09
   1  -1   0 1541.75   62.29
   1  -1   0 1474.55   62.09
  -1  -1   0 1533.15   62.39
   1  -1   0 1450.25   62.09
  -1   1  -1  179.88    8.50
   1   1   1  190.08    8.50
   1   1   1  186.08    8.30
   1   1   1  191.68    8.40
  -1   1  -1  184.38    8.30
  -1  -1  -1  177.48    8.40
  -1  -1  -1  183.38    8.40
   1  -1   1  186.58    8.30
   1  -1   1  189.88    8.10
   1  -1   1  190.68    8.20
   1  -1   1  171.38    8.10
  -1  -1  -1  185.38    8.40
  -1   1  -3 1020.20   44.40
   1   1   3 1036.60   43.50
   1   1   3  992.70   43.40
  -1   1  -3  987.10   43.40
   1   1   3 1070.69   44.20
   1  -1   3 1059.39   43.50
  -1  -1  -3 1013.80   44.00
  -1  -1  -3  987.40   43.60
  -1  -1  -3 1025.20   44.40
   1  -1   3 1048.60   43.80
   1   1   4  204.38   10.00
   1   1   4  203.38    9.90
  -1   1  -4  211.98   11.10
   1   1   4  215.88   10.90
   1  -1   4  195.58    9.70
   1  -1   4  226.28   10.60
  -1  -1  -4  193.68   10.50
  -1  -1  -4  215.48   11.10
  -1   1  -5 2147.49   95.79
   1   1   5 2196.88   94.09
   1   1   5 2256.37   95.49
   1  -1   5 2337.37   95.19
  -1  -1  -5 2207.38   95.69
  -1   1  -6   14.30    3.70
   1   1   6   10.60    2.40
   1   1   6    6.30    2.80
   1  -1   6   11.10    2.50
   1  -1   6   13.70    3.40
  -1  -1  -6   12.00    3.30
  -1   1  -7  115.19    8.60
   1   1   7  128.49    7.60
   1   1   7  127.49    9.60
  -1   1  -7  127.59    9.60
  -1   1  -7  119.99    8.60
   1   1   7  135.99    7.80
   1  -1   7  134.09    9.40
  -1  -1  -7  130.49    9.60
  -1  -1  -7  110.99    8.60
   1  -1   7  137.49    7.80
  -1  -1  -7  132.29    7.20
   1   1   8  326.17   16.30
   1   1   8  359.46   17.10
  -1   1  -8  337.97   17.60
   1   1   8  344.07   19.90
  -1   1  -8  344.67   16.20
  -1   1  -8  351.86   17.40
  -1   1  -8  346.77   22.60
  -1  -1  -8  341.17   15.90
   1  -1   8  321.87   19.20
   1  -1   8  365.16   17.20
  -1  -1  -8  338.77   17.60
  -1  -1  -8  334.27   17.30
  -1  -1  -8  347.17   19.70
   1  -1   8  323.57   16.60
  -1  -1  -8  325.37   17.10
  -1   1  -9   19.20    2.90
   1   1   9   13.30    3.30
  -1   1  -9    9.70    4.50
   1   1   9   23.30    3.80
  -1   1  -9   22.30    4.20
   1   1   9   10.00    6.60
  -1   1  -9   20.20    3.60
   1  -1   9   20.70    5.80
  -1  -1  -9   19.70    3.70
  -1  -1  -9   16.30    5.40
   1  -1   9   19.70    3.70
  -1  -1  -9   25.40    5.10
   1  -1   9   16.20    3.40
  -1  -1  -9   19.50    3.30
  -1  -1  -9   22.20    4.00
  -1   1 -10  118.19    7.20
   1   1  10   99.19    7.90
  -1   1 -10  117.49    8.00
   1   1  10  117.59    6.90
  -1  -1 -10  113.49    7.70
   1  -1  10  118.79    7.50
  -1  -1 -10  119.09    7.80
  -1  -1 -10  102.79    8.00
  -1  -1 -10  121.59    6.60
   1  -1  10  125.49    8.10
  -1   1 -11    1.10    1.70
  -1   1 -11    0.00    1.80
   1   1  11    2.20    1.30
  -1   1 -11   -1.00    1.10
  -1  -1 -11    0.40    1.60
  -1  -1 -11    1.60    1.20
   1  -1  11   -0.10    2.80
   1  -1  11    1.80    1.50
  -1  -1 -11    3.80    2.60
  -1   1 -12    2.00    1.30
  -1   1 -12    1.20    1.60
  -1   1 -12    2.40    0.90
   1  -1  12    2.10    1.00
  -1  -1 -12    1.30    1.50
   1   2 -12   13.50    2.20
   1   2 -12    7.60    1.90
   1   2 -12    5.90    2.00
   1  -2 -12   10.90    2.30
   1  -2 -12    9.90    2.50
  -1  -2  12   12.10    2.20
  -1   2  11   27.80    2.80
   1   2 -11   30.90    4.00
   1   2 -11   27.90    3.20
   1   2 -11   29.00    3.80
  -1  -2  11   30.00    3.50
   1  -2 -11   28.60    3.70
   1  -2 -11   27.40    2.70
   1  -2 -11   24.80    4.10
  -1  -2  11   23.00    4.20
  -1   2  10  205.98   11.90
   1   2 -10  220.68   12.30
  -1   2  10  225.18   10.90
   1   2 -10  201.98   11.90
   1   2 -10  210.88   12.10
   1   2 -10  208.68   10.90
   1  -2 -10  228.08   10.70
   1  -2 -10  225.38   12.10
   1  -2 -10  193.98   11.60
  -1  -2  10  224.18   12.00
   1  -2 -10  206.98   11.90
  -1  -2  10  206.78   11.40
  -1   2   9  462.35   26.90
  -1   2   9  528.25   22.50
   1   2  -9  500.55   23.90
  -1   2   9  492.55   23.10
   1   2  -9  497.15   26.80
   1   2  -9  484.95   23.70
   1   2  -9  489.15   23.80
  -1  -2   9  461.25   25.40
   1  -2  -9  462.25   23.30
   1  -2  -9  461.25   25.70
   1  -2  -9  493.15   23.70
   1  -2  -9  524.85   22.20
  -1  -2   9  517.45   23.40
  -1  -2   9  455.65   22.90
   1   2  -8   68.59    6.40
   1   2  -8   87.19    8.10
  -1   2   8   86.69    6.10
  -1   2   8   80.39    5.60
   1   2  -8   82.89    6.50
  -1   2   8   84.49    8.40
   1  -2  -8   78.89    6.60
  -1  -2   8   94.09    7.50
   1  -2  -8   75.69    6.80
  -1  -2   8   92.99    6.20
   1  -2  -8   77.19    5.30
   1  -2  -8   87.39    7.90
   1  -2  -8   66.59    7.60
  -1   2   7   22.10    4.40
   1   2  -7   22.80    4.70
  -1   2   7   21.20    3.30
   1   2  -7   23.60    3.90
  -1  -2   7   20.90    3.10
   1  -2  -7   21.10    4.00
  -1  -2   7   19.90    3.60
   1   2  -6   12.80    3.40
  -1   2   6   12.40    3.10
  -1  -2   6   10.90    2.50
  -1  -2   6   12.90    2.40
   1  -2  -6   13.00    3.50
  -1   2   5  366.16   16.40
   1   2  -5  375.06   17.90
  -1   2   5  364.66   17.50
   1  -2  -5  332.87   17.10
   1  -2  -5  387.46   17.60
  -1  -2   5  321.97   15.80
  -1  -2   5  376.26   16.80
  -1   2   4  105.29    5.70
   1   2  -4  115.69    6.90
  -1   2   4  107.09    6.30
   1  -2  -4  107.89    6.30
   1  -2  -4  107.49    6.40
  -1  -2   4   94.79    5.70
  -1   2   3   40.90    3.30
   1   2  -3   44.50    3.50
  -1   2   3   34.90    3.80
  -1   2   3   43.30    2.90
   1  -2  -3   43.30    3.40
   1  -2  -3   44.90    3.20
   1  -2  -3   47.70    3.20
  -1   2   2   28.70    2.30
   1   2  -2   29.40    2.00
   1   2  -2   31.20    2.10
   1   2  -2   27.10    2.50
  -1   2   2   28.40    2.20
  -1   2   2   30.20    2.40
   1  -2  -2   27.80    2.30
  -1  -2   2   24.10    2.20
   1  -2  -2   27.40    2.10
   1  -2  -2   30.50    2.50
  -1  -2   1 5607.04  233.48
   1   2   0    9.30    1.50
   1   2   0   10.10    1.40
  -1   2   0    8.80    0.90
  -1   2   0   11.80    1.40
  -1  -2   0   11.70    1.30
   1  -2   0   12.50    1.60
  -1  -2   0    8.70    1.40
   1   2   1  312.37   14.10
  -1   2  -1  314.67   14.20
   1   2   1  320.17   14.30
   1   2   1  305.37   14.10
   1  -2   1  318.57   14.10
  -1  -2  -1  332.07   14.20
   1  -2   1  326.87   14.40
  -1  -2  -1  315.87   14.40
  -1  -2  -1  331.67   14.20
   1   2   2 1605.64   68.29
   1   2   2 1649.63   68.59
  -1   2  -2 1539.85   68.69
   1   2   2 1643.54   68.69
   1  -2   2 1723.83   68.39
  -1  -2  -2 1589.64   68.69
   1  -2   2 1575.84   68.59
   1  -2   2 1694.63   68.19
  -1  -2  -2 1588.94   68.59
  -1   2  -3    1.20    1.40
   1   2   3    1.60    1.10
   1   2   3    2.70    1.20
   1   2   3   -0.40    1.10
  -1  -2  -3    3.30    1.60
   1  -2   3    2.10    1.10
   1  -2   3    3.20    1.20
  -1  -2  -3    2.40    1.50
   1  -2   3    1.90    1.20
   1  -2   3    1.30    1.10
   1   2   4   69.79    5.00
  -1   2  -4   74.89    5.30
   1   2   4   62.39    4.20
   1   2   4   69.49    4.30
   1  -2   4   55.59    4.90
  -1  -2  -4   72.39    5.00
   1  -2   4   67.59    4.20
  -1  -2  -4   48.30    6.70
   1  -2   4   72.39    4.60
   1   2   5  143.49    7.80
   1   2   5  149.09    7.80
   1   2   5  149.19    9.00
  -1   2  -5  156.18    9.40
   1  -2   5  148.99    8.50
   1  -2   5  142.19    7.60
  -1  -2  -5  139.99    9.00
  -1  -2  -5  151.28    9.10
   1   2   6  173.38    9.30
   1   2   6  165.58   10.70
   1  -2   6  168.78    9.10
   1  -2   6  192.98   11.50
  -1  -2  -6  168.28   10.70
  -1   2  -7   11.40    4.10
   1   2   7    8.70    2.60
   1   2   7    8.20    2.70
  -1   2  -7    9.10    3.20
   1  -2   7    8.80    2.60
  -1  -2  -7   12.00    3.80
  -1  -2  -7    3.40    2.80
  -1  -2  -7    7.70    3.20
   1  -2   7    9.30    3.10
  -1   2  -8  382.46   22.20
  -1   2  -8  380.76   19.50
  -1   2  -8  378.06   18.30
   1   2   8  392.26   18.40
  -1   2  -8  417.56   20.00
   1   2   8  412.46   19.20
   1  -2   8  414.66   19.40
  -1  -2  -8  371.96   19.40
   1  -2   8  382.16   19.10
  -1  -2  -8  387.86   19.50
  -1  -2  -8  417.66   18.20
  -1  -2  -8  410.56   23.40
   1  -2   8  383.36   24.30
  -1  -2  -8  384.36   19.60
  -1   2  -9  395.06   19.00
  -1   2  -9  369.26   17.20
   1   2   9  378.56   17.30
  -1   2  -9  353.66   18.50
  -1   2  -9  374.26   21.90
   1   2   9  353.76   18.00
  -1  -2  -9  321.87   20.90
  -1  -2  -9  349.67   18.20
  -1  -2  -9  364.16   18.20
   1  -2   9  355.86   21.00
  -1  -2  -9  381.46   17.00
  -1  -2  -9  368.36   18.70
   1  -2   9  386.66   18.50
   1  -2   9  365.66   17.80
  -1   2 -10  275.17   12.80
  -1   2 -10  271.57   14.80
  -1  -2 -10  246.88   13.40
  -1  -2 -10  267.67   13.90
  -1  -2 -10  246.58   13.80
   1  -2  10  256.67   13.90
   1  -2  10  259.27   13.10
  -1   2 -11  112.99    6.30
   1   2  11  112.49    5.80
  -1   2 -11  114.89    7.20
  -1   2 -11  117.89    7.30
   1  -2  11  115.59    6.60
  -1  -2 -11  107.19    5.60
   1  -2  11  109.59    7.60
  -1  -2 -11  114.09    7.10
  -1   2 -12    0.50    1.20
  -1   2 -12   -0.20    0.90
  -1  -2 -12   -0.40    1.30
   1  -2  12    0.20    1.00
   1   3 -12    6.20    1.30
   1   3 -12    5.70    1.80
   1   3 -12    5.20    1.80
   1  -3 -12    8.00    2.30
   1  -3 -12    7.60    2.70
  -1  -3  12    4.30    1.50
   1   3 -11    0.10    1.60
   1   3 -11    3.30    2.10
   1   3 -11    1.10    1.70
  -1  -3  11    2.90    1.80
  -1  -3  11    0.70    2.50
   1  -3 -11    3.30    2.10
   1  -3 -11    4.30    2.30
  -1   3  10   14.90    2.50
   1   3 -10   10.10    2.90
   1   3 -10   21.20    3.80
   1   3 -10   14.60    3.20
  -1  -3  10   17.00    3.60
   1  -3 -10   12.20    3.00
  -1  -3  10   14.70    3.10
   1  -3 -10   14.10    3.10
   1  -3 -10   13.10    2.30
  -1   3   9    1.10    3.50
   1   3  -9   -0.60    2.30
   1   3  -9   -1.80    3.80
   1   3  -9    4.00    2.60
   1   3  -9    2.50    3.50
   1   3  -9   -0.30    2.80
  -1   3   9    3.60    1.70
   1  -3  -9    1.30    2.30
  -1  -3   9    1.70    2.20
   1  -3  -9    5.70    3.20
   1  -3  -9   -0.40    4.30
   1  -3  -9    2.10    1.50
  -1  -3   9    1.60    3.10
  -1   3   8  104.39    6.70
  -1   3   8  102.59    6.20
  -1   3   8   83.99   10.00
   1   3  -8   96.79    8.80
   1   3  -8  100.69    7.60
   1   3  -8   93.69    7.20
   1   3  -8  107.29    8.30
  -1  -3   8  102.69    8.00
   1  -3  -8  104.59    5.90
   1  -3  -8   94.39    7.60
   1  -3  -8   90.19    7.70
  -1  -3   8   97.79    6.60
   1   3  -7   22.80    5.10
   1   3  -7   17.30    3.40
  -1   3   7   18.30    3.00
  -1   3   7   19.20    4.80
   1   3  -7   17.40    3.80
  -1   3   7   17.70    3.30
   1  -3  -7   17.90    2.50
   1  -3  -7   22.00    4.40
  -1  -3   7   17.90    3.10
   1  -3  -7   17.00    4.20
  -1  -3   7   16.60    3.30
  -1   3   6  380.06   18.10
  -1   3   6  392.16   19.90
   1   3  -6  415.56   20.50
   1  -3  -6  402.06   19.60
  -1  -3   6  379.26   17.80
  -1  -3   6  411.96   19.10
   1   3  -5   37.30    4.20
  -1   3   5   39.30    4.10
  -1   3   5   37.40    3.30
  -1   3   5   43.40    3.50
   1  -3  -5   41.90    4.50
  -1  -3   5   32.60    4.00
   1  -3  -5   51.69    4.20
  -1  -3   5   38.10    3.30
  -1   3   4   12.00    2.10
  -1   3   4   14.20    2.20
  -1   3   4   12.30    2.50
   1   3  -4   10.10    2.40
   1  -3  -4   12.00    2.30
   1  -3  -4   13.90    2.90
   1  -3  -4   11.10    2.00
  -1   3   3  513.45   22.50
  -1   3   3  497.85   22.00
  -1   3   3  504.45   22.20
   1   3  -3  502.35   22.60
   1   3  -3  506.85   21.70
   1  -3  -3  483.05   22.00
   1  -3  -3  494.85   22.50
  -1   3   2    4.50    1.30
   1   3  -2    4.30    1.50
  -1   3   2    4.90    1.40
  -1   3   2    4.30    1.40
   1   3  -2    5.00    1.30
   1   3  -2    4.70    1.30
   1  -3  -2    4.20    1.10
   1  -3  -2    5.60    1.60
  -1   3   1 4572.04  188.88
   1   3  -1 4592.44  188.78
   1   3  -1 4384.56  189.38
   1  -3  -1 4554.64  188.78
  -1   3   0  716.93   31.00
  -1   3   0  743.23   31.30
   1   3   0  730.53   31.10
  -1   3   0  687.33   30.40
   1   3   0  699.83   31.30
  -1  -3   0  761.32   30.90
   1   3   1 1637.74   71.39
  -1   3  -1 1576.64   71.29
  -1   3  -1 1733.93   71.09
   1   3   1 1673.83   71.09
  -1  -3  -1 1768.12   71.09
  -1  -3  -1 1732.03   71.39
   1   3   2  130.39    6.70
  -1   3  -2  113.19    6.70
   1   3   2  126.89    6.70
   1   3   2  129.79    6.90
  -1  -3  -2  126.89    6.60
  -1  -3  -2  131.79    6.90
   1  -3   2  129.59    6.60
  -1   3  -3   88.49    5.60
   1   3   3   82.79    5.40
   1   3   3   83.59    5.20
   1   3   3   82.19    5.00
  -1  -3  -3   86.79    5.40
  -1  -3  -3   81.39    4.90
   1  -3   3   90.19    5.00
  -1  -3  -3   84.59    5.50
   1  -3   3   89.29    4.80
   1   3   4   51.59    4.00
   1   3   4   53.69    4.50
   1   3   4   55.29    4.20
  -1   3  -4   57.29    4.70
   1   3   4   56.19    4.00
  -1  -3  -4   48.60    4.30
  -1  -3  -4   52.29    3.90
   1  -3   4   57.19    3.90
   1  -3   4   59.89    4.00
   1  -3   4   49.70    4.20
  -1  -3  -4   53.19    4.60
   1  -3   4   67.09    3.90
   1   3   5 1118.69   48.10
   1   3   5 1120.29   49.80
  -1   3  -5 1148.89   50.19
   1   3   5 1128.79   48.40
   1   3   5 1132.29   48.70
  -1  -3  -5 1125.29   49.70
   1  -3   5 1136.59   47.60
   1  -3   5 1134.79   48.80
  -1  -3  -5 1047.60   49.60
   1   3   6    2.70    2.70
  -1   3  -6    1.30    2.40
   1  -3   6    0.70    1.90
  -1  -3  -6    2.60    2.00
   1  -3   6    0.50    1.80
   1   3   7  268.67   13.30
   1   3   7  263.87   12.80
  -1   3  -7  239.78   13.90
  -1   3  -7  291.07   16.40
  -1   3  -7  268.87   14.40
   1   3   7  272.67   16.30
  -1  -3  -7  264.87   15.60
  -1  -3  -7  243.28   14.10
   1  -3   7  278.57   13.50
   1  -3   7  264.17   15.00
  -1  -3  -7  270.37   12.60
   1   3   8   55.49    5.70
  -1   3  -8   56.49    5.90
  -1   3  -8   58.39    5.90
  -1   3  -8   58.99    6.60
  -1   3  -8   65.19    7.60
   1   3   8   59.39    4.40
  -1  -3  -8   53.49    6.10
   1  -3   8   57.09    5.30
   1  -3   8   54.99    6.70
  -1  -3  -8   55.59    4.20
  -1  -3  -8   43.70    6.30
  -1  -3  -8   60.59    7.30
  -1   3  -9   22.30    5.60
  -1   3  -9   39.50    5.00
  -1   3  -9   37.60    4.40
  -1   3  -9   36.80    4.90
   1   3   9   34.50    3.50
   1  -3   9   39.60    4.60
   1  -3   9   24.00    4.20
  -1  -3  -9   34.30    4.80
  -1  -3  -9   31.50    3.20
  -1  -3  -9   40.30    5.10
   1  -3   9   22.10    6.30
  -1  -3  -9   31.90   10.60
  -1   3 -10   48.90    4.30
  -1   3 -10   45.10    4.90
   1   3  10   48.90    3.50
  -1   3 -10   54.59    5.40
   1  -3  10   48.90    5.10
   1  -3  10   44.10    4.90
  -1  -3 -10   50.19    5.30
  -1  -3 -10   52.29    5.00
  -1  -3 -10   47.60    3.30
  -1   3 -11   64.29    4.20
  -1   3 -11   58.99    4.80
  -1   3 -11   60.59    4.70
   1  -3  11   55.09    4.40
   1  -3  11   48.70    5.10
  -1  -3 -11   49.00    4.40
  -1   3 -12   86.59    6.20
  -1   3 -12   96.29    6.10
  -1  -3 -12   81.19    6.00
   1   4 -12   25.20    2.90
   1   4 -12   23.50    2.90
   1   4 -12   24.40    2.50
   1  -4 -12   22.70    3.00
  -1  -4  12   23.90    2.70
   1   4 -11   24.00    3.50
   1   4 -11   20.80    3.40
   1   4 -11   18.10    3.10
  -1  -4  11   28.80    3.70
   1  -4 -11   24.80    3.60
  -1  -4  11   27.60    4.00
   1   4 -10    7.00    2.50
   1   4 -10    4.50    2.50
   1   4 -10    5.20    2.30
  -1  -4  10    7.00    2.60
   1  -4 -10    8.90    4.20
  -1  -4  10   12.90    3.50
   1  -4 -10   13.00    3.00
  -1   4   9  516.65   22.40
   1   4  -9  513.75   23.60
   1   4  -9  484.05   27.10
   1   4  -9  531.35   24.50
   1   4  -9  525.25   24.40
  -1  -4   9  509.45   23.80
   1  -4  -9  518.35   24.50
   1  -4  -9  502.45   22.20
   1  -4  -9  484.95   23.90
   1  -4  -9  441.46   26.10
  -1  -4   9  484.65   25.70
   1   4  -8   23.80    4.90
   1   4  -8   28.50    4.50
   1   4  -8   32.30    5.50
  -1   4   8   23.00    2.90
   1  -4  -8   26.30    5.10
   1  -4  -8   35.90    5.90
  -1  -4   8   18.00    4.00
   1  -4  -8   20.60    5.60
  -1  -4   8   23.50    3.70
   1  -4  -8   20.10    2.80
   1   4  -7  115.09    8.90
  -1   4   7   98.79    6.00
   1   4  -7  102.59    7.60
   1   4  -7   92.69    7.30
   1  -4  -7  119.39    9.40
  -1  -4   7  105.89    6.40
   1  -4  -7  106.09    8.10
  -1  -4   7  114.59    7.70
   1   4  -6  212.58   12.40
  -1   4   6  212.28   12.50
  -1   4   6  195.08   10.40
  -1  -4   6  182.98    9.80
   1  -4  -6  216.68   11.60
  -1  -4   6  211.48   10.80
  -1   4   5  841.52   39.00
  -1   4   5  869.51   38.20
  -1   4   5  852.11   37.70
   1   4  -5  934.91   39.60
   1  -4  -5  827.62   37.40
   1  -4  -5  886.61   38.50
   1  -4  -5  859.01   39.10
   1   4  -4    7.70    2.00
  -1   4   4    8.90    2.30
  -1   4   4    7.70    2.50
  -1   4   4    9.80    2.20
   1  -4  -4   11.20    2.30
   1  -4  -4    9.00    1.90
  -1  -4   4    5.70    1.50
   1  -4  -4   10.80    2.70
   1   4  -3 1509.05   65.29
   1   4  -3 1552.94   66.19
  -1   4   3 1559.14   65.99
  -1   4   3 1487.75   65.49
  -1   4   3 1531.15   65.89
   1  -4  -3 1602.24   66.19
   1  -4  -3 1514.55   65.19
   1  -4  -3 1583.44   65.69
   1   4  -2  111.89    6.00
  -1   4   2  105.49    6.20
  -1   4   2  107.09    5.90
   1   4  -2  104.39    6.00
   1   4  -2  102.79    5.70
   1  -4  -2  104.09    5.90
   1  -4  -2   97.09    5.00
  -1   4   1 5205.48  216.78
  -1   4   1 5299.97  217.18
   1   4  -1 5248.17  216.48
   1   4  -1 5285.47  217.08
   1   4  -1 5128.29  216.68
   1  -4  -1 5197.48  216.58
   1  -4  -1 4974.10  216.48
  -1   4   0   38.40    3.20
   1   4   0   39.50    3.20
   1   4   0   39.90    3.50
  -1   4   0   44.20    3.50
  -1  -4   0   43.30    3.00
  -1   4  -1 1693.73   75.59
  -1   4  -1 1824.32   75.99
   1   4   1 1816.22   76.19
   1   4   1 1779.62   76.39
  -1  -4  -1 1862.31   75.89
  -1  -4  -1 1808.62   75.79
  -1   4  -2 5927.91  246.18
   1   4   2 5929.81  246.28
   1   4   2 6043.80  246.58
  -1  -4  -2 5608.84  245.58
  -1  -4  -2 5788.62  245.98
   1  -4   2 6080.59  246.18
   1   4   3  571.44   24.90
   1   4   3  506.45   24.50
  -1   4  -3  578.34   25.50
   1   4   3  564.34   24.50
  -1  -4  -3  562.54   25.00
  -1  -4  -3  519.55   24.40
  -1  -4  -3  523.55   23.90
   1  -4   3  562.14   24.40
   1  -4   3  527.45   24.00
   1   4   4   13.70    2.60
  -1   4  -4   10.00    2.50
   1   4   4    6.10    2.60
   1   4   4   11.90    2.50
  -1  -4  -4   12.10    2.70
   1  -4   4    8.60    2.10
   1  -4   4    9.10    2.10
  -1  -4  -4    9.60    2.70
  -1  -4  -4   10.40    2.10
   1   4   5    5.80    2.20
   1   4   5    2.30    2.80
  -1   4  -5    5.70    2.50
   1   4   5   11.10    2.70
  -1  -4  -5    5.90    2.00
  -1  -4  -5    3.60    2.50
   1  -4   5    7.30    2.60
   1  -4   5    3.50    1.90
  -1  -4  -5    5.40    2.50
  -1   4  -6  391.46   20.50
  -1   4  -6  488.05   22.80
   1   4   6  407.26   20.10
   1   4   6  439.76   20.90
   1   4   6  415.16   19.50
  -1  -4  -6  415.96   21.70
   1  -4   6  436.46   19.40
   1  -4   6  448.36   21.00
  -1   4  -7   61.09    6.70
  -1   4  -7   46.30    5.60
  -1   4  -7   52.79    5.40
   1   4   7   52.49    4.00
  -1  -4  -7   54.29    9.70
   1  -4   7   51.59    5.60
  -1  -4  -7   55.99    6.40
  -1  -4  -7   56.19    3.90
  -1  -4  -7   48.70    5.80
   1  -4   7   52.29    4.80
  -1   4  -8   55.19    7.10
  -1   4  -8   61.19    6.10
   1   4   8   53.49    4.20
  -1   4  -8   52.79    5.70
   1  -4   8   55.19    5.20
   1  -4   8   50.09    6.50
  -1  -4  -8   53.19    6.40
  -1  -4  -8   61.19    7.70
  -1   4  -9   42.70    4.90
   1   4   9   50.59    3.50
  -1   4  -9   45.40    7.90
  -1   4  -9   49.20    5.20
  -1   4  -9   46.00    5.40
  -1  -4  -9   46.30    5.30
   1  -4   9   48.70    7.10
  -1  -4  -9   49.40    5.30
   1  -4   9   48.90    5.20
   1  -4   9   38.20    6.20
  -1  -4  -9   58.29   11.90
  -1   4 -10  481.15   22.20
  -1   4 -10  449.06   20.70
  -1   4 -10  461.75   22.10
  -1  -4 -10  443.46   21.60
  -1  -4 -10  449.86   21.50
   1  -4  10  463.55   21.20
  -1   4 -11   21.80    3.20
  -1   4 -11   18.60    3.00
  -1   4 -11   14.40    2.50
   1  -4  11   13.60    3.20
   1  -4  11   20.40    3.10
   1   5 -12    5.80    1.40
   1   5 -12    7.30    1.90
   1   5 -12    8.10    1.90
  -1  -5  12    5.00    1.60
   1  -5 -12    8.90    1.70
   1   5 -11    1.10    1.60
   1   5 -11    0.50    1.60
   1   5 -11   -1.60    1.60
   1  -5 -11    1.60    1.60
  -1  -5  11    0.70    2.60
  -1  -5  11    1.20    2.00
   1   5 -10   13.20    2.90
   1   5 -10   14.60    3.10
   1   5 -10   14.10    3.00
   1  -5 -10   12.30    2.90
  -1  -5  10   14.90    4.00
  -1  -5  10   10.50    2.90
   1   5  -9   31.70    4.90
   1   5  -9   27.90    6.90
   1   5  -9   40.00    4.90
  -1  -5   9   41.70    4.60
  -1  -5   9   29.20    5.40
   1  -5  -9   34.80    4.80
   1   5  -8   17.90    5.10
  -1  -5   8   29.00    4.80
   1  -5  -8   27.80    4.80
  -1  -5   8   29.70    3.80
   1   5  -7  110.59    9.30
  -1   5   7   88.69    5.40
  -1   5   7   93.39    8.20
   1   5  -7  101.39    7.50
   1   5  -7   95.19    7.30
  -1   5   7  100.59    5.50
   1  -5  -7   98.39    8.10
  -1  -5   7  105.89    7.30
   1  -5  -7   91.89    5.30
  -1  -5   7   92.29    6.20
   1  -5  -7  105.49    7.60
   1   5  -6   23.20    4.20
   1   5  -6   24.00    4.60
  -1   5   6   26.00    3.20
   1  -5  -6   25.90    4.20
   1  -5  -6   32.10    5.00
   1  -5  -6   21.50    5.30
  -1  -5   6   22.90    3.10
   1  -5  -6   23.60    3.30
   1   5  -5  417.56   20.50
  -1   5   5  393.06   19.10
   1  -5  -5  399.56   20.40
   1  -5  -5  408.36   18.70
   1  -5  -5  422.66   20.50
  -1   5   4  155.48    8.60
  -1   5   4  149.69    9.10
   1   5  -4  156.68    9.20
   1  -5  -4  153.88    8.10
   1  -5  -4  151.38    9.40
  -1  -5   4  148.79    8.30
   1  -5  -4  156.98    8.10
  -1   5   3 1562.84   65.69
  -1   5   3 1505.95   65.09
   1   5  -3 1487.55   64.69
   1   5  -3 1509.45   65.29
   1  -5  -3 1581.34   65.59
   1  -5  -3 1472.85   64.39
   1   5  -2  168.38    8.60
   1   5  -2  170.88    8.70
   1   5  -2  166.08    9.00
  -1   5   2  160.88    9.20
  -1   5   2  163.58    8.80
   1  -5  -2  170.78    8.80
   1  -5  -2  149.88    8.10
  -1   5   1  203.28   10.40
   1   5  -1  183.48   10.10
   1   5  -1  194.58    9.90
   1  -5  -1  203.88   11.40
   1  -5  -1  187.48    9.70
  -1   5   0  664.83   29.20
  -1   5   0  665.23   29.50
   1   5   0  653.83   29.50
   1   5   0  670.93   29.20
   1  -5   0  631.94   27.90
  -1  -5   0  660.03   28.70
  -1   5  -1  345.17   15.60
   1   5   1  359.06   16.40
   1   5   1  368.66   16.90
  -1  -5  -1  373.66   16.10
  -1  -5  -1  305.77   16.90
  -1  -5  -1  334.67   15.70
  -1   5  -2 6297.97  262.77
   1   5   2 6302.77  263.47
   1   5   2 6274.47  263.07
  -1   5  -2 6221.78  262.77
   1  -5   2 6433.86  263.07
  -1  -5  -2 6180.38  262.47
  -1  -5  -2 6059.29  262.07
  -1  -5  -2 6565.74  263.17
  -1   5  -3   27.90    3.20
   1   5   3   26.10    3.20
   1   5   3   29.20    3.60
  -1  -5  -3   29.70    2.90
  -1  -5  -3   25.60    2.90
  -1  -5  -3   23.20    3.30
   1  -5   3   24.80    3.20
   1  -5   3   25.50    3.10
   1   5   4  508.15   23.90
   1   5   4  530.75   24.50
  -1   5  -4  529.05   24.60
  -1  -5  -4  539.85   24.80
  -1  -5  -4  511.65   23.20
   1  -5   4  496.05   23.70
   1  -5   4  512.15   23.40
  -1  -5  -4  510.85   24.00
   1   5   5  134.69    8.90
  -1   5  -5  151.28    9.50
   1   5   5  137.79    8.50
  -1  -5  -5  142.39    8.80
  -1  -5  -5  119.69    9.20
   1  -5   5  130.39    8.50
  -1  -5  -5  128.69    7.80
   1  -5   5  147.69    8.10
   1  -5   5  157.68    8.50
  -1   5  -6  208.68   12.60
  -1   5  -6  177.88   11.10
   1   5   6  185.28   11.00
   1   5   6  198.68    9.40
   1   5   6  178.68   11.70
  -1  -5  -6  193.18   12.50
   1  -5   6  193.48    9.70
   1  -5   6  190.28   10.90
  -1   5  -7  343.17   17.10
  -1   5  -7  341.37   17.10
  -1   5  -7  322.07   19.10
   1  -5   7  333.37   16.00
  -1  -5  -7  352.86   19.10
  -1  -5  -7  337.07   17.40
  -1  -5  -7  299.17   16.80
  -1   5  -8   27.00    4.80
  -1   5  -8   26.00    4.80
  -1   5  -8   20.30    5.70
  -1  -5  -8   33.20    5.00
  -1  -5  -8   27.00    5.10
  -1  -5  -8   24.50    7.30
   1  -5   8   21.30    4.90
   1  -5   8   25.70    4.10
  -1   5  -9  104.69    8.20
  -1   5  -9  112.99    7.90
  -1   5  -9  113.69    8.00
  -1  -5  -9  100.79    8.40
   1  -5   9  116.69    7.70
  -1  -5  -9  119.49    8.00
  -1   5 -10   19.70    3.40
  -1   5 -10   21.80    3.50
  -1   5 -10   22.00    3.40
  -1  -5 -10   20.30    3.50
   1  -5  10   18.90    3.50
  -1  -5 -10   32.40    5.70
   1  -5  10   26.90    4.10
  -1   5 -11   86.99    5.50
  -1   5 -11   79.89    5.60
  -1   5 -11   76.79    4.80
   1  -5  11   91.79    5.40
  -1  -5 -11   77.79    5.30
   1   6 -11  114.29    6.30
   1   6 -11  115.69    7.40
   1   6 -11  108.99    7.40
   1  -6 -11  113.89    6.90
  -1  -6  11  111.49    7.10
   1   6 -10   74.99    6.10
   1   6 -10   76.79    6.00
   1   6 -10   79.39    6.10
  -1  -6  10   75.09    5.90
   1  -6 -10   84.59    6.30
   1   6  -9  543.25   26.10
   1   6  -9  552.94   26.30
   1  -6  -9  552.74   26.50
  -1  -6   9  563.34   25.60
   1   6  -8  667.33   30.80
   1   6  -8  623.54   33.10
   1   6  -8  662.43   30.60
  -1  -6   8  658.33   31.10
   1  -6  -8  661.23   31.00
   1  -6  -8  628.74   30.10
  -1  -6   8  693.83   29.80
   1   6  -7  190.78   13.10
   1   6  -7  210.48   11.60
   1   6  -7  202.18   11.60
  -1   6   7  201.28    9.60
  -1   6   7  200.68   11.70
   1  -6  -7  203.58   11.90
  -1  -6   7  173.48   10.10
   1  -6  -7  207.88    9.70
  -1  -6   7  185.48   12.30
   1   6  -6   24.00    4.50
  -1   6   6   22.10    3.00
  -1   6   6   22.50    4.50
   1   6  -6   27.40    4.90
  -1   6   6   24.10    4.60
   1  -6  -6   26.10    6.20
   1  -6  -6   24.80    3.10
   1  -6  -6   21.50    3.80
  -1   6   5  300.27   16.50
  -1   6   5  332.57   16.00
   1  -6  -5  316.27   15.30
   1  -6  -5  327.57   17.10
  -1  -6   5  302.27   16.00
   1  -6  -5  323.67   15.20
  -1  -6   5  295.57   15.10
  -1   6   4  396.06   18.90
   1   6  -4  379.36   18.50
  -1   6   4  363.46   18.00
   1  -6  -4  353.46   16.80
   1  -6  -4  374.06   17.30
   1  -6  -4  386.46   18.90
  -1  -6   4  347.87   18.60
  -1   6   3   -1.30    1.60
   1   6  -3    1.00    1.60
  -1   6   3    0.30    1.70
   1   6  -3   -2.30    1.30
   1  -6  -3    1.20    1.80
   1  -6  -3   -0.20    1.20
  -1   6   2   20.70    3.10
   1   6  -2   19.20    3.30
   1   6  -2   18.40    3.10
  -1   6   2   20.30    3.40
   1   6  -2   27.10    3.00
   1  -6  -2   18.70    2.50
   1  -6  -2   19.60    3.00
   1   6  -1  112.79    6.90
  -1   6   1  116.59    7.00
  -1   6   1  123.99    9.40
   1   6  -1  117.89    7.40
  -1  -6   1  111.59    6.30
   1  -6  -1  105.09    5.70
   1  -6  -1  115.39    6.40
   1  -6  -1  104.49    6.90
  -1   6   0    2.80    1.60
   1   6   0    4.00    1.90
  -1   6   0    1.10    2.60
   1   6   0    2.00    2.30
   1  -6   0    4.50    1.40
  -1  -6   0    6.40    1.80
  -1  -6   0    3.60    1.50
  -1  -6   0    5.70    1.50
  -1   6  -1  139.79    7.70
   1   6   1  134.09    8.30
  -1   6  -1  132.79    6.80
   1   6   1  140.79    7.90
  -1  -6  -1  103.49    8.80
  -1  -6  -1  115.79    6.40
  -1  -6  -1  133.59    7.30
  -1  -6  -1  138.29    7.00
  -1   6  -2   15.70    2.80
   1   6   2   23.50    3.50
   1   6   2   18.30    3.10
  -1   6  -2   20.10    2.70
   1  -6   2   16.90    3.10
  -1  -6  -2   15.80    2.70
  -1  -6  -2   14.70    2.40
  -1  -6  -2   22.30    2.40
  -1   6  -3  283.67   14.40
   1   6   3  296.47   14.70
   1   6   3  286.17   15.20
  -1  -6  -3  289.27   14.00
   1  -6   3  299.27   14.70
  -1  -6  -3  249.08   15.40
  -1  -6  -3  298.97   15.00
   1   6   4  164.68    9.60
  -1   6  -4  159.48    9.90
   1   6   4  164.08   10.30
   1  -6   4  155.78    9.10
   1  -6   4  153.78    9.50
  -1  -6  -4  167.48    8.80
  -1  -6  -4  170.28   10.30
  -1  -6  -4  159.38    9.20
  -1   6  -5  749.73   35.20
   1   6   5  737.03   34.00
   1   6   5  755.12   32.40
   1   6   5  747.43   34.10
  -1   6  -5  796.12   35.10
   1  -6   5  750.92   34.10
  -1  -6  -5  757.92   34.40
   1  -6   5  731.13   33.50
  -1  -6  -5  758.62   33.20
  -1  -6  -5  704.13   32.50
  -1  -6  -5  717.43   35.20
   1   6   6    3.90    3.60
  -1   6  -6    3.70    2.60
  -1   6  -6    2.90    2.70
  -1   6  -6    4.00    3.00
   1   6   6    1.40    1.60
   1   6   6   -3.60    4.00
  -1  -6  -6    2.10    1.50
  -1  -6  -6    2.60    2.90
   1  -6   6    2.50    3.10
  -1  -6  -6    0.60    3.70
   1   6   7  512.95   25.60
  -1   6  -7  502.45   27.80
  -1   6  -7  567.14   25.80
   1   6   7  532.35   23.50
  -1   6  -7  562.44   26.00
  -1  -6  -7  546.35   30.20
  -1  -6  -7  531.65   23.60
   1  -6   7  523.05   26.00
  -1  -6  -7  570.84   26.30
   1  -6   7  548.55   24.60
  -1   6  -8   10.10    2.90
  -1   6  -8    0.00    5.10
  -1   6  -8    8.80    2.90
   1  -6   8    9.00    4.90
  -1  -6  -8   12.10    3.40
   1  -6   8   12.10    3.40
  -1   6  -9   90.29    7.50
  -1   6  -9   96.49    7.00
  -1   6  -9  109.79    8.20
  -1  -6  -9  102.79    7.20
   1  -6   9   96.99    7.00
  -1   6 -10   11.50    2.20
  -1   6 -10    8.50    2.20
  -1   6 -10    5.90    2.00
   1  -6  10    2.10    3.20
  -1  -6 -10    6.60    2.20
   1  -6  10    8.80    2.80
  -1   6 -11    4.10    1.50
  -1   6 -11    2.60    1.60
  -1   6 -11    2.30    1.50
  -1  -6 -11    0.80    1.50
   1  -6  11    3.00    1.70
   1   7 -11   28.80    3.10
   1   7 -11   24.90    3.00
   1   7 -11   24.30    3.00
   1  -7 -11   26.40    3.00
  -1  -7  11   29.50    4.40
  -1  -7  11   25.40    3.90
   1   7 -10   61.79    4.90
   1   7 -10   47.80    5.80
   1   7 -10   49.90    4.70
   1  -7 -10   53.79    4.90
  -1  -7  10   50.19    4.90
   1   7  -9    5.70    2.50
   1   7  -9   10.90    3.00
   1  -7  -9    8.00    2.80
  -1  -7   9    9.20    2.70
   1  -7  -9    6.80    3.30
   1   7  -8  986.60   43.00
   1   7  -8  852.21   45.10
   1   7  -8  970.10   42.60
  -1  -7   8  946.11   41.70
   1  -7  -8  986.60   43.30
   1   7  -7  159.18   11.10
  -1   7   7  148.49   10.00
  -1   7   7  159.68    9.30
   1   7  -7  142.29   11.40
   1  -7  -7  148.09   12.40
  -1   7   6   80.19    6.90
  -1   7   6   60.79    7.30
  -1   7   6   75.99    5.00
   1   7  -6   81.99    6.50
   1   7  -6   69.49    6.40
   1   7  -6   77.79    8.30
   1  -7  -6   67.09    5.60
   1  -7  -6   65.19    8.80
   1  -7  -6   71.19    5.00
  -1   7   5   24.90    4.50
  -1   7   5   16.90    4.00
   1   7  -5   20.10    3.80
   1   7  -5   16.50    4.10
  -1   7   5   18.80    4.50
  -1   7   5   16.80    2.80
   1  -7  -5   17.70    2.90
  -1  -7   5   20.00    3.90
   1  -7  -5   15.80    3.00
   1  -7  -5   19.30    4.60
  -1  -7   5   11.20    4.00
   1   7  -4  395.96   20.10
  -1   7   4  400.86   20.00
   1  -7  -4  420.26   20.90
   1  -7  -4  414.66   19.00
  -1  -7   4  395.36   19.90
  -1   7   3  797.72   36.60
   1   7  -3  790.32   36.20
  -1   7   3  838.32   37.60
   1   7  -3  783.42   36.30
   1  -7  -3  832.92   36.90
   1  -7  -3  815.62   35.50
   1   7  -2    0.20    1.80
  -1   7   2   -0.10    1.70
   1   7  -2    0.50    1.90
  -1   7   2    2.20    2.00
   1  -7  -2    2.40    1.70
   1  -7  -2    0.70    1.50
   1   7  -1   17.90    3.50
  -1   7   1   18.60    3.60
   1   7  -1   17.90    3.10
  -1   7   1   20.30    3.50
   1  -7  -1   16.20    2.50
   1  -7  -1   13.60    2.20
  -1  -7   1   17.50    2.80
   1   7   0 1476.65   62.39
  -1   7   0 1416.76   62.29
   1   7   0 1489.15   63.19
  -1  -7   0 1276.77   60.99
   1  -7   0 1443.66   61.19
  -1  -7   0 1513.75   61.39
   1   7   1   64.59    5.60
   1   7   1   56.79    5.00
  -1   7  -1   56.79    4.80
   1  -7   1   57.99    4.00
  -1  -7  -1   52.29    3.70
  -1  -7  -1   46.90    4.00
  -1  -7  -1   59.29    4.50
   1   7   2  544.25   25.60
   1   7   2  529.25   24.80
  -1   7  -2  503.75   23.60
  -1   7  -2  547.75   24.60
  -1  -7  -2  479.95   23.40
   1  -7   2  530.15   24.90
  -1  -7  -2  555.44   24.80
  -1  -7  -2  518.45   23.40
   1   7   3   31.50    4.20
  -1   7  -3   35.50    4.00
  -1  -7  -3   33.60    4.10
   1  -7   3   27.50    4.30
  -1  -7  -3   35.10    3.50
  -1  -7  -3   28.40    3.60
   1   7   4 1786.52   77.49
  -1   7  -4 1745.33   77.49
   1   7   4 1760.52   78.29
   1   7   4 1753.12   77.09
   1  -7   4 1729.23   77.69
  -1  -7  -4 1721.93   76.49
   1  -7   4 1765.02   76.89
  -1  -7  -4 1881.61   76.49
  -1  -7  -4 1921.11   79.99
   1   7   5   38.50    5.30
  -1   7  -5   40.40    5.60
  -1   7  -5   39.20    6.60
  -1   7  -5   37.70    5.40
   1   7   5   36.60    5.40
   1   7   5   34.00    4.90
   1   7   5   40.70    6.30
   1   7   5   48.70    7.90
   1   7   5   36.90    3.80
   1  -7   5   42.70    7.00
  -1  -7  -5   41.50    4.10
  -1  -7  -5   39.90    6.00
   1  -7   5   47.40    7.30
  -1  -7  -5   33.30    3.90
   1   7   6   40.00    6.80
  -1   7  -6   14.60    4.60
   1   7   6   25.30    4.70
   1   7   6   24.30    3.10
   1   7   6   29.60    7.00
  -1   7  -6   13.30    3.50
  -1   7  -6   18.90    3.70
  -1  -7  -6   25.00    3.10
  -1  -7  -6   24.60    4.50
  -1   7  -7   16.40    3.50
  -1   7  -7   15.70    5.10
   1   7   7   19.10    4.50
   1   7   7   18.50    2.80
  -1   7  -7   19.90    3.90
  -1  -7  -7   19.60    4.10
   1  -7   7   17.10    3.30
  -1  -7  -7   16.90    2.70
   1  -7   7   10.60    3.50
  -1   7  -8   40.40    4.90
  -1   7  -8   44.10    4.90
   1  -7   8   32.40    4.60
  -1  -7  -8   38.10    5.20
  -1   7  -9   29.90    4.00
  -1   7  -9   31.30    4.00
   1  -7   9   31.50    4.40
  -1  -7  -9   35.90    4.50
  -1   7 -10   17.40    3.00
  -1   7 -10   24.00    3.30
  -1   7 -10   24.70    3.10
   1  -7  10   32.40    4.00
   1  -7  10   28.20    3.90
  -1  -7 -10   23.00    3.20
  -1   7 -11   15.10    2.30
  -1   7 -11   16.50    2.40
  -1   7 -11   18.40    2.40
   1  -7  11   16.50    2.80
  -1  -7 -11   15.20    2.40
   1   8 -11   -0.50    1.20
   1   8 -11    5.00    1.50
   1   8 -11    2.00    1.30
   1  -8 -11    2.40    1.30
   1   8 -10    4.20    1.80
   1   8 -10    3.50    1.80
   1  -8 -10    3.60    1.70
  -1  -8  10    2.60    2.40
   1   8  -9  128.79    7.90
   1   8  -9  122.49    8.10
  -1  -8   9  132.59    8.80
   1  -8  -9  125.49    8.00
   1  -8  -9  122.89    8.30
   1   8  -8  137.59    8.80
   1   8  -8  130.49    8.50
  -1  -8   8  136.99    8.50
   1  -8  -8  128.89    8.90
  -1   8   7    8.90    3.10
   1   8  -7    5.70    5.10
   1   8  -7    5.30    2.80
   1   8  -7    9.40    3.10
  -1   8   7    9.10    1.90
   1  -8  -7   11.20    2.00
   1  -8  -7    9.10    3.20
  -1   8   6  688.33   31.30
  -1   8   6  617.94   30.40
   1   8  -6  663.33   32.80
   1   8  -6  685.23   31.00
  -1   8   6  608.34   30.40
  -1   8   6  671.03   32.20
  -1   8   6  709.43   29.60
   1   8  -6  662.33   30.60
   1  -8  -6  708.83   30.60
   1  -8  -6  699.53   29.70
   1  -8  -6  638.14   33.90
  -1   8   5  474.65   22.70
   1   8  -5  454.85   22.10
   1   8  -5  477.55   23.60
   1   8  -5  468.85   22.40
  -1   8   5  440.06   22.10
  -1   8   5  472.15   21.10
  -1   8   5  455.35   23.20
  -1   8   5  474.45   22.70
   1  -8  -5  511.45   22.10
  -1  -8   5  428.16   22.60
   1  -8  -5  465.15   21.30
   1  -8  -5  468.95   24.60
  -1  -8   5  468.45   24.20
  -1   8   4   -1.20    2.40
  -1   8   4   -4.30    3.10
  -1   8   4    0.70    2.10
  -1   8   4   -0.10    2.30
   1   8  -4    1.30    2.70
  -1   8   4   -5.00    2.80
   1  -8  -4    1.10    2.40
  -1  -8   4   -1.00    3.10
   1  -8  -4   -1.50    2.80
   1  -8  -4   -0.50    1.60
  -1   8   3   36.00    5.40
  -1   8   3   26.70    4.30
   1   8  -3   33.60    4.60
  -1   8   3   34.40    6.10
   1  -8  -3   35.40    3.50
  -1  -8   3   29.30    4.80
   1  -8  -3   35.50    4.70
   1   8  -2    2.30    2.30
  -1   8   2   -0.40    2.40
  -1   8   2    1.50    2.10
  -1  -8   2    1.30    2.00
   1  -8  -2    3.10    2.50
   1  -8  -2    0.30    1.60
   1   8  -1   98.19    6.90
   1   8  -1   94.19    7.60
   1  -8  -1   86.59    5.60
   1   8   0   -0.20    1.80
  -1   8   0   -0.10    2.10
   1   8   0    1.20    2.40
  -1  -8   0    2.70    1.60
  -1  -8   0    2.70    2.10
   1  -8   0    1.00    1.40
   1   8   1   48.30    5.60
   1   8   1   50.59    5.30
   1  -8   1   48.50    5.40
  -1  -8  -1   48.70    4.50
  -1  -8  -1   43.80    3.80
   1   8   2  185.28   12.10
   1   8   2  187.38   11.30
  -1  -8  -2  191.28    9.80
   1  -8   2  177.68   11.50
  -1  -8  -2  199.88   11.20
   1   8   3   28.00    5.10
   1   8   3   46.70    6.40
   1   8   3   29.20    4.70
   1   8   3   32.10    5.50
   1   8   3   37.80    5.30
  -1   8  -3   39.90    4.90
   1   8   3   39.90    5.50
  -1  -8  -3   33.00    4.80
  -1  -8  -3   38.50    3.90
   1  -8   3   36.30    5.20
   1   8   4   38.10    5.30
   1   8   4   34.70    5.40
  -1   8  -4   37.10    5.60
   1   8   4   43.40    6.30
   1   8   4   33.70    4.10
  -1   8  -4   34.70    6.50
   1   8   4   34.20    5.50
  -1   8  -4   29.90    4.90
   1   8   4   33.60    4.70
   1  -8   4   32.80    5.50
  -1  -8  -4   35.90    5.00
  -1  -8  -4   29.80    5.40
   1  -8   4   32.20    5.00
  -1  -8  -4   35.70    3.80
   1   8   5  193.78   13.70
   1   8   5  186.78   11.00
  -1   8  -5  180.28   11.10
   1   8   5  188.98    9.60
   1   8   5  183.68   11.30
   1   8   5  185.88   10.90
   1   8   5  196.78   11.40
   1   8   5  173.48   11.90
  -1   8  -5  187.88   10.90
   1  -8   5  166.58   13.60
  -1  -8  -5  186.58    9.80
   1  -8   5  175.18   11.80
  -1  -8  -5  192.48   10.60
  -1   8  -6    2.60    4.90
   1   8   6    8.10    3.60
  -1   8  -6    6.20    3.10
   1   8   6    5.30    4.90
   1   8   6    6.40    1.90
   1   8   6   10.90    5.90
  -1  -8  -6    6.80    2.00
  -1  -8  -6    6.50    3.00
   1   8   7  213.38   12.50
   1   8   7  216.08   10.60
  -1   8  -7  232.38   12.60
  -1   8  -7  230.28   12.30
  -1   8  -7  178.48   15.20
   1  -8   7  225.88   13.40
  -1  -8  -7  231.18   13.10
  -1  -8  -7  231.58   10.80
  -1   8  -8   70.49    5.90
  -1   8  -8   66.79    6.00
  -1  -8  -8   71.79    6.60
  -1  -8  -8   73.19    6.30
   1  -8   8   66.59    5.80
  -1   8  -9    3.00    2.00
  -1   8  -9    1.50    1.90
   1  -8   9    3.60    2.70
  -1  -8  -9    4.50    2.00
  -1   8 -10    4.80    1.60
  -1   8 -10   10.10    2.30
   1  -8  10    1.50    2.50
   1  -8  10   11.40    3.50
  -1  -8 -10    5.10    1.80
   1   9 -10    6.60    1.70
   1   9 -10    7.90    1.90
   1  -9 -10    4.50    1.60
   1   9  -9    2.70    2.20
   1   9  -9    2.20    1.80
   1  -9  -9    4.60    2.60
   1  -9  -9    1.70    1.80
  -1  -9   9    1.40    2.80
   1   9  -8   62.69    5.40
   1   9  -8   53.69    5.10
  -1  -9   8   53.69    5.70
   1  -9  -8   64.29    5.90
  -1   9   7   25.70    4.80
   1   9  -7   35.90    4.80
  -1   9   7   29.40    3.20
   1   9  -7   30.10    4.60
   1  -9  -7   25.20    4.70
   1  -9  -7   31.60    3.10
   1   9  -6   96.79    7.60
  -1   9   6   76.99    7.30
  -1   9   6   80.09    7.40
  -1   9   6   94.49    7.60
   1   9  -6   96.39    7.30
  -1   9   6   96.19    5.90
  -1   9   6   83.19    9.80
   1  -9  -6   99.99    6.10
   1  -9  -6  100.49    7.00
  -1   9   5    6.50    3.00
  -1   9   5    3.70    1.80
   1   9  -5    1.70    3.60
  -1   9   5    1.10    2.80
  -1   9   5    9.90    3.30
   1   9  -5    5.00    3.60
  -1   9   5    6.10    2.80
  -1   9   5    2.40    3.90
   1  -9  -5    7.10    4.80
   1  -9  -5    3.30    2.00
  -1  -9   5   11.50    5.10
   1  -9  -5    2.40    2.00
   1   9  -4   12.90    5.50
  -1   9   4   12.10    3.30
   1   9  -4    8.20    3.50
  -1   9   4   11.60    2.90
   1   9  -4   11.80    3.50
  -1   9   4    4.20    2.30
  -1   9   4    7.40    3.50
  -1   9   4    8.40    3.20
  -1   9   4    6.40    3.30
   1  -9  -4    8.90    2.60
   1  -9  -4   11.10    2.80
  -1  -9   4    1.70    4.20
   1  -9  -4    8.00    3.90
   1   9  -3  721.83   35.00
  -1   9   3  809.72   35.80
   1   9  -3  677.93   34.20
  -1   9   3  783.42   34.50
   1   9  -3  715.33   34.00
   1   9  -3  780.82   35.10
  -1   9   3  707.23   33.00
  -1   9   3  758.42   34.50
  -1   9   3  738.13   34.20
  -1   9   3  764.82   34.00
  -1  -9   3  731.33   35.90
  -1  -9   3  749.92   34.80
   1  -9  -3  807.72   33.80
   1  -9  -3  814.12   35.90
  -1   9   2    0.70    3.40
   1   9  -2    0.20    2.70
  -1   9   2    2.70    2.60
   1   9  -2    3.40    2.90
   1   9  -2    7.10    2.90
   1   9  -2    5.00    3.50
  -1   9   2    5.20    2.70
   1  -9  -2    2.40    1.80
  -1  -9   2    3.40    3.50
   1  -9  -2    4.90    2.50
  -1   9   1 2415.96  102.99
   1   9  -1 2292.87  102.99
  -1   9   1 2546.75  104.69
  -1   9   1 2273.07  103.09
   1   9  -1 2409.36  102.99
   1   9  -1 2369.06  103.09
  -1   9   1 2412.16  103.19
   1  -9  -1 2557.44  103.79
   1  -9  -1 2510.95  102.19
   1   9   0    9.90    3.00
   1   9   0   17.40    4.00
   1   9   0   12.20    3.60
  -1   9   0    6.80    3.40
  -1   9   0    5.70    2.60
   1   9   0   14.90    3.30
  -1   9   0   10.60    3.20
   1   9   0   10.90    3.80
  -1   9   0   12.30    3.20
  -1  -9   0   13.50    2.50
  -1  -9   0   13.50    2.80
   1  -9   0   14.20    3.80
   1  -9   0   12.80    2.30
   1  -9   0   11.80    2.60
   1   9   1  564.14   27.00
   1   9   1  558.14   28.10
  -1   9  -1  512.15   25.40
  -1   9  -1  532.05   25.40
   1   9   1  551.54   25.50
   1   9   1  534.95   25.70
  -1   9  -1  525.55   26.50
   1   9   1  538.95   25.80
   1   9   1  512.05   25.60
  -1  -9  -1  556.84   24.60
  -1  -9  -1  606.44   26.40
   1  -9   1  583.44   27.70
   1   9   2 1250.67   57.39
   1   9   2 1333.87   57.29
   1   9   2 1265.17   57.29
   1   9   2 1450.75   60.39
  -1   9  -2 1157.78   56.59
   1   9   2 1326.77   58.79
   1   9   2 1326.27   60.09
  -1  -9  -2 1320.97   56.69
  -1  -9  -2 1375.66   58.59
   1  -9   2 1339.67   59.29
   1   9   3   15.60    5.10
   1   9   3   17.10    3.90
   1   9   3   15.90    3.60
   1   9   3   11.70    3.00
   1   9   3   11.50    3.80
  -1   9  -3   11.60    3.20
   1  -9   3   12.60    3.60
  -1  -9  -3    9.70    2.60
   1  -9   3   11.10    4.70
  -1  -9  -3   11.30    3.60
   1   9   4   66.29    6.20
   1   9   4   67.29    7.00
   1   9   4   71.39    7.30
   1   9   4   60.79    6.30
   1   9   4   82.59    7.00
  -1   9  -4   67.99    6.80
   1   9   4   78.49    5.60
  -1   9  -4   62.69    7.20
   1  -9   4   71.89    7.50
  -1  -9  -4   76.19    7.90
  -1  -9  -4   86.99    6.10
   1  -9   4   75.09    9.20
  -1  -9  -4   70.69    5.90
   1   9   5  478.45   21.60
   1   9   5  460.05   24.50
   1   9   5  489.05   23.60
  -1   9  -5  544.75   26.90
   1   9   5  439.06   22.50
   1   9   5  539.35   24.70
  -1   9  -5  450.55   22.70
   1   9   5  469.55   23.60
  -1  -9  -5  429.46   25.50
  -1  -9  -5  498.25   22.90
   1  -9   5  440.66   24.10
  -1  -9  -5  478.75   21.90
   1   9   6    7.00    2.00
  -1   9  -6    7.40    3.00
   1   9   6   11.40    3.70
  -1   9  -6    9.20    3.50
   1   9   6    6.90    3.10
   1   9   6    3.80    3.20
  -1  -9  -6    3.30    1.80
  -1  -9  -6    3.80    3.10
  -1   9  -7  447.66   20.90
  -1   9  -7  485.35   24.60
   1   9   7  455.75   19.70
  -1  -9  -7  435.56   19.80
  -1  -9  -7  430.96   21.90
   1  -9   7  413.66   20.50
  -1   9  -8   64.79    5.30
  -1   9  -8   62.19    5.30
   1  -9   8   57.09    5.50
  -1  -9  -8   69.99    5.90
  -1  -9  -8   57.19    6.10
  -1   9  -9   16.10    3.00
  -1   9  -9    7.20    2.20
   1  -9   9    4.00    5.20
  -1  -9  -9    7.50    2.20
  -1   9 -10    3.60    1.50
  -1  -9 -10    4.30    1.40
   1  10  -9    9.40    2.20
   1 -10  -9    9.00    2.70
   1 -10  -9    8.80    2.30
   1  10  -8   11.70    2.70
   1  10  -8   11.50    4.10
   1 -10  -8   10.60    2.60
  -1  10   7   32.30    3.10
  -1  10   7   26.00    4.60
  -1  10   7   31.60    4.50
   1  10  -7   34.00    4.70
   1  10  -7   25.90    4.20
   1 -10  -7   32.80    3.10
   1 -10  -7   28.90    4.40
  -1  10   6   75.29    5.00
  -1  10   6   74.39    6.50
  -1  10   6   71.49    6.20
   1  10  -6   64.29    6.80
  -1  10   6   73.09    6.30
   1  10  -6   72.39    6.40
   1 -10  -6   71.49    6.60
   1 -10  -6   73.39    5.10
   1 -10  -6   73.29    6.20
  -1  10   5   69.09    8.40
  -1  10   5   70.89    6.70
  -1  10   5   62.29    6.10
  -1  10   5   63.49    5.00
   1  10  -5   67.39    7.40
   1  10  -5   64.99    6.70
  -1  10   5   55.29    6.00
   1 -10  -5   62.99    5.00
   1 -10  -5   70.69    5.80
   1 -10  -5   57.09    9.70
   1  10  -4   24.20    4.20
  -1  10   4   33.10    6.80
   1  10  -4   28.80    5.30
  -1  10   4   32.40    6.20
  -1  10   4   30.90    6.00
   1  10  -4   23.00    4.30
  -1  10   4   27.50    5.20
   1 -10  -4   27.80    3.90
  -1 -10   4   26.10    6.10
   1 -10  -4   26.70    4.20
   1 -10  -4   28.10    6.20
   1  10  -3   -1.00    4.20
  -1  10   3    1.70    2.40
   1  10  -3   -1.30    2.60
  -1  10   3   -0.80    2.40
  -1  10   3    0.30    3.00
   1  10  -3    0.50    2.70
  -1  10   3   -3.60    2.50
   1  10  -3    1.80    3.60
  -1  10   3   -1.80    3.10
  -1  10   3   -3.30    2.50
   1 -10  -3    4.40    3.10
  -1 -10   3    5.50    5.10
   1 -10  -3    2.10    2.10
   1 -10  -3    1.80    3.10
  -1  10   2    8.60    2.80
  -1  10   2    0.80    3.40
  -1  10   2    4.80    3.20
   1  10  -2    5.70    3.40
  -1  10   2    4.90    2.90
  -1  10   2    3.20    2.90
   1  10  -2    5.60    2.70
   1  10  -2    4.00    4.10
   1  10  -2   -4.70    3.00
   1  10  -2   -1.50    2.80
   1 -10  -2   -0.40    2.90
   1 -10  -2    4.20    2.30
  -1 -10   2   -3.40    4.20
  -1  10   1  355.66   18.30
   1  10  -1  365.06   18.30
   1  10  -1  378.36   18.50
  -1  10   1  378.46   18.20
  -1  10   1  326.97   18.20
   1  10  -1  366.96   18.40
   1  10  -1  354.26   18.00
  -1  10   1  386.16   20.00
  -1  10   1  355.96   18.20
   1  10  -1  364.16   19.60
   1 -10  -1  374.56   20.90
   1 -10  -1  375.36   18.90
  -1  10   0    0.80    2.30
   1  10   0   -0.60    3.50
   1  10   0    4.10    2.60
   1  10   0    8.50    3.10
  -1  10   0    0.50    2.40
  -1  10   0   -1.40    2.50
   1  10   0    2.70    3.10
  -1  10   0    0.90    3.00
   1  10   0    2.30    2.70
   1 -10   0   -1.30    2.00
   1 -10   0    3.10    3.60
   1 -10   0    3.50    2.30
  -1 -10   0    1.10    2.00
  -1 -10   0    0.30    2.10
  -1  10  -1    2.80    2.60
   1  10   1   -2.30    3.70
   1  10   1    0.50    2.30
   1  10   1    1.70    2.40
   1  10   1    2.90    3.50
   1  10   1    6.30    3.30
   1  10   1    3.00    3.10
  -1  10  -1    2.20    2.50
  -1  10  -1    0.50    3.20
  -1 -10  -1    1.90    1.80
   1 -10   1    3.50    4.10
  -1 -10  -1    2.20    2.60
   1  10   2 1468.55   61.79
   1  10   2 1353.46   64.69
  -1  10  -2 1342.77   60.89
   1  10   2 1444.16   61.79
  -1  10  -2 1441.76   61.29
  -1  10  -2 1327.77   60.99
   1  10   2 1442.66   61.49
  -1 -10  -2 1277.27   65.49
  -1 -10  -2 1503.05   60.99
   1  10   3   41.50    4.70
   1  10   3   45.90    6.50
  -1  10  -3   41.30    5.50
   1  10   3   33.20    5.40
   1  10   3   35.10    5.00
   1  10   3   40.50    5.00
  -1  10  -3   41.30    5.20
   1  10   3   33.30    5.40
  -1 -10  -3   38.90    6.20
  -1 -10  -3   41.60    4.30
   1 -10   3   22.30    6.50
  -1 -10  -3   33.20    5.80
   1 -10   3   36.40    6.20
  -1  10  -4  176.28   10.50
   1  10   4  190.28   11.50
   1  10   4  177.08   10.50
   1  10   4  185.38   11.20
   1  10   4  182.08   10.70
   1  10   4  170.88   12.30
   1  10   4  179.18    9.50
  -1 -10  -4  193.98   10.60
   1 -10   4  169.68   12.60
  -1 -10  -4  180.08    9.90
  -1 -10  -4  151.58   12.70
   1  10   5  117.39    8.60
   1  10   5  102.69    7.50
   1  10   5   91.69   16.20
   1  10   5  109.19    8.30
  -1  10  -5  109.39    8.10
   1  10   5  108.19    7.80
  -1  10  -5   85.19    8.10
   1  10   5  121.29    6.80
  -1 -10  -5  115.29    7.60
  -1 -10  -5  107.29   13.60
  -1 -10  -5  113.29    6.80
   1  10   6    9.00    2.00
  -1  10  -6    9.80    5.10
   1  10   6   18.40    3.60
   1  10   6   14.10    4.00
  -1 -10  -6    8.00    3.70
  -1 -10  -6   10.70    2.10
   1  10   7  275.87   12.60
   1  10   7  272.07   14.20
  -1  10  -7  281.67   14.00
   1 -10   7  256.97   13.80
  -1 -10  -7  280.97   12.70
  -1 -10  -7  274.67   14.60
  -1  10  -8    1.30    2.00
  -1 -10  -8   -1.40    1.50
   1 -10   8   -3.50    3.50
  -1 -10  -8   -1.00    2.30
  -1  10  -9   -0.20    1.60
  -1 -10  -9    0.30    1.20
   1 -11  -9   -0.50    1.20
   1  11  -8   69.99    5.70
   1 -11  -8   89.39    5.80
   1 -11  -8   94.59    6.10
  -1  11   7   14.50    3.60
   1  11  -7    8.60    2.90
  -1  11   7    9.90    2.80
  -1  11   7   10.50    1.70
   1 -11  -7    6.70    1.50
   1 -11  -7   10.80    2.80
  -1  11   6    8.30    2.70
  -1  11   6    5.90    2.50
  -1  11   6    7.60    2.70
  -1  11   6    9.70    2.00
   1 -11  -6    7.80    2.60
   1 -11  -6    6.30    3.30
   1 -11  -6    9.00    2.00
  -1  11   5   65.69    5.80
  -1  11   5   72.99    5.00
  -1  11   5   70.19    6.30
  -1  11   5   59.49    5.80
   1 -11  -5   70.29    5.10
   1 -11  -5   79.59    6.20
  -1  11   4   60.09    5.60
   1  11  -4   71.49    7.30
  -1  11   4   40.80    9.20
  -1  11   4   64.29    6.20
  -1  11   4   53.99    4.70
  -1  11   4   61.69    6.20
   1  11  -4   48.60    5.90
  -1  11   4   61.49    5.90
   1  11  -4   67.19    6.20
  -1 -11   4   51.59    9.80
   1 -11  -4   63.89    5.20
   1 -11  -4   63.79    5.50
   1 -11  -4   58.99    9.40
  -1  11   3  212.68   12.20
  -1  11   3  216.08   11.80
  -1  11   3  207.28   14.00
   1  11  -3  222.98   11.80
   1  11  -3  210.08   12.20
   1  11  -3  205.58   12.00
   1  11  -3  179.18   12.20
  -1  11   3  214.28   12.20
  -1  11   3  228.88   12.50
  -1  11   3  196.18   10.80
   1 -11  -3  204.58   13.80
   1 -11  -3  182.98   11.40
   1 -11  -3  212.18   11.60
  -1  11   2    0.10    2.30
  -1  11   2   -3.30    2.30
  -1  11   2    3.20    3.30
   1  11  -2    5.20    4.10
   1  11  -2   -0.50    2.40
  -1  11   2    1.40    2.80
  -1  11   2    3.10    3.20
   1  11  -2    0.90    2.70
  -1  11   2   -2.80    3.50
   1  11  -2    0.90    3.30
   1 -11  -2    0.80    2.00
   1 -11  -2   -3.50    3.40
  -1  11   1  241.28   13.30
   1  11  -1  245.58   12.80
  -1  11   1  222.98   14.30
  -1  11   1  233.98   12.80
   1  11  -1  187.88   12.30
   1  11  -1  233.58   13.30
   1  11  -1  222.78   14.40
  -1  11   1  204.08   12.40
  -1  11   1  232.68   12.40
   1 -11  -1  219.98   11.60
  -1 -11   1  206.78   11.00
   1 -11  -1  207.28   13.10
   1  11   0 1031.40   47.20
  -1  11   0  974.70   46.80
   1  11   0 1064.59   49.50
   1  11   0 1150.08   48.60
  -1  11   0 1050.39   49.50
  -1  11   0 1191.08   49.40
   1 -11   0  981.80   47.50
  -1 -11   0 1107.99   47.90
   1 -11   0 1031.00   46.20
  -1 -11   0 1054.49   46.20
  -1  11  -1  175.38   10.50
   1  11   1  195.08   12.90
  -1  11  -1  182.68   10.90
   1  11   1  167.98   11.80
   1  11   1  189.48   10.70
   1  11   1  192.88   11.20
   1  11   1  179.98   11.10
  -1 -11  -1  182.88   10.00
   1 -11   1  155.78   10.40
   1 -11   1  171.88    9.60
  -1 -11  -1  183.78   11.70
   1  11   2  500.05   26.90
   1  11   2  522.75   25.10
   1  11   2  558.44   25.50
  -1  11  -2  530.95   24.70
   1  11   2  457.05   23.80
  -1  11  -2  537.85   24.90
  -1  11  -2  488.85   24.70
   1  11   2  547.85   25.00
   1  11   2  561.74   25.60
  -1 -11  -2  514.65   26.60
  -1 -11  -2  556.14   24.80
   1 -11   2  483.65   26.40
   1  11   3   95.69    7.50
   1  11   3   85.29    7.10
  -1  11  -3   83.79    7.10
   1  11   3   78.89    8.90
   1  11   3   92.39    7.80
  -1  11  -3   85.49    7.30
   1  11   3   96.79    6.30
   1  11   3   92.69    7.00
  -1 -11  -3   78.19    8.70
  -1 -11  -3   82.89    6.90
  -1 -11  -3  100.09    6.90
   1 -11   3   86.69    9.60
   1  11   4  214.78   10.80
   1  11   4  211.78   12.40
   1  11   4  215.18   12.40
   1  11   4  193.98   14.40
   1  11   4  212.58   11.80
  -1  11  -4  188.38   11.60
   1  11   4  209.18   11.90
  -1  11  -4  221.28   11.70
   1 -11   4  188.88   15.70
  -1 -11  -4  235.28   12.80
  -1 -11  -4  200.98   15.30
  -1 -11  -4  198.18   10.90
   1  11   5    2.50    2.70
   1  11   5   -0.80    1.30
  -1  11  -5   -1.50    3.20
   1  11   5   -1.40    3.00
  -1 -11  -5   -0.50    1.50
  -1 -11  -5   -2.10    2.20
   1  11   6    6.00    1.70
   1  11   6    6.90    2.70
   1  11   6    6.90    2.70
  -1  11  -6    9.70    3.20
   1  11   6    8.50    3.10
  -1 -11  -6    6.20    1.80
  -1 -11  -6    8.40    4.00
  -1 -11  -6    1.50    2.20
   1  11   7   26.90    3.90
   1  11   7   20.90    2.30
  -1  11  -7   15.80    3.00
  -1 -11  -7   24.40    3.70
  -1 -11  -7   24.40    2.20
  -1  11  -8   -1.20    1.90
  -1 -11  -8   -0.90    1.30
  -1 -11  -8   -1.80    2.20
   1 -12  -8   23.20    3.10
   1 -12  -8   23.30    2.80
  -1  12   7    3.20    1.10
   1 -12  -7    5.30    2.00
  -1  12   6    1.30    2.20
  -1  12   6    0.30    1.20
  -1  12   6    2.40    2.30
  -1  12   6    1.50    1.90
   1 -12  -6   -6.70    3.70
   1 -12  -6   -0.70    1.70
   1 -12  -6    1.30    1.20
  -1  12   5   41.00    3.60
  -1  12   5   29.10    4.20
  -1  12   5   33.50    4.60
  -1  12   5   40.30    4.50
   1  12  -5   30.60    5.70
   1 -12  -5   37.40    3.70
   1 -12  -5   41.30    4.60
   1 -12  -5   33.80    4.60
  -1  12   4  132.69    8.70
  -1  12   4  141.39    9.30
   1  12  -4  117.59    8.80
   1  12  -4  128.49    8.40
  -1  12   4  160.68   10.60
   1  12  -4  130.59    8.60
  -1  12   4  119.89   10.60
   1 -12  -4  133.99    8.70
   1 -12  -4  152.78    8.80
  -1  12   3   26.00    4.40
   1  12  -3   38.50    4.80
  -1  12   3   34.40    4.90
  -1  12   3   41.10    4.40
   1  12  -3   39.50    5.20
   1  12  -3   35.70    4.80
  -1  12   3   30.30    3.90
  -1  12   3   37.30    4.90
   1 -12  -3   26.00    4.30
   1 -12  -3   28.80    4.10
  -1  12   2    4.50    2.10
   1  12  -2    2.30    2.30
  -1  12   2    3.10    2.60
   1  12  -2    8.70    2.70
  -1  12   2    6.70    2.60
   1  12  -2   14.40    4.10
  -1  12   2    1.50    2.20
   1  12  -2    9.00    3.20
  -1  12   2    4.70    3.00
   1 -12  -2   -1.30    3.50
   1 -12  -2    2.00    2.50
   1 -12  -2    5.70    4.60
  -1 -12   2    3.30    3.00
   1  12  -1  211.28   11.90
  -1  12   1  188.58   11.60
  -1  12   1  206.58   11.80
  -1  12   1  202.68   11.50
   1  12  -1  211.48   11.50
  -1  12   1  203.58   11.80
   1  12  -1  185.28   14.00
   1  12  -1  206.18   11.70
   1  12  -1  205.58   11.90
   1 -12  -1  202.38   11.00
  -1 -12   1  182.18   10.60
   1 -12  -1  201.18   13.00
  -1  12   0    6.10    3.10
   1  12   0    6.20    3.20
   1  12   0    3.30    5.20
  -1  12   0    8.10    2.50
   1  12   0    8.80    2.90
   1  12   0    2.90    2.40
   1  12   0    1.90    2.50
  -1  12   0    9.60    4.10
  -1  12   0    3.90    2.60
  -1 -12   0    6.50    2.70
  -1 -12   0    6.30    3.80
   1 -12   0    2.90    2.60
  -1  12  -1   45.00    5.10
   1  12   1   43.10    5.60
   1  12   1   31.60    7.10
   1  12   1   43.40    5.40
   1  12   1   46.60    5.00
  -1  12  -1   40.40    4.70
  -1  12  -1   43.70    5.50
   1  12   1   44.70    5.30
   1 -12   1   31.30    6.70
  -1 -12  -1   39.50    6.40
  -1 -12  -1   43.90    4.40
   1 -12   1   38.80    5.00
   1  12   2  175.38    9.60
   1  12   2  180.88   16.80
   1  12   2  185.68   10.50
  -1  12  -2  179.58   10.50
   1  12   2  178.68   10.80
  -1  12  -2  167.48   10.50
   1  12   2  176.38   10.80
   1  12   2  185.68   10.70
  -1  12  -2  175.48   10.30
   1 -12   2  163.68    9.50
  -1 -12  -2  169.48   10.30
  -1 -12  -2  169.08   15.00
  -1 -12  -2  193.28   10.30
   1  12   3  171.48   10.00
   1  12   3  165.68   10.40
   1  12   3  166.98   10.00
  -1  12  -3  158.08    9.80
   1  12   3  159.28    8.90
   1  12   3  164.08   10.30
  -1  12  -3  172.08   11.70
  -1 -12  -3  165.58    9.80
  -1 -12  -3  164.38    9.30
   1  12   4  220.38   10.80
   1  12   4  217.08   11.80
  -1  12  -4  210.08   11.50
   1  12   4  231.88   12.50
  -1  12  -4  202.48   11.50
   1  12   4  209.18   12.20
   1  12   4  212.38   11.70
  -1 -12  -4  214.38   11.00
  -1 -12  -4  218.78   11.90
   1  12   5  237.18   12.70
   1  12   5  235.48   12.80
   1  12   5  254.87   13.40
   1  12   5  250.97   11.90
  -1 -12  -5  254.47   12.10
   1  12   6    1.30    1.30
   1  12   6    5.30    2.20
   1  12   6   -1.40    1.90
   1  12   6    4.40    2.70
  -1 -12  -6    0.30    1.20
  -1 -12  -6    1.30    1.70
  -1 -12  -7   57.49    4.60
   1 -13  -7    6.60    1.90
  -1  13   6    4.00    2.20
  -1  13   6    3.60    1.20
  -1  13   6    2.70    2.80
  -1  13   6    2.90    1.70
   1 -13  -6    1.20    1.70
   1 -13  -6    1.80    1.10
  -1  13   5   14.10    2.40
  -1  13   5   13.00    2.50
  -1  13   5   10.60    2.60
  -1  13   5    9.40    2.40
   1 -13  -5   11.20    3.10
   1 -13  -5   12.10    2.50
   1 -13  -5    8.70    1.80
  -1  13   4   79.39    5.70
   1  13  -4   65.29    6.40
  -1  13   4   69.39    4.70
  -1  13   4   61.99    5.40
  -1  13   4   70.49    5.80
   1  13  -4   75.39    5.80
   1 -13  -4   64.69    5.50
   1 -13  -4   57.09    7.00
   1 -13  -4   72.49    5.00
   1  13  -3    2.80    2.30
   1  13  -3    5.80    3.00
   1  13  -3    3.30    2.30
  -1  13   3    2.70    1.70
  -1  13   3    1.70    2.00
  -1  13   3    1.30    1.90
  -1  13   3    0.40    2.20
   1 -13  -3    4.50    2.00
   1  13  -2    7.80    2.90
  -1  13   2    9.60    2.60
  -1  13   2    7.30    2.60
   1  13  -2    7.90    2.60
  -1  13   2    8.10    2.40
   1  13  -2    5.90    2.40
  -1  13   2    8.20    2.70
  -1 -13   2   13.10    3.10
   1 -13  -2    4.60    2.70
   1 -13  -2    4.90    2.30
  -1  13   1   22.40    3.90
   1  13  -1   26.10    4.00
  -1  13   1   26.80    4.10
  -1  13   1   16.00    3.30
   1  13  -1   34.00    4.40
  -1  13   1   26.30    4.30
   1  13  -1   20.80    3.70
  -1  13   1   29.40    4.60
   1  13  -1   26.70    4.20
  -1 -13   1   24.90    3.60
   1 -13  -1   23.40    3.70
   1  13   0    2.50    2.30
   1  13   0    1.40    2.80
  -1  13   0   -1.30    2.20
  -1  13   0    1.20    2.30
  -1  13   0    2.70    3.30
   1  13   0    0.40    2.60
  -1 -13   0    0.90    2.00
   1 -13   0    4.10    2.40
  -1  13  -1   11.70    2.80
   1  13   1   15.30    3.00
   1  13   1   20.50    3.80
   1  13   1   10.20    2.80
   1  13   1   13.90    3.40
  -1  13  -1   13.90    3.20
   1  13   1   13.00    3.10
  -1  13  -1   12.70    3.00
  -1 -13  -1   12.30    3.10
   1 -13   1   10.60    2.90
  -1  13  -2    0.40    2.00
   1  13   2    2.20    1.70
   1  13   2    0.80    2.20
   1  13   2    1.70    2.00
   1  13   2    4.00    2.50
  -1  13  -2   -0.10    2.10
  -1  13  -2    7.60    3.40
   1  13   2    1.90    2.10
   1 -13   2    1.70    2.60
  -1 -13  -2   -0.50    2.40
  -1 -13  -2   -0.10    1.90
  -1  13  -3    1.20    2.10
   1  13   3    0.60    1.80
   1  13   3    1.70    2.30
  -1  13  -3    0.20    2.40
   1  13   3    1.10    1.90
   1  13   3    1.40    2.30
   1  13   3    1.30    1.50
   1 -13   3   -0.40    3.10
  -1 -13  -3    1.00    1.80
  -1 -13  -3   -0.10    2.00
   1  13   4   82.99    6.40
   1  13   4   81.99    5.90
   1  13   4   79.79    5.20
   1  13   4   84.49    6.00
  -1 -13  -4   81.49    5.30
  -1 -13  -4   86.39    6.30
   1  13   5   33.60    4.00
   1  13   5   37.70    4.10
   1  13   5   34.20    3.10
   1  13   5   38.90    4.00
  -1 -13  -5   42.30    5.10
  -1 -13  -5   36.40    4.10
  -1 -13  -5   38.80    3.10
   1  13   6   18.40    2.00
   1  13   6   16.60    3.00
   1  13   6   24.90    4.00
   1  13   6   21.00    3.30
  -1 -13  -6   21.10    2.90
  -1 -13  -6   20.00    2.00
  -1  14   5   25.20    3.00
  -1  14   5   23.30    3.10
  -1  14   5   17.50    2.10
  -1  14   5   23.00    3.30
   1 -14  -5   17.90    2.10
  -1  14   4   -1.20    1.80
  -1  14   4   -1.20    1.10
  -1  14   4   -1.00    1.50
   1  14  -4    0.10    2.30
  -1  14   4   -0.40    1.50
   1  14  -4    2.50    2.50
   1 -14  -4    0.50    1.80
   1 -14  -4   -3.20    2.50
   1 -14  -4    0.00    1.20
  -1  14   3   60.89    4.80
  -1  14   3   54.49    4.40
   1  14  -3   60.39    5.00
  -1  14   3   64.09    5.20
  -1  14   3   62.39    5.00
   1  14  -3   73.69    5.20
   1 -14  -3   57.69    4.90
   1 -14  -3   53.89    4.80
  -1 -14   3   46.70    6.80
   1 -14  -3   60.69    5.10
   1  14  -2    0.30    1.90
  -1  14   2    0.70    1.90
  -1  14   2    0.90    1.70
  -1  14   2    2.00    1.70
   1  14  -2    1.60    1.90
   1 -14  -2    4.90    2.20
   1 -14  -2    6.60    2.30
  -1 -14   2   -1.50    2.70
   1 -14  -2    2.90    2.50
  -1  14   1   18.30    3.30
   1  14  -1   30.50    3.80
   1  14  -1   23.90    4.00
  -1  14   1   27.50    4.20
  -1  14   1   17.80    3.40
   1  14  -1   19.90    3.50
  -1  14   1   22.80    4.00
   1 -14  -1   14.90    3.20
   1 -14  -1    9.00    3.40
  -1 -14   1   20.40    3.60
  -1  14   0    4.10    2.10
  -1  14   0    2.10    1.90
   1  14   0    3.80    2.40
   1  14   0    0.40    1.80
   1  14   0    1.10    2.00
  -1  14   0    1.70    2.30
   1  14   0    5.00    2.80
  -1 -14   0    2.00    2.20
   1 -14   0   -3.20    2.20
  -1  14  -1    0.70    1.90
   1  14   1   -1.20    1.90
   1  14   1   -0.60    3.20
   1  14   1    2.10    2.00
  -1  14  -1    1.10    1.80
   1  14   1    0.50    1.80
  -1  14  -1   -1.20    2.70
   1  14   1    1.10    1.70
  -1 -14  -1    1.40    2.10
   1 -14   1    0.80    2.20
  -1 -14  -1    3.40    2.80
   1  14   2    1.80    1.70
   1  14   2    4.50    2.30
  -1  14  -2    4.70    2.00
  -1  14  -2    6.00    2.20
  -1  14  -2    2.80    3.90
   1  14   2    7.00    2.00
  -1 -14  -2    8.00    2.00
  -1 -14  -2    3.60    2.20
   1 -14   2    5.50    2.80
  -1  14  -3    7.30    2.30
   1  14   3    5.60    2.30
   1  14   3    7.40    2.20
   1  14   3    4.90    1.90
   1  14   3    4.00    1.90
  -1  14  -3    2.60    2.20
  -1 -14  -3    8.10    2.60
  -1 -14  -3    7.30    1.80
   1  14   4    2.40    1.70
   1  14   4    1.80    1.20
   1  14   4    2.00    1.60
   1  14   4    2.30    1.70
  -1  14  -4    1.10    2.60
  -1 -14  -4   -0.20    2.60
  -1 -14  -4    1.00    1.80
  -1 -14  -4    2.90    1.20
   1  14   5    3.10    2.80
   1  14   5    5.40    1.20
   1  14   5    7.70    1.90
   1  14   5    4.00    1.70
  -1 -14  -5    4.50    1.10
  -1  15   4   14.80    1.80
  -1  15   4   16.90    3.30
  -1  15   4   16.60    2.60
  -1  15   4   16.90    2.60
   1 -15  -4   18.10    2.00
  -1  15   3  154.48    8.00
  -1  15   3  153.28    8.00
   1  15  -3  150.28    7.80
  -1  15   3  146.39    7.90
   1  15  -3  145.19    7.60
  -1  15   3  161.28    8.30
   1 -15  -3  142.79    7.50
  -1  15   2    5.30    2.10
  -1  15   2    5.40    1.80
   1  15  -2    4.20    2.40
   1  15  -2    5.10    2.00
   1  15  -2    5.40    1.80
  -1  15   2    7.80    1.80
   1 -15  -2    4.40    2.30
   1 -15  -2    6.00    1.50
   1  15  -1    0.50    1.60
  -1  15   1   -1.50    1.50
  -1  15   1    1.30    1.80
   1  15  -1   -1.60    1.40
   1  15  -1    0.00    2.20
  -1  15   1    0.80    1.50
  -1  15   1   -0.80    1.50
   1 -15  -1   -0.90    2.10
   1 -15  -1    4.60    1.90
  -1  15   0  206.88   10.20
   1  15   0  199.88   10.40
  -1  15   0  181.38    9.80
   1  15   0  213.98   10.50
   1  15   0  180.18    9.80
  -1  15   0  205.18   10.30
   1  15   0  207.78   10.30
  -1  15   0  212.88   12.10
   1 -15   0  185.58   10.20
  -1 -15   0  201.68   10.30
   1  15   1    8.10    2.20
   1  15   1    6.90    1.90
   1  15   1    8.20    2.00
  -1  15  -1    8.10    2.00
   1  15   1    8.10    1.80
  -1  15  -1    9.00    2.00
  -1  15  -1    7.70    2.60
  -1 -15  -1    7.00    2.20
  -1 -15  -1    9.10    2.60
  -1  15  -2    6.00    1.90
   1  15   2    3.70    1.80
   1  15   2    4.70    1.70
   1  15   2    4.30    1.60
   1  15   2    1.20    1.50
  -1  15  -2    5.40    1.90
  -1 -15  -2    3.00    2.00
  -1 -15  -2    0.90    1.30
  -1 -15  -2   -0.50    3.80
   1  15   3    1.40    1.40
   1  15   3   -0.60    1.10
  -1  15  -3    3.40    1.80
   1  15   3   -1.20    1.80
   1  15   3    0.50    1.90
  -1 -15  -3   -0.20    1.10
  -1 -15  -3    3.80    1.70
   2   0 -12    1.10    2.10
   2   0 -12    3.30    1.20
   2   0 -12    2.90    2.80
  -2   0  12    2.00    1.30
   2   0 -11    2.60    2.20
   2   0 -11   -0.30    1.20
   2   0 -11   -0.40    1.60
  -2   0  11   -2.80    2.40
   2   0 -11   -0.30    2.20
  -2   0  11    1.20    1.60
   2   0 -10   29.00    3.40
  -2   0  10   23.90    4.10
  -2   0  10   14.50    6.30
  -2   0  10   28.40    3.70
   2   0 -10   30.50    4.50
   2   0 -10   28.00    4.70
   2   0 -10   28.90    4.50
   2   0 -10   16.90    5.70
   2   0  -9    3.90    2.60
  -2   0   9   -2.70    3.30
  -2   0   9    0.70    2.20
  -2   0   9   -0.10    2.00
   2   0  -9   -0.30    1.90
   2   0  -9    1.30    3.10
   2   0  -9    1.90    2.40
   2   0  -9    0.50    2.70
  -2   0   8   77.69    5.60
  -2   0   8   71.19    6.90
   2   0  -8   67.09    6.70
   2   0  -8   73.59    6.80
  -2   0   8   73.39    6.20
   2   0  -8   69.19    7.00
   2   0  -8   69.69    6.50
  -2   0   7    3.40    1.80
  -2   0   7   -0.20    1.70
   2   0  -7    0.70    2.40
  -2   0   6   51.09    4.60
  -2   0   6   47.80    3.80
   2   0  -6   48.90    4.70
   2   0  -5   -0.90    1.20
  -2   0   5    0.50    1.20
  -2   0   5   -0.40    1.20
  -2   0   3    0.50    0.90
   2   0  -3    1.50    1.20
   2   0  -2 2236.78   94.79
  -2   0   2 2274.27   94.39
  -2   0   1    0.40    0.60
   2   0  -1    0.20    0.60
  -2   0   1    0.30    0.60
   2   0  -1    0.20    0.60
   2   0  -1    0.60    0.60
   2   0  -1    0.60    0.70
   2   0   0 1090.39   45.60
  -2   0   0 1104.09   45.70
   2   0   0 1119.09   45.80
  -2   0   0 1047.00   45.70
   2   0   0 1091.99   45.70
  -2   0   0 1062.59   45.70
  -2   0  -1    0.20    0.90
  -2   0  -1    0.00    0.80
   2   0   1    3.30    1.10
  -2   0  -1    0.90    1.00
   2   0   1    1.30    1.00
   2   0   1    1.70    1.00
   2   0   2   19.00    2.30
  -2   0  -2   18.30    2.00
   2   0   2   19.00    2.40
   2   0   2   15.90    2.20
  -2   0  -2   14.00    2.30
   2   0   3   -0.10    1.20
   2   0   3    0.90    1.30
  -2   0  -3    0.10    1.20
   2   0   3   -0.50    1.10
  -2   0  -4  820.82   35.50
   2   0   4  769.52   34.10
   2   0   4  770.22   33.90
   2   0   4  740.53   33.80
   2   0   4  833.82   35.10
   2   0   5   -0.60    1.50
  -2   0  -5    0.50    1.80
   2   0   5    2.70    1.50
   2   0   5    0.80    1.70
  -2   0  -6  211.28   13.20
   2   0   6  216.68   11.30
   2   0   6  235.28   13.20
   2   0   7    1.10    1.80
   2   0   7    0.80    3.00
  -2   0  -7   -0.70    2.50
  -2   0  -7    0.10    3.50
  -2   0  -7    5.00    2.70
  -2   0  -7   -2.00    2.30
   2   0   7    0.00    2.70
  -2   0  -8   12.50    2.60
  -2   0  -8   19.30    3.80
  -2   0  -8   11.80    3.70
   2   0   8   20.40    3.80
  -2   0  -8   12.20    4.50
   2   0   8   14.90    3.00
  -2   0  -9   -0.90    2.40
  -2   0  -9    0.90    2.20
   2   0   9   -2.10    2.20
   2   0   9    8.20    6.50
   2   0   9    2.30    2.00
  -2   0  -9   -4.10    4.70
  -2   0  -9   -0.10    1.70
   2   0  10    6.90    3.50
  -2   0 -10    6.90    1.90
  -2   0 -10    4.70    2.40
   2   0  10    6.50    2.00
  -2   0 -10    5.40    2.70
  -2   0 -11    2.00    1.60
  -2   0 -11    0.30    2.00
   2   0  11   -2.50    1.10
  -2   0 -11    0.80    1.10
  -2   0 -12   41.70    3.30
   2   1 -12   81.29    4.80
   2   1 -12   78.69    5.50
  -2   1  12   85.09    4.70
   2   1 -12   79.79    5.60
   2  -1 -12   84.09    5.60
  -2  -1  12   84.69    5.00
  -2  -1  12   87.49    6.70
   2  -1 -12   80.59    4.60
   2  -1 -12   81.29    5.40
   2   1 -11  300.17   13.80
  -2   1  11  284.67   13.80
   2   1 -11  287.97   14.60
   2   1 -11  300.77   15.00
  -2   1  11  263.37   16.20
   2   1 -11  281.97   14.70
   2  -1 -11  280.67   14.60
  -2  -1  11  310.87   14.20
   2  -1 -11  286.17   13.60
   2  -1 -11  286.37   14.50
   2  -1 -11  286.97   14.60
   2   1 -10  160.28    8.90
  -2   1  10  176.78    9.20
  -2   1  10  161.68   11.30
   2   1 -10  159.18    9.80
   2   1 -10  149.99   12.60
   2   1 -10  162.38   10.00
  -2   1  10  131.59   14.50
   2   1 -10  160.78   10.00
   2  -1 -10  164.38    9.90
   2  -1 -10  150.88   12.80
  -2  -1  10  158.88    9.20
   2  -1 -10  172.68    8.80
  -2  -1  10  187.88   10.30
  -2  -1  10  154.78   12.80
   2  -1 -10  162.28    9.90
   2  -1 -10  167.48    9.90
  -2   1   9   37.60    7.00
   2   1  -9   36.00    5.10
   2   1  -9   30.90    4.50
   2   1  -9   37.00    5.10
  -2   1   9   35.90    4.40
  -2   1   9   37.70    4.10
   2   1  -9   34.80    6.10
   2   1  -9   26.70    4.80
   2  -1  -9   30.90    5.20
   2  -1  -9   43.70    5.10
   2  -1  -9   44.00    4.00
  -2  -1   9   38.40    5.00
  -2  -1   9   38.80    4.40
   2  -1  -9   44.30    5.30
  -2  -1   9   33.60    6.20
   2  -1  -9   32.90    6.40
   2   1  -8   21.50    4.10
   2   1  -8   25.70    5.70
  -2   1   8   21.50    3.40
  -2   1   8   21.20    4.90
   2   1  -8   21.00    4.10
  -2   1   8   21.60    3.50
   2   1  -8    9.80    4.20
   2   1  -8   17.40    3.30
  -2  -1   8   20.40    3.30
   2  -1  -8   24.90    5.10
  -2  -1   8   25.60    4.40
   2  -1  -8   22.30    3.90
   2  -1  -8   15.70    3.10
   2  -1  -8   21.90    2.80
  -2   1   7  847.62   36.80
  -2   1   7  813.12   38.40
   2   1  -7  787.22   38.80
   2  -1  -7  868.11   39.10
  -2  -1   7  871.21   36.70
  -2  -1   7  819.72   38.20
   2   1  -6   11.50    3.00
  -2   1   6   13.90    3.10
  -2   1   6   12.70    2.30
  -2  -1   6   11.50    2.70
   2  -1  -6   10.80    2.80
  -2  -1   6   12.20    2.30
  -2   1   5   79.19    5.40
   2   1  -5   84.39    5.80
  -2   1   5   78.89    4.70
  -2  -1   5   71.49    4.50
   2  -1  -5   81.19    5.60
  -2  -1   5   77.19    5.20
   2   1  -4  264.77   13.00
  -2   1   4  262.17   12.10
  -2   1   4  279.07   12.80
  -2  -1   4  266.47   12.40
   2  -1  -4  249.48   12.40
   2  -1  -4  259.97   12.70
  -2   1   3   34.20    2.80
   2   1  -3   35.20    3.00
  -2  -1   3   37.20    2.50
   2  -1  -3   34.80    2.70
  -2   1   2  147.09    7.00
   2   1  -2  152.58    7.10
   2  -1  -2  135.09    6.60
  -2  -1   2  145.29    6.60
   2  -1  -2  140.89    6.50
   2  -1  -2  136.79    6.70
  -2  -1   2  141.59    6.50
   2   1  -1 2829.22  117.79
  -2   1   1 2827.12  117.99
   2   1  -1 2866.51  117.99
   2  -1  -1 2817.42  117.79
   2  -1  -1 2898.81  117.99
  -2  -1   1 2862.61  117.99
  -2  -1   1 2695.83  118.09
  -2   1   0    0.10    0.80
  -2   1   0    1.40    0.70
   2   1   0    1.20    0.90
   2   1   0    0.10    0.80
   2   1   0    1.10    0.80
  -2   1   0    1.60    1.50
   2  -1   0    0.30    0.70
   2  -1   0    1.30    0.70
  -2  -1   0    1.00    0.90
  -2  -1   0    1.30    0.80
  -2  -1   0    2.00    1.00
   2  -1   0    0.30    0.70
   2  -1   1 8092.49  337.17
   2   1   2 2683.93  110.19
   2   1   2 2591.84  109.69
  -2   1  -2 2664.83  110.39
   2  -1   2 2608.24  109.79
   2  -1   2 2634.94  109.89
  -2  -1  -2 2554.74  110.09
   2  -1   2 2625.44  109.59
  -2  -1  -2 2601.64  110.19
   2   1   3 6318.77  251.67
   2   1   3 5844.81  251.57
   2   1   3 6275.37  251.97
  -2  -1  -3 5833.22  252.17
   2  -1   3 6100.99  251.57
   2  -1   3 5851.71  251.77
   2   1   4  377.36   16.70
  -2   1  -4  371.36   18.00
   2   1   4  359.56   16.80
   2   1   4  368.66   17.70
   2   1   4  374.46   16.60
   2  -1   4  389.26   17.50
  -2  -1  -4  329.37   17.20
   2  -1   4  357.06   16.50
   2  -1   4  360.66   16.40
   2  -1   4  362.96   16.80
  -2  -1  -4  385.16   18.00
   2   1   5   23.40    3.00
   2   1   5   17.50    3.00
   2   1   5   27.10    3.20
   2   1   5   25.40    3.80
  -2   1  -5   18.70    3.40
  -2  -1  -5   20.20    3.60
   2  -1   5   23.50    3.50
   2  -1   5   22.50    3.10
   2  -1   5   23.50    3.00
   2   1   6    2.10    1.70
  -2   1  -6    2.10    2.40
   2   1   6    0.90    2.30
   2  -1   6    2.80    3.30
  -2  -1  -6    2.10    2.50
   2  -1   6    4.40    2.00
   2   1   7  832.12   40.40
  -2   1  -7  795.82   38.50
   2   1   7  926.01   38.00
  -2   1  -7  856.31   40.80
   2   1   7  853.31   37.40
  -2   1  -7  843.22   38.40
  -2   1  -7  825.22   36.90
  -2  -1  -7  799.02   37.90
   2  -1   7  897.41   37.90
   2  -1   7  801.92   37.70
   2  -1   7  931.41   40.70
  -2  -1  -7  851.31   36.80
  -2  -1  -7  827.02   38.30
  -2  -1  -7  883.31   40.90
   2   1   8    3.90    5.40
  -2   1  -8   10.50    3.30
  -2   1  -8   11.10    4.60
   2   1   8    9.30    2.70
  -2   1  -8   12.90    3.40
  -2   1  -8   15.00    2.90
   2   1   8    7.80    2.90
  -2  -1  -8   11.70    3.30
  -2  -1  -8    5.30    4.40
   2  -1   8   11.80    2.90
   2  -1   8   11.00    3.30
  -2  -1  -8    8.30    3.70
   2  -1   8    7.80    4.40
  -2  -1  -8    9.30    2.30
  -2  -1  -8   13.30    3.50
  -2   1  -9   26.30    7.50
  -2   1  -9   34.20    3.60
   2   1   9   30.50    3.80
  -2   1  -9   25.70    4.70
  -2   1  -9   30.50    4.70
   2   1   9   26.80    4.50
  -2  -1  -9   21.70    4.80
  -2  -1  -9   32.60    4.90
  -2  -1  -9   21.60    4.00
   2  -1   9   29.70    3.90
  -2  -1  -9   27.10    3.60
   2  -1   9   26.70    4.10
   2  -1   9   20.90    6.40
  -2  -1  -9   20.70    7.00
  -2   1 -10   20.70    3.90
  -2   1 -10   15.50    3.10
  -2   1 -10   21.80    3.20
   2   1  10   21.40    2.90
   2  -1  10   18.10    4.90
   2  -1  10   19.50    3.60
  -2  -1 -10   23.30    4.30
  -2  -1 -10   12.60    3.20
  -2  -1 -10   17.30    2.60
   2   1  11   19.20    2.30
  -2   1 -11   22.20    2.50
  -2   1 -11   21.50    3.50
  -2   1 -11   26.30    3.40
   2  -1  11   15.50    2.50
  -2  -1 -11   21.00    2.10
  -2  -1 -11   21.50    3.30
   2  -1  11   16.10    4.30
  -2  -1 -11   16.90    3.70
  -2   1 -12    6.20    1.60
   2  -1  12    9.60    1.40
  -2  -1 -12   11.60    2.10
   2   2 -12    2.00    1.20
   2   2 -12    2.50    1.70
   2   2 -12    5.40    1.70
  -2  -2  12    2.10    3.50
   2  -2 -12    2.40    1.80
   2  -2 -12    2.90    2.00
  -2  -2  12    2.00    1.50
   2   2 -11   64.99    4.50
   2   2 -11   63.49    5.40
   2   2 -11   58.79    6.10
   2   2 -11   56.99    5.20
  -2   2  11   61.29    4.20
   2  -2 -11   56.59    5.20
   2  -2 -11   54.79    5.00
  -2  -2  11   56.79    6.20
   2  -2 -11   55.29    4.00
  -2  -2  11   60.69    4.70
   2   2 -10   34.80    5.40
   2   2 -10   35.50    4.70
   2   2 -10   26.70    6.60
   2   2 -10   30.40    4.80
   2   2 -10   26.20    4.10
  -2   2  10   31.10    5.10
  -2   2  10   31.00    3.50
  -2  -2  10   32.80    4.50
  -2  -2  10   31.00    6.70
   2  -2 -10   36.80    4.70
  -2  -2  10   38.30    5.50
   2  -2 -10   29.10    3.30
   2  -2 -10   31.70    4.70
   2  -2 -10   22.50    6.70
   2  -2 -10   26.90    4.30
  -2   2   9  137.69   12.40
   2   2  -9  147.29   10.50
  -2   2   9  135.79    8.30
   2   2  -9  129.89   10.90
   2   2  -9  128.29    8.90
   2   2  -9  126.49    7.90
   2  -2  -9  133.29   10.70
   2  -2  -9  131.59    9.00
  -2  -2   9  146.99    8.60
   2  -2  -9  120.99    9.00
  -2  -2   9  135.49   10.30
   2  -2  -9  138.39   10.60
  -2  -2   9  127.79    9.20
   2   2  -8  269.87   14.50
  -2   2   8  268.77   16.30
  -2   2   8  287.77   13.90
   2   2  -8  271.67   14.60
  -2   2   8  266.67   13.30
   2  -2  -8  274.97   15.90
   2  -2  -8  281.97   14.60
   2  -2  -8  275.77   13.10
   2  -2  -8  269.27   14.80
  -2   2   7   71.29    6.50
   2   2  -7   72.89    6.80
  -2   2   7   76.59    5.40
  -2  -2   7   79.79    6.10
   2  -2  -7   70.09    6.30
  -2  -2   7   69.49    5.00
  -2   2   6   44.40    3.80
   2   2  -6   47.00    4.80
  -2   2   6   43.20    4.50
  -2  -2   6   49.30    4.20
   2  -2  -6   45.50    4.50
  -2  -2   6   43.90    3.50
  -2   2   5   12.70    2.30
   2   2  -5   12.80    2.90
  -2   2   5   12.30    2.70
  -2  -2   5   15.50    2.10
  -2  -2   5   10.20    3.00
   2  -2  -5   14.40    2.80
  -2  -2   5   10.90    2.20
  -2   2   4   12.00    2.20
  -2   2   4   14.40    2.20
   2  -2  -4   17.70    2.90
  -2  -2   4   10.50    1.90
  -2  -2   4   10.60    1.90
   2  -2  -4   13.60    2.40
   2   2  -3  486.65   21.50
  -2   2   3  475.95   21.20
   2  -2  -3  485.75   21.20
   2  -2  -3  478.55   20.90
   2  -2  -3  445.26   20.70
   2   2  -2 2438.06  103.49
  -2   2   2 2511.95  103.99
   2   2  -2 2502.05  104.19
  -2   2   2 2532.95  103.69
   2   2  -2 2483.85  103.59
   2  -2  -2 2361.76  103.89
   2  -2  -2 2421.96  103.39
   2  -2  -2 2579.64  103.99
   2   2  -1 2733.63  112.19
  -2   2   1 2732.93  112.09
  -2   2   1 2571.64  113.19
   2   2  -1 2777.72  112.29
   2  -2  -1 2627.84  112.39
  -2  -2   1 2570.84  112.19
   2  -2  -1 2745.23  112.19
   2  -2  -1 2697.93  112.09
   2   2   0 1375.46   58.09
  -2   2   0 1246.58   57.69
   2   2   0 1388.46   58.29
  -2  -2   0 1442.46   58.39
  -2  -2   0 1323.27   57.99
   2  -2   0 1381.16   58.19
  -2  -2   0 1498.35   58.69
   2  -2   0 1346.77   57.99
  -2  -2   0 1425.86   57.99
  -2   2  -1 2578.34  110.29
   2   2   1 2589.14  110.29
   2   2   1 2645.14  110.39
   2   2   1 2631.74  110.49
   2  -2   1 2647.04  110.79
  -2  -2  -1 2719.33  110.49
  -2  -2  -1 2691.53  110.49
   2  -2   1 2525.55  109.99
   2  -2   1 2634.74  110.19
   2  -2   1 2677.23  109.89
   2   2   2 1821.12   75.39
   2   2   2 1770.22   75.19
  -2   2  -2 1704.93   75.29
   2   2   2 1815.92   74.99
  -2  -2  -2 1786.22   75.39
   2  -2   2 1811.82   74.99
   2  -2   2 1816.62   74.79
  -2  -2  -2 1814.72   75.39
   2  -2   2 1768.32   74.79
   2  -2   2 1674.63   74.99
   2   2   3   43.20    3.30
   2   2   3   51.19    4.10
   2   2   3   42.90    3.50
  -2   2  -3   41.50    3.80
  -2  -2  -3   45.30    3.90
  -2  -2  -3   45.50    3.80
   2  -2   3   41.20    3.80
   2  -2   3   45.80    3.50
   2  -2   3   44.70    3.50
   2  -2   3   43.10    3.20
  -2   2  -4 1275.37   52.39
   2   2   4 1183.98   51.19
   2   2   4 1169.78   50.69
   2   2   4 1165.28   50.59
   2   2   4 1258.47   52.09
   2  -2   4 1138.39   50.59
  -2  -2  -4 1168.38   51.99
  -2  -2  -4 1196.58   52.09
   2  -2   4 1198.78   50.89
   2  -2   4 1190.48   51.29
   2  -2   4 1117.09   50.19
   2   2   5   48.60    4.00
   2   2   5   48.10    4.10
   2   2   5   52.99    5.00
   2   2   5   44.30    4.00
  -2   2  -5   39.00    4.70
  -2  -2  -5   43.30    4.70
   2  -2   5   38.00    3.60
   2  -2   5   51.99    4.70
   2  -2   5   49.50    4.30
   2   2   6    1.80    1.90
   2   2   6   -3.50    2.30
  -2   2  -6    4.00    2.50
  -2  -2  -6    1.80    2.20
   2  -2   6    0.30    1.80
   2  -2   6    1.80    2.10
  -2   2  -7   12.70    5.90
  -2   2  -7   16.20    3.50
  -2   2  -7   10.00    3.20
  -2   2  -7   13.00    3.40
   2   2   7    9.00    2.70
   2   2   7    7.80    3.80
   2   2   7   11.80    2.60
   2  -2   7    9.90    3.70
  -2  -2  -7    6.50    2.00
  -2  -2  -7   13.10    4.30
  -2  -2  -7    8.00    4.20
  -2  -2  -7   12.50    3.70
   2  -2   7   11.40    2.80
  -2  -2  -7    9.30    3.50
   2   2   8   23.80    4.20
  -2   2  -8   27.60    4.90
  -2   2  -8   24.70    4.80
   2   2   8   30.90    4.50
   2   2   8   22.00    9.00
  -2   2  -8   27.60    5.90
  -2   2  -8   30.30    4.20
   2  -2   8   22.70    5.20
   2  -2   8   25.00    4.50
   2  -2   8   28.70    4.10
  -2  -2  -8   29.30    4.60
  -2  -2  -8   27.40    5.10
  -2  -2  -8   28.20    6.30
  -2  -2  -8   33.60    6.00
  -2  -2  -8   31.00    4.00
   2   2   9   -1.60    3.70
  -2   2  -9   -1.50    2.10
  -2   2  -9   -3.60    1.90
  -2   2  -9    0.00    2.20
  -2   2  -9   -2.20    4.00
   2   2   9    1.40    1.60
  -2  -2  -9   -5.20    4.40
  -2  -2  -9    1.20    1.70
  -2  -2  -9   -5.10    3.10
   2  -2   9    2.60    4.70
   2  -2   9   -1.10    2.40
  -2  -2  -9    5.30    2.70
  -2  -2  -9   -0.90    2.30
   2  -2   9    2.80    2.30
  -2   2 -10   -1.00    1.60
   2   2  10    0.60    1.20
  -2   2 -10   -0.20    2.10
  -2   2 -10    3.20    1.90
   2  -2  10    2.40    2.20
  -2  -2 -10    1.80    2.20
  -2  -2 -10    0.90    1.30
  -2   2 -11   17.60    2.90
  -2   2 -11   15.90    2.40
  -2   2 -11   14.00    2.90
   2  -2  11   21.40    2.70
  -2  -2 -11   17.40    3.00
   2  -2  11    7.10    5.10
   2   3 -12  122.39    6.40
   2   3 -12  126.39    7.40
   2   3 -12  129.49    7.20
  -2  -3  12   90.59    9.30
  -2  -3  12  126.59    6.70
   2  -3 -12  115.19    6.90
   2  -3 -12  118.19    7.00
   2   3 -11  215.48   11.50
  -2   3  11  202.08    9.70
   2   3 -11  205.08   11.40
   2   3 -11  210.08   10.40
  -2  -3  11  210.68   10.70
  -2  -3  11  216.68   11.50
   2  -3 -11  215.78   11.40
   2  -3 -11  192.18    9.50
   2  -3 -11  201.88   11.00
  -2   3  10    0.90    1.40
   2   3 -10    3.10    3.30
   2   3 -10    2.20    2.10
   2   3 -10    4.20    2.50
   2   3 -10    1.30    2.00
  -2  -3  10    2.20    2.20
   2  -3 -10    0.30    2.20
   2  -3 -10   -0.20    1.30
   2  -3 -10    0.60    1.90
  -2  -3  10   -3.30    2.40
   2   3  -9  985.20   45.50
  -2   3   9  972.70   45.10
   2   3  -9  999.10   49.10
   2   3  -9 1053.79   46.40
  -2   3   9 1058.89   44.70
   2   3  -9 1022.00   46.20
   2  -3  -9 1057.29   46.50
  -2  -3   9 1090.79   45.70
  -2  -3   9 1018.40   47.70
   2  -3  -9 1052.09   48.70
   2  -3  -9 1028.90   46.40
   2  -3  -9 1041.50   44.40
  -2   3   8   80.89    9.30
   2   3  -8   88.49    7.00
   2   3  -8   97.49    8.60
  -2   3   8   84.19    5.50
   2   3  -8   77.39    7.10
  -2   3   8   91.49    6.10
   2   3  -8   87.49    7.10
   2  -3  -8   81.29    7.70
   2  -3  -8   84.19    7.00
  -2  -3   8   97.09    6.20
   2  -3  -8   59.09   10.30
   2  -3  -8   90.29    5.40
  -2  -3   8   88.09    7.20
   2   3  -7   76.19    6.40
   2   3  -7   87.49    7.50
  -2   3   7   76.59    5.40
  -2   3   7   92.09    5.80
  -2   3   7   84.39    7.60
   2   3  -7   77.29    6.80
  -2  -3   7   88.39    6.50
   2  -3  -7   83.89    6.60
   2  -3  -7   81.99    5.20
  -2  -3   7   82.69    5.50
   2  -3  -7   94.99    7.30
   2   3  -6 1297.07   56.09
  -2   3   6 1218.98   53.59
  -2   3   6 1246.08   55.59
  -2  -3   6 1130.49   52.99
   2  -3  -6 1330.77   55.19
  -2  -3   6 1310.77   54.49
   2   3  -5    1.90    1.70
  -2   3   5    3.50    1.60
  -2   3   5    4.10    2.10
   2  -3  -5    2.90    1.90
  -2  -3   5    5.20    1.70
  -2  -3   5   -0.30    2.00
   2  -3  -5    4.30    2.30
  -2   3   4   11.50    1.90
  -2   3   4   13.20    2.60
   2   3  -4   10.50    2.40
   2  -3  -4   16.10    2.30
   2  -3  -4   16.20    3.00
   2  -3  -4   12.60    2.00
  -2   3   3  138.89    7.10
  -2   3   3  145.89    7.60
  -2   3   3  145.79    7.40
   2   3  -3  132.79    6.80
   2   3  -3  132.89    6.90
   2   3  -3  138.89    7.70
   2  -3  -3  142.19    7.10
   2  -3  -3  139.09    7.60
  -2   3   2 1108.79   47.80
  -2   3   2 1136.89   47.80
   2   3  -2 1085.49   47.60
   2   3  -2 1115.59   48.30
   2   3  -2 1116.19   48.10
   2  -3  -2 1177.88   48.00
   2   3  -1 1585.74   66.29
   2   3  -1 1554.74   66.09
  -2   3   1 1557.44   66.19
   2  -3  -1 1570.04   65.99
   2   3   0    2.50    1.30
  -2   3   0    3.80    1.30
  -2   3   0    2.80    0.90
   2   3   0    4.10    1.50
  -2  -3   0    9.90    1.80
   2  -3   0    2.60    1.00
  -2  -3   0    4.00    1.20
   2  -3   0    3.70    1.10
   2  -3   0    2.50    1.30
  -2  -3   0    3.90    1.20
   2   3   1  838.22   36.40
   2   3   1  825.22   36.10
  -2   3  -1  779.22   35.80
  -2  -3  -1  887.61   36.20
  -2  -3  -1  853.81   36.20
   2  -3   1  847.12   36.20
   2   3   2 5312.17  234.68
   2   3   2 5688.03  234.58
   2   3   2 5561.54  234.88
  -2   3  -2 5760.42  234.88
   2  -3   2 5692.73  234.38
   2  -3   2 5705.63  234.68
   2   3   3  912.61   38.90
  -2   3  -3  932.81   40.60
   2   3   3  964.60   40.40
   2   3   3  909.51   38.60
   2  -3   3  881.21   38.30
  -2  -3  -3  829.12   38.10
   2  -3   3  882.91   38.30
  -2  -3  -3  879.81   39.10
  -2  -3  -3  888.01   39.10
   2  -3   3  820.52   38.30
   2  -3   3  895.41   38.50
   2   3   4   39.30    4.20
   2   3   4   35.30    3.50
   2   3   4   32.20    3.60
  -2   3  -4   37.70    4.10
   2   3   4   34.30    3.40
   2  -3   4   35.00    3.50
   2  -3   4   33.20    2.90
  -2  -3  -4   39.70    4.10
   2  -3   4   35.80    3.30
  -2  -3  -4   41.70    4.40
  -2  -3  -4   38.90    4.20
   2  -3   4   35.60    3.60
   2  -3   4   43.00    6.20
   2   3   5  117.79    7.00
   2   3   5  120.89    7.20
   2   3   5  115.59    7.50
   2   3   5  123.69    8.30
  -2   3  -5  123.69    8.40
   2  -3   5  123.19    6.60
  -2  -3  -5  113.49    8.60
   2  -3   5  122.79    7.10
   2  -3   5  110.99    7.30
  -2  -3  -5  128.19    8.40
   2  -3   5  136.99    7.80
   2   3   6   37.50    5.90
  -2   3  -6   30.00    5.50
   2   3   6   21.90    4.70
  -2   3  -6   35.80    4.80
   2   3   6   32.20    4.40
   2   3   6   24.20    3.80
   2   3   6   32.00    3.90
  -2   3  -6   29.20    4.90
   2  -3   6   35.00    3.70
   2  -3   6   28.30    4.10
  -2  -3  -6   28.30    4.40
  -2  -3  -6   36.40    3.50
   2   3   7  178.88    9.20
   2   3   7  169.68    9.80
  -2   3  -7  171.08   10.70
  -2   3  -7  182.58   12.60
  -2   3  -7  176.98   10.50
  -2  -3  -7  191.48   12.90
   2  -3   7  182.68   10.00
  -2  -3  -7  174.88   10.70
   2  -3   7  171.98   11.40
  -2  -3  -7  172.48    8.90
  -2  -3  -7  171.78   10.70
  -2   3  -8   24.10    4.70
  -2   3  -8   28.50    5.00
  -2   3  -8   28.50    4.60
  -2   3  -8   16.70    5.40
   2   3   8   20.90    3.20
   2  -3   8   26.20    4.80
  -2  -3  -8   23.60    6.50
   2  -3   8   15.10    4.90
  -2  -3  -8   23.60    3.00
   2  -3   8   30.50    4.20
  -2   3  -9  412.56   19.60
   2   3   9  392.66   17.60
  -2   3  -9  367.96   17.80
  -2   3  -9  389.86   19.40
  -2   3  -9  407.26   25.20
  -2  -3  -9  388.06   17.30
  -2  -3  -9  364.16   18.80
   2  -3   9  376.36   19.10
   2  -3   9  372.06   18.40
  -2  -3  -9  385.76   19.20
  -2   3 -10  204.08   11.50
  -2   3 -10  226.28   11.90
  -2   3 -10  206.28   10.40
   2  -3  10  208.48   10.80
  -2  -3 -10  205.28   11.30
  -2  -3 -10  202.08   11.00
   2  -3  10  204.08   11.70
  -2   3 -11   49.80    4.30
  -2   3 -11   52.69    4.40
  -2   3 -11   50.39    4.40
   2  -3  11   51.99    4.00
  -2  -3 -11   45.90    4.20
   2   4 -12    7.80    1.50
   2   4 -12    8.20    1.90
   2   4 -12    6.10    1.80
   2  -4 -12    9.60    2.20
  -2  -4  12    6.50    1.60
  -2  -4  12    1.70    2.30
   2   4 -11   37.00    3.70
   2   4 -11   31.80    4.00
   2   4 -11   27.50    3.90
  -2  -4  11   42.20    4.30
   2  -4 -11   35.60    4.10
  -2  -4  11   36.20    4.70
   2   4 -10   20.10    3.70
   2   4 -10   12.60    2.90
   2   4 -10   22.60    4.20
  -2   4  10   13.60    2.40
  -2  -4  10   23.30    3.70
   2  -4 -10   21.40    3.90
  -2  -4  10   15.30    5.50
   2  -4 -10   14.60    4.40
   2   4  -9  382.56   19.20
   2   4  -9  359.56   18.80
   2   4  -9  389.56   19.30
   2   4  -9  395.06   22.20
  -2   4   9  383.66   17.30
  -2  -4   9  371.36   20.40
   2  -4  -9  393.86   19.50
   2  -4  -9  358.76   18.80
  -2  -4   9  400.16   18.70
   2  -4  -9  380.56   17.20
   2   4  -8   74.49    9.90
  -2   4   8   82.99    5.00
   2   4  -8   75.49    6.30
   2   4  -8   81.79    6.60
   2  -4  -8   61.99    7.10
   2  -4  -8   74.59    6.60
   2  -4  -8   76.49    4.80
  -2  -4   8   77.29    5.60
   2  -4  -8   62.09    7.80
   2  -4  -8   77.19    7.70
  -2  -4   8   62.39    9.40
  -2   4   7   98.99    6.50
   2   4  -7   85.59    9.30
   2   4  -7   91.79    8.00
  -2  -4   7   98.09    6.10
   2  -4  -7   94.29    5.50
   2  -4  -7   82.49    8.40
  -2  -4   7   96.29    6.90
   2  -4  -7  114.89    8.00
  -2   4   6   88.89    6.20
  -2   4   6   98.49    7.80
   2   4  -6  111.69    8.90
   2  -4  -6  106.79    7.00
   2   4  -5    6.50    2.30
  -2   4   5    6.70    2.10
  -2   4   5    1.40    2.70
   2  -4  -5    4.10    1.80
   2  -4  -5    3.10    2.00
   2  -4  -5    3.20    2.70
  -2   4   4 1353.06   57.09
  -2   4   4 1347.67   57.99
   2   4  -4 1371.86   58.09
   2  -4  -4 1341.87   56.89
   2  -4  -4 1293.77   56.69
   2  -4  -4 1327.97   57.99
  -2  -4   4 1312.57   56.69
  -2   4   3  977.20   41.30
   2   4  -3  927.01   40.60
   2   4  -3  939.41   40.90
  -2   4   3  935.31   40.80
   2   4  -3  965.60   41.60
  -2   4   3  925.11   41.10
   2  -4  -3  987.50   41.40
   2  -4  -3  942.71   40.50
   2  -4  -3  916.81   40.00
  -2   4   2  535.85   23.90
   2   4  -2  529.85   23.70
   2   4  -2  507.85   23.50
   2   4  -2  515.85   23.30
  -2   4   2  524.65   23.50
   2  -4  -2  555.24   23.70
   2   4  -1 1272.97   55.69
   2   4  -1 1321.97   55.49
  -2   4   1 1317.17   55.49
   2  -4  -1 1293.97   55.19
  -2   4   0   57.49    3.90
   2   4   0   53.89    3.90
   2   4   0   54.09    4.10
  -2   4   0   52.39    2.90
  -2  -4   0   54.69    3.50
   2  -4   0   55.89    4.00
  -2  -4   0   51.79    3.50
  -2  -4   0   60.99    3.90
   2  -4   0   56.49    3.30
   2   4   1 2329.37   98.19
  -2   4  -1 2167.28   97.29
   2   4   1 2309.67   97.79
   2  -4   1 2328.67   97.89
  -2  -4  -1 2302.77   97.69
  -2  -4  -1 2473.35   97.89
   2   4   2  108.29    6.30
   2   4   2   98.19    5.90
  -2   4  -2   90.09    5.70
   2  -4   2  105.09    6.10
  -2  -4  -2   97.89    6.10
   2  -4   2  104.69    5.80
  -2  -4  -2   97.49    5.90
   2   4   3  397.26   18.90
   2   4   3  365.96   18.70
  -2   4  -3  394.56   18.90
   2   4   3  392.86   18.50
  -2  -4  -3  450.35   22.00
   2  -4   3  403.26   18.30
  -2  -4  -3  402.26   18.00
  -2  -4  -3  392.76   19.20
   2  -4   3  405.26   18.50
   2   4   4 1203.68   51.29
  -2   4  -4 1244.08   51.79
   2   4   4 1210.58   50.79
   2  -4   4 1173.78   50.29
  -2  -4  -4 1159.48   50.09
   2  -4   4 1184.88   50.69
  -2  -4  -4 1202.18   51.69
   2  -4   4 1103.19   50.79
   2  -4   4 1130.99   50.39
  -2  -4  -4 1065.29   55.39
   2   4   5  333.37   16.90
  -2   4  -5  381.56   18.20
   2   4   5  346.87   16.50
   2  -4   5  333.27   16.60
   2  -4   5  339.57   15.30
  -2  -4  -5  311.67   15.70
   2  -4   5  331.57   16.00
  -2  -4  -5  318.87   17.60
  -2  -4  -5  333.67   17.40
  -2   4  -6   95.89    7.60
  -2   4  -6  107.49    8.50
   2   4   6  110.09    8.10
  -2   4  -6   97.99    7.40
   2   4   6   96.99    5.70
   2   4   6  100.49    7.50
  -2  -4  -6   92.49    5.70
  -2  -4  -6  103.89    8.10
  -2  -4  -6   99.89    5.70
   2  -4   6   98.89    6.20
   2  -4   6  105.99    7.60
  -2   4  -7  189.58   12.80
  -2   4  -7  172.98   11.00
  -2   4  -7  187.18   11.00
   2   4   7  181.98    9.20
   2  -4   7  187.78   11.90
  -2  -4  -7  167.48   12.30
   2  -4   7  186.58   10.20
  -2  -4  -7  182.68    8.90
  -2  -4  -7  170.68   10.90
  -2  -4  -7  185.58   11.10
  -2   4  -8  350.16   17.70
   2   4   8  347.47   15.70
  -2   4  -8  368.46   17.90
  -2   4  -8  313.37   16.50
  -2   4  -8  324.97   20.10
  -2  -4  -8  354.86   15.50
   2  -4   8  369.66   17.50
  -2  -4  -8  323.07   17.40
   2  -4   8  353.36   19.60
  -2  -4  -8  362.46   17.80
  -2  -4  -8  292.17   19.60
  -2   4  -9   33.00    4.80
  -2   4  -9   31.40    4.30
  -2   4  -9   31.40    4.70
  -2  -4  -9   37.30    4.70
   2  -4   9   36.30    4.60
  -2  -4  -9   34.70    4.60
   2  -4   9   29.00    4.30
  -2   4 -10    3.10    2.10
  -2   4 -10    4.50    1.90
  -2   4 -10    6.10    2.30
   2  -4  10    5.80    2.50
  -2  -4 -10    8.90    2.80
   2  -4  10    5.20    2.70
  -2  -4 -10    4.50    2.10
  -2   4 -11   22.20    3.00
  -2   4 -11   20.70    2.50
  -2   4 -11   17.90    2.70
   2  -4  11   11.10    2.90
  -2  -4 -11   15.20    3.60
   2  -4  11   22.40    3.00
   2   5 -12   76.89    5.00
   2   5 -12   76.19    4.40
   2   5 -12   74.89    4.90
   2  -5 -12   74.39    4.90
  -2  -5  12   79.69    4.70
   2   5 -11  127.39    7.90
   2   5 -11  130.49    7.90
  -2  -5  11  138.49    8.10
   2  -5 -11  126.79    7.90
  -2  -5  11  126.39    7.80
   2   5 -10   91.79    6.50
   2   5 -10  101.19    8.00
   2   5 -10   95.69    7.10
   2  -5 -10   86.19    6.90
  -2  -5  10   84.39    6.50
   2   5  -9 1545.05   66.19
   2   5  -9 1539.85   66.29
   2  -5  -9 1555.94   66.39
   2  -5  -9 1318.07   66.29
  -2  -5   9 1598.74   65.49
   2   5  -8    7.40    3.90
   2   5  -8    8.50    3.00
   2   5  -8   13.30    4.30
  -2   5   8    8.10    1.70
   2   5  -8    7.20    2.70
   2  -5  -8   15.90    3.70
   2  -5  -8    2.70    2.60
  -2  -5   8    9.10    3.40
  -2  -5   8   10.00    2.70
  -2   5   7   72.19    6.90
   2   5  -7   76.99    7.40
   2   5  -7   66.99    6.40
   2   5  -7   77.09    6.10
  -2   5   7   66.69    4.50
   2   5  -7   81.89    8.20
   2  -5  -7   78.99    6.50
  -2  -5   7   62.39    7.50
  -2  -5   7   63.49    5.30
   2  -5  -7   72.59    4.60
   2  -5  -7   76.29    6.80
   2  -5  -7   77.89    4.60
   2   5  -6 1020.10   44.10
   2  -5  -6  945.31   41.30
   2  -5  -6  954.70   43.80
   2  -5  -6  877.91   41.90
   2  -5  -6  975.90   42.30
   2   5  -5    7.90    2.60
  -2   5   5    5.50    2.10
   2  -5  -5    4.20    2.70
   2  -5  -5    3.60    1.90
   2  -5  -5    5.30    2.20
   2   5  -4 5440.16  222.38
  -2   5   4 5377.36  221.58
   2   5  -4 5198.98  220.98
   2  -5  -4 5031.80  220.48
   2  -5  -4 5321.17  220.98
   2  -5  -4 5368.36  222.38
   2   5  -3  372.36   18.00
  -2   5   3  377.46   17.90
  -2   5   3  391.66   18.40
   2   5  -3  390.26   18.20
   2   5  -3  395.16   17.70
   2  -5  -3  355.66   17.20
   2  -5  -3  392.56   18.30
  -2   5   2 2905.81  122.99
   2   5  -2 2997.30  122.89
  -2   5   2 2956.70  123.49
   2   5  -2 2888.91  123.09
   2   5  -2 2878.91  122.69
   2  -5  -2 2978.60  122.89
   2  -5  -2 2805.62  122.69
   2   5  -1 1305.17   56.39
   2   5  -1 1336.87   57.49
  -2   5   1 1342.17   55.99
   2  -5  -1 1151.98   55.69
  -2  -5   1 1316.27   55.79
   2  -5  -1 1377.26   55.69
   2   5   0    1.70    1.60
   2   5   0    2.90    1.70
  -2   5   0    1.60    1.50
  -2  -5   0    3.50    1.40
  -2  -5   0    3.90    1.50
   2  -5   0    2.90    1.10
   2  -5   0    4.30    1.50
  -2  -5   0    2.90    1.50
  -2   5  -1  505.25   22.70
   2   5   1  533.65   23.70
   2   5   1  526.45   24.00
  -2   5  -1  528.05   23.40
  -2  -5  -1  538.85   23.40
  -2  -5  -1  473.85   22.40
  -2  -5  -1  521.65   23.30
   2  -5   1  529.85   23.70
   2   5   2   15.00    2.80
  -2   5  -2   13.10    2.30
   2   5   2   13.40    2.60
  -2  -5  -2   16.50    2.60
  -2  -5  -2   16.30    2.80
   2  -5   2   14.40    2.60
  -2  -5  -2   16.60    2.40
   2   5   3  166.48    9.10
  -2   5  -3  163.78    9.10
   2   5   3  146.29    9.30
  -2  -5  -3  160.38    8.40
   2  -5   3  159.98    8.70
  -2  -5  -3  157.48    9.40
  -2  -5  -3  159.68    9.00
   2  -5   3  161.78    9.10
  -2   5  -4 2085.99   86.49
   2   5   4 2055.29   85.89
   2   5   4 1963.00   86.19
  -2  -5  -4 1960.50   84.99
  -2  -5  -4 1938.01   86.09
  -2  -5  -4 2008.70   86.69
   2  -5   4 1986.00   85.09
   2  -5   4 2010.70   85.59
   2   5   5   72.89    6.80
  -2   5  -5   96.29    7.30
   2   5   5   81.79    6.50
   2  -5   5   82.29    6.50
   2  -5   5   75.49    7.00
  -2  -5  -5   85.19    5.80
  -2  -5  -5   80.09    6.80
   2  -5   5   86.99    5.10
  -2  -5  -5   86.89    7.80
   2  -5   5   88.19    6.20
   2   5   6   41.60    3.60
   2   5   6   43.70    7.30
   2   5   6   31.60    5.60
  -2   5  -6   36.30    5.20
  -2   5  -6   43.60    5.10
  -2   5  -6   32.70    5.50
  -2  -5  -6   34.50    5.10
  -2  -5  -6   34.80    5.80
   2  -5   6   38.40    4.10
   2  -5   6   37.70    4.90
  -2  -5  -6   42.30    3.50
  -2   5  -7   26.80    4.40
  -2   5  -7   29.00    5.20
  -2   5  -7   24.70    5.90
   2  -5   7   34.70    5.40
  -2  -5  -7   34.80    5.30
   2  -5   7   32.40    4.30
  -2  -5  -7   27.60    5.40
  -2  -5  -7   28.60    6.40
  -2   5  -8   10.10    5.00
  -2   5  -8    5.40    2.70
  -2   5  -8   -0.10    2.40
   2  -5   8    6.10    2.90
   2  -5   8    2.90    4.30
  -2  -5  -8    6.80    3.40
  -2  -5  -8    6.40    3.10
  -2  -5  -8    0.30    6.20
  -2   5  -9  438.66   24.60
  -2   5  -9  403.56   19.50
  -2   5  -9  512.35   25.50
  -2  -5  -9  419.76   20.40
   2  -5   9  442.46   20.80
   2  -5   9  385.56   20.20
  -2  -5  -9  435.16   20.80
  -2   5 -10    3.40    2.00
  -2   5 -10   -0.10    1.70
  -2   5 -10    1.60    1.60
  -2  -5 -10    2.70    2.40
   2  -5  10    0.20    2.20
   2  -5  10   -1.80    2.30
  -2   5 -11   55.59    4.30
  -2   5 -11   55.19    3.70
  -2   5 -11   51.39    4.10
   2  -5  11   60.89    5.10
   2   6 -12   59.09    3.70
   2   6 -12   60.49    4.20
   2   6 -12   63.19    4.10
   2  -6 -12   60.59    4.10
  -2  -6  12   64.19    3.90
   2   6 -11    6.60    1.90
   2   6 -11    5.10    2.00
   2   6 -11    3.70    1.80
   2  -6 -11    5.50    1.80
  -2  -6  11    6.40    2.50
  -2  -6  11    2.70    2.60
   2   6 -10    2.40    2.10
   2   6 -10    3.10    2.10
   2   6 -10    8.30    3.10
   2  -6 -10    4.40    2.10
  -2  -6  10    5.60    2.40
   2   6  -9    0.20    2.20
   2   6  -9   -1.30    1.90
   2  -6  -9    0.60    2.00
   2  -6  -9    2.90    3.00
  -2  -6   9    1.70    2.20
   2   6  -8   11.10    4.60
   2   6  -8   14.60    3.20
   2   6  -8   14.60    3.60
  -2  -6   8   10.50    3.20
  -2  -6   8   12.10    3.20
   2  -6  -8   19.50    3.80
   2  -6  -8   13.80    3.40
   2   6  -7  404.66   19.70
  -2   6   7  398.86   19.60
   2   6  -7  390.36   21.40
   2   6  -7  410.56   19.60
   2   6  -7  356.96   19.20
  -2   6   7  404.46   17.70
  -2  -6   7  365.16   17.90
   2  -6  -7  399.96   19.90
   2  -6  -7  408.16   17.80
   2   6  -6   47.10    5.40
   2   6  -6   42.20    5.20
  -2   6   6   49.30    5.50
   2   6  -6   49.70    5.80
  -2   6   6   41.20    6.00
   2  -6  -6   50.09    4.50
   2  -6  -6   40.70    6.20
   2  -6  -6   54.09    7.10
  -2   6   5    7.30    3.00
  -2  -6   5   13.10    3.10
   2  -6  -5   10.30    3.60
   2  -6  -5   13.10    2.60
   2   6  -4  702.63   32.40
   2   6  -4  729.93   33.40
  -2   6   4  722.93   33.00
   2  -6  -4  755.02   33.80
   2  -6  -4  759.32   32.20
  -2  -6   4  705.63   32.70
  -2   6   3    3.50    1.80
   2   6  -3    7.40    2.20
   2   6  -3    5.00    2.10
   2   6  -3    5.80    2.10
   2  -6  -3    8.80    1.90
   2  -6  -3    7.00    2.40
   2   6  -2  657.63   29.70
   2   6  -2  648.24   29.10
  -2   6   2  659.23   29.40
   2  -6  -2  686.73   29.30
   2  -6  -2  595.04   28.10
  -2   6   1 1375.66   55.19
   2   6  -1 1321.97   55.09
  -2  -6   1 1261.17   54.59
   2  -6  -1 1372.26   54.59
   2  -6  -1 1136.89   54.79
   2  -6  -1 1159.08   53.49
  -2   6   0   68.79    5.00
   2   6   0   66.89    5.10
   2   6   0   73.89    5.60
   2  -6   0   66.59    4.20
  -2  -6   0   63.19    4.60
  -2  -6   0   71.19    4.40
  -2  -6   0   59.99    4.80
   2  -6   0   71.09    5.30
  -2   6  -1 1393.76   57.89
  -2   6  -1 1251.67   56.59
   2   6   1 1328.27   58.49
   2   6   1 1380.26   58.09
  -2  -6  -1 1215.78   56.39
  -2  -6  -1 1475.25   57.79
   2  -6   1 1357.56   58.09
  -2  -6  -1 1308.27   57.39
  -2   6  -2 1185.28   52.09
   2   6   2 1259.87   52.99
   2   6   2 1244.18   53.49
   2  -6   2 1198.18   52.99
  -2  -6  -2 1307.17   53.19
  -2  -6  -2 1145.19   51.59
  -2  -6  -2 1135.79   52.19
   2   6   3  280.47   15.10
  -2   6  -3  277.17   14.40
   2   6   3  283.97   14.50
  -2  -6  -3  279.27   14.90
   2  -6   3  278.57   14.10
  -2  -6  -3  284.67   13.60
  -2  -6  -3  270.27   14.10
   2  -6   3  295.47   14.70
  -2   6  -4   67.59    5.80
   2   6   4   54.89    5.70
   2   6   4   66.79    5.70
  -2  -6  -4   53.79    5.90
  -2  -6  -4   63.69    4.90
   2  -6   4   59.09    5.30
  -2  -6  -4   69.59    5.80
   2  -6   4   65.69    5.90
   2   6   5  131.59    9.00
   2   6   5  129.09    9.80
   2   6   5  123.79    8.70
  -2   6  -5  135.59    9.60
   2   6   5  144.29    9.20
  -2   6  -5  133.69    8.80
  -2  -6  -5  144.09    9.40
  -2  -6  -5  138.79   10.20
   2  -6   5  136.39    8.90
  -2  -6  -5  140.79    8.00
   2  -6   5  119.69    8.10
  -2  -6  -5  138.69    7.80
   2  -6   5  121.69    9.50
  -2   6  -6  231.58   14.70
   2   6   6  233.28   15.00
   2   6   6  230.78   13.80
   2   6   6  241.88   11.20
   2   6   6  192.28   14.40
  -2   6  -6  234.68   13.20
  -2   6  -6  229.38   13.00
  -2  -6  -6  238.58   11.40
  -2  -6  -6  234.78   15.10
   2  -6   6  242.98   11.70
   2  -6   6  238.58   13.20
  -2  -6  -6  249.28   14.70
  -2   6  -7  517.55   24.80
  -2   6  -7  515.15   24.80
  -2   6  -7  487.45   27.20
  -2  -6  -7  488.05   26.70
  -2  -6  -7  500.85   24.60
   2  -6   7  555.74   24.00
   2  -6   7  511.15   25.70
  -2  -6  -7  539.15   25.30
  -2   6  -8  140.09    9.20
  -2   6  -8  120.49   14.90
  -2   6  -8  138.69    9.10
   2  -6   8  129.39   10.60
  -2  -6  -8  138.19    9.20
   2  -6   8  148.29    8.90
  -2   6  -9   31.60    4.30
  -2   6  -9   26.50    4.70
  -2   6  -9   30.30    4.10
   2  -6   9   27.20    5.20
   2  -6   9   18.50    4.70
  -2  -6  -9   26.30    4.40
  -2  -6  -9   34.00    4.30
  -2   6 -10   18.20    3.20
  -2   6 -10   17.20    3.10
  -2   6 -10   19.30    3.10
  -2  -6 -10   15.00    2.90
   2  -6  10   17.40    3.30
   2  -6  10   19.10    3.00
  -2   6 -11    0.40    1.20
   2  -6  11   -0.20    1.20
   2   7 -11   47.70    3.80
   2   7 -11   46.40    3.90
   2   7 -11   38.80    3.60
  -2  -7  11   38.60    4.50
  -2  -7  11   41.00    4.20
   2  -7 -11   46.30    3.90
   2   7 -10   24.10    3.70
   2   7 -10   25.00    3.50
  -2  -7  10   16.40    3.40
   2  -7 -10   26.80    3.60
   2   7  -9   31.60    4.70
   2   7  -9   40.70    7.20
   2  -7  -9   36.80    4.60
   2  -7  -9   32.00    4.90
  -2  -7   9   28.20    4.30
   2   7  -8   25.10    4.30
   2   7  -8   28.00    4.90
   2   7  -8   21.00    8.10
   2  -7  -8   23.50    4.60
  -2  -7   8   20.80    3.90
   2   7  -7  127.29    9.00
   2   7  -7  132.29    9.00
  -2   7   7  155.28    9.50
   2   7  -7  149.88   11.00
  -2   7   7  142.79    7.40
   2  -7  -7  132.49    9.50
   2  -7  -7  131.99    7.40
   2   7  -6   19.70    4.70
  -2   7   6   28.60    4.90
   2   7  -6   33.50    4.70
  -2   7   6   24.90    3.10
   2   7  -6   18.70    3.90
  -2   7   6   17.50    4.20
  -2   7   6   28.30    4.60
   2  -7  -6   30.90    6.80
   2  -7  -6   18.70    3.10
   2  -7  -6   15.30    5.30
   2  -7  -6   23.00    3.70
   2   7  -5    3.20    3.40
   2   7  -5    1.40    2.60
  -2   7   5    5.10    1.90
   2   7  -5    5.80    3.20
  -2   7   5    3.10    2.70
  -2   7   5    8.10    3.10
   2  -7  -5    2.30    1.80
   2  -7  -5    3.60    3.10
  -2  -7   5   -1.20    2.90
  -2  -7   5    4.70    3.30
   2  -7  -5    5.50    2.20
   2   7  -4  458.55   22.10
  -2   7   4  475.15   22.10
   2   7  -4  445.46   21.50
   2  -7  -4  451.85   20.90
   2  -7  -4  447.66   22.70
  -2  -7   4  438.46   21.90
   2   7  -3    1.90    2.00
  -2   7   3    3.80    2.50
   2  -7  -3   -1.10    1.70
   2  -7  -3    1.40    2.20
  -2   7   2   16.10    3.10
   2   7  -2   19.80    3.40
   2   7  -2   18.00    3.50
  -2  -7   2   15.90    2.80
   2  -7  -2   15.40    2.30
   2  -7  -2   14.50    3.00
   2   7  -1  190.38   10.30
  -2   7   1  201.68   10.50
   2   7  -1  192.78   11.00
   2  -7  -1  180.68    9.70
   2  -7  -1  165.88    8.70
  -2  -7   1  174.38    9.80
   2   7   0    0.90    1.90
   2   7   0   -0.40    1.70
  -2   7   0   -1.10    1.40
  -2  -7   0    0.90    1.60
   2  -7   0    0.30    2.20
  -2  -7   0    2.20    2.90
  -2  -7   0    3.70    1.90
   2  -7   0    2.20    1.30
   2  -7   0    0.30    1.70
  -2  -7   0    1.20    1.40
   2   7   1   37.50    4.70
   2   7   1   38.60    4.30
   2  -7   1   31.60    4.10
  -2  -7  -1   35.60    3.20
  -2  -7  -1   33.90    3.60
  -2  -7  -1   41.50    3.90
  -2   7  -2   41.60    4.10
   2   7   2   52.99    5.10
   2   7   2   45.10    5.30
  -2  -7  -2   52.09    3.90
  -2  -7  -2   50.49    4.80
   2  -7   2   50.89    5.20
  -2  -7  -2   58.69    5.00
   2   7   3    2.20    2.70
   2   7   3    3.00    2.30
  -2   7  -3    1.60    2.10
   2  -7   3    5.30    3.40
  -2  -7  -3    5.80    2.70
  -2  -7  -3    3.00    2.20
   2  -7   3    5.60    2.40
  -2  -7  -3    7.70    2.10
   2   7   4  245.38   14.80
   2   7   4  218.48   12.90
  -2   7  -4  217.18   12.80
   2   7   4  241.28   13.30
   2   7   4  240.08   13.00
   2   7   4  208.28   11.20
  -2  -7  -4  226.08   13.00
  -2  -7  -4  251.77   12.20
  -2  -7  -4  228.68   13.80
  -2  -7  -4  219.18   11.50
   2  -7   4  227.98   13.30
   2  -7   4  237.68   12.80
   2   7   5   40.70    6.80
   2   7   5   36.90    5.50
   2   7   5   32.80    3.60
   2   7   5   28.40    4.60
   2   7   5   51.19    6.20
   2   7   5   50.29    7.10
  -2   7  -5   36.20    5.40
  -2   7  -5   34.70    5.30
  -2  -7  -5   38.20    4.10
  -2  -7  -5   32.80    3.80
   2  -7   5   34.80    5.30
   2  -7   5   35.00    6.10
  -2  -7  -5   33.90    6.30
  -2  -7  -5   34.90    7.00
  -2   7  -6  102.19    9.80
  -2   7  -6  135.89    9.00
  -2   7  -6  134.89    8.70
   2   7   6  137.49    7.20
   2   7   6  120.49   10.20
   2   7   6  137.69    9.30
   2   7   6  128.59    9.50
   2   7   6  123.39    9.70
  -2  -7  -6  114.59    8.40
   2  -7   6  135.69    7.70
   2  -7   6  136.89    8.90
  -2  -7  -6  134.89    7.30
   2   7   7  187.78   12.50
  -2   7  -7  211.88   12.40
  -2   7  -7  198.28   14.60
   2   7   7  221.48   10.40
  -2   7  -7  225.78   12.40
  -2  -7  -7  232.28   12.90
   2  -7   7  206.08   13.00
   2  -7   7  240.28   11.80
  -2  -7  -7  223.28   10.40
  -2   7  -8    7.30    2.70
  -2  -7  -8   13.40    3.20
   2  -7   8   10.40    3.20
  -2   7  -9   23.40    3.70
  -2   7  -9   26.40    3.70
  -2   7  -9   33.80    4.70
  -2  -7  -9   23.80    3.70
  -2   7 -10  129.99    7.00
  -2   7 -10  142.59    8.00
  -2   7 -10  137.29    7.50
   2  -7  10  134.69    8.50
  -2  -7 -10  125.49    7.40
   2  -7  10  162.58   10.90
   2   8 -11    0.40    1.20
   2   8 -11    0.50    1.90
   2   8 -11   -0.10    1.40
   2  -8 -11    1.00    1.20
   2   8 -10   27.60    3.60
   2   8 -10   30.00    3.50
   2  -8 -10   38.30    4.00
  -2  -8  10   36.00    4.10
   2   8  -9  130.39    8.30
   2   8  -9  138.49    8.10
  -2  -8   9  132.29    8.00
   2  -8  -9  119.79    7.90
   2  -8  -9  122.09    8.30
   2   8  -8  137.89    8.40
   2   8  -8  129.29    8.60
   2  -8  -8  125.89    8.80
  -2  -8   8  119.39    8.20
  -2   8   7   96.79    5.80
  -2   8   7   99.79    7.80
   2   8  -7   91.59    7.40
   2   8  -7   99.29    9.50
   2   8  -7   98.99    7.60
   2  -8  -7   97.49    7.90
   2  -8  -7  100.19    5.90
   2   8  -6  279.17   17.00
   2   8  -6  322.87   16.00
  -2   8   6  329.87   16.40
  -2   8   6  292.47   15.60
  -2   8   6  322.27   14.60
  -2   8   6  266.07   15.70
   2   8  -6  305.87   15.70
   2  -8  -6  280.47   18.70
   2  -8  -6  316.07   14.70
   2  -8  -6  334.67   15.60
   2   8  -5  -11.90    3.80
   2   8  -5    1.80    3.60
   2   8  -5    1.50    2.90
  -2   8   5    1.40    1.80
  -2   8   5    3.80    3.10
  -2   8   5    4.40    2.80
   2   8  -5    3.80    3.10
  -2   8   5    1.00    2.40
  -2  -8   5    2.70    3.70
   2  -8  -5    4.10    3.90
   2  -8  -5    2.70    2.10
  -2  -8   5   -2.90    7.90
   2  -8  -5    1.80    4.00
   2  -8  -5    1.40    2.00
  -2   8   4  181.58    9.90
  -2   8   4  196.28   11.70
  -2   8   4  199.68   11.40
   2   8  -4  193.08   11.30
  -2   8   4  189.98   10.80
  -2   8   4  172.88   11.00
  -2  -8   4  180.18   11.80
   2  -8  -4  209.88   12.40
   2  -8  -4  206.18   10.50
  -2   8   3  174.68   10.40
   2   8  -3  164.58   10.40
  -2   8   3  157.68   10.10
  -2  -8   3  158.88    9.80
   2  -8  -3  162.38    8.90
   2  -8  -3  162.18   10.30
   2   8  -2  178.98   13.70
   2   8  -2  176.98   11.50
  -2   8   2  188.88   10.90
   2  -8  -2  175.38    9.30
   2  -8  -2  174.58   10.40
  -2  -8   2  175.68   10.20
  -2   8   1   -2.90    1.60
   2   8  -1    3.40    2.20
   2  -8  -1    3.40    1.70
   2  -8  -1    1.40    2.40
   2  -8  -1    0.90    1.50
  -2  -8   1    1.90    2.30
   2   8   0  887.31   39.80
   2   8   0  862.01   38.90
  -2   8   0  855.21   38.80
   2  -8   0  866.11   39.30
   2  -8   0  899.91   38.90
  -2  -8   0  930.61   38.60
  -2  -8   0  783.52   37.40
  -2  -8   0  746.13   36.30
   2   8   1   52.89    5.80
   2   8   1   47.10    5.10
  -2  -8  -1   38.80    3.90
  -2  -8  -1   49.30    4.60
  -2  -8  -1   30.00    5.70
   2  -8   1   54.99    5.70
   2   8   2  158.78   10.20
   2   8   2  150.58   10.90
  -2  -8  -2  178.08    9.10
  -2  -8  -2  155.78    9.40
  -2  -8  -2  175.98   10.30
   2  -8   2  151.58   10.60
   2   8   3  167.68   10.10
   2   8   3  165.48   10.30
   2   8   3  165.98   10.90
   2   8   3  179.58   12.90
   2   8   3  184.88   10.70
  -2   8  -3  155.28   10.10
   2   8   3  183.08   12.00
  -2   8  -3  154.98   10.10
   2  -8   3  179.68   10.60
   2  -8   3  173.88   11.50
  -2  -8  -3  184.78   11.40
  -2  -8  -3  189.28    9.80
   2   8   4  161.88   10.90
   2   8   4  165.58   12.10
  -2   8  -4  148.79   10.70
   2   8   4  182.08   10.70
   2   8   4  177.78    8.90
   2   8   4  167.48   10.30
  -2   8  -4  154.18   11.20
   2   8   4  171.98   10.70
   2   8   4  158.38   10.00
   2  -8   4  162.78   10.40
  -2  -8  -4  168.48   11.90
   2  -8   4  168.98   11.80
  -2  -8  -4  166.38    9.20
  -2  -8  -4  176.98    9.70
   2   8   5   23.00    3.40
   2   8   5   15.70    4.00
   2   8   5   18.00    4.00
   2   8   5   26.30    5.40
  -2   8  -5   14.10    3.60
   2   8   5   14.60    7.00
  -2   8  -5   21.80    5.20
  -2   8  -5   18.70    4.20
   2   8   5   17.90    4.20
   2   8   5   16.00    4.10
  -2  -8  -5   18.10    3.30
  -2  -8  -5   25.10    6.70
  -2  -8  -5   15.70    3.40
   2  -8   5   16.30    5.30
   2   8   6  203.28   12.30
  -2   8  -6  209.48   11.90
   2   8   6  214.08   12.10
   2   8   6  204.18   10.10
  -2   8  -6  203.68   11.70
   2   8   6  189.28   14.00
  -2   8  -6  173.28   13.70
   2  -8   6  208.48   10.80
  -2  -8  -6  199.08   10.20
  -2  -8  -6  208.48   11.70
   2   8   7  273.97   13.20
  -2   8  -7  309.67   15.40
   2   8   7  283.27   15.00
  -2   8  -7  303.07   15.00
  -2  -8  -7  290.57   13.40
   2  -8   7  287.07   14.40
  -2  -8  -7  283.77   15.70
  -2   8  -8    6.80    2.50
  -2   8  -8    4.50    2.40
  -2  -8  -8    8.00    2.60
   2  -8   8   10.30    3.30
  -2   8  -9   46.00    4.40
  -2   8  -9   49.90    4.40
  -2   8  -9   52.09    5.00
  -2  -8  -9   53.69    4.70
   2  -8   9   47.00    4.70
  -2   8 -10    5.40    1.70
  -2   8 -10    2.50    1.70
  -2   8 -10    1.60    1.50
  -2  -8 -10    1.00    1.40
   2  -8  10    6.70    2.30
   2   9 -10   16.50    2.80
   2   9 -10   16.50    2.80
   2   9  -9    1.10    1.70
   2   9  -9   -1.10    1.80
  -2  -9   9   -2.30    2.80
   2  -9  -9    0.80    3.30
   2  -9  -9   -0.60    1.50
   2   9  -8    2.90    2.40
   2   9  -8   -0.20    2.10
  -2  -9   8    6.20    3.40
   2  -9  -8    1.70    1.90
  -2   9   7   11.80    3.40
  -2   9   7   11.60    3.40
   2   9  -7   10.80    3.00
  -2   9   7    5.30    1.80
   2   9  -7   10.40    2.80
   2  -9  -7    6.50    1.70
   2  -9  -7    5.70    2.80
  -2   9   6  249.48   11.80
   2   9  -6  247.28   13.10
  -2   9   6  222.38   12.90
   2   9  -6  248.58   12.90
  -2   9   6  240.28   13.60
  -2   9   6  214.18   12.90
   2  -9  -6  243.68   12.90
   2  -9  -6  245.18   11.90
   2  -9  -6  236.18   13.60
  -2   9   5   -0.90    2.60
  -2   9   5   -1.60    1.70
   2   9  -5   -8.00    4.30
  -2   9   5    2.40    2.60
   2   9  -5    3.10    3.10
   2   9  -5    3.70    3.30
  -2   9   5   -0.30    2.50
   2  -9  -5    2.60    5.50
   2  -9  -5   -0.40    2.00
   2  -9  -5    4.30    5.00
   2  -9  -5   -2.00    1.70
  -2  -9   5   -2.50    5.00
  -2   9   4  103.39    7.10
   2   9  -4   86.49    7.60
  -2   9   4   87.69    6.10
  -2   9   4   97.79    7.50
   2   9  -4   83.39    7.80
  -2   9   4   90.69    7.10
  -2   9   4   90.09    7.50
   2   9  -4   92.39    7.40
  -2   9   4   91.89    8.00
  -2  -9   4   90.79    8.00
   2  -9  -4   98.99    8.60
  -2  -9   4   84.79    9.40
   2  -9  -4   97.69    6.50
   2  -9  -4   91.99    9.10
   2  -9  -4   92.29    6.40
  -2   9   3   18.00    3.70
   2   9  -3   22.50    4.30
  -2   9   3   14.10    4.20
  -2   9   3   19.60    4.40
   2   9  -3    9.90    4.00
  -2   9   3   12.20    3.60
   2   9  -3   20.30    5.00
  -2   9   3   11.20    3.20
  -2   9   3   11.20    3.30
   2  -9  -3   13.60    3.00
   2  -9  -3   18.60    5.10
  -2  -9   3   20.30    4.70
   2  -9  -3   15.40    4.30
  -2   9   2   38.60    5.30
   2   9  -2   37.20    5.20
   2   9  -2   32.50    4.90
   2   9  -2   29.40    5.80
   2   9  -2   34.50    5.30
   2   9  -2   38.80    5.60
  -2   9   2   35.40    5.80
  -2   9   2   35.10    5.10
  -2  -9   2   32.20    5.40
   2  -9  -2   37.30    3.60
   2  -9  -2   38.90    4.80
   2  -9  -2   40.80    5.90
  -2   9   1   25.00    4.50
   2   9  -1   14.00    3.40
  -2   9   1   16.00    3.80
  -2   9   1   22.20    3.60
   2   9  -1    8.50    3.50
  -2   9   1   24.70    4.30
   2   9  -1    9.40    3.90
   2   9  -1   34.80    5.40
   2   9  -1   24.80    4.90
  -2  -9   1   17.50    3.80
   2  -9  -1   18.40    4.70
   2  -9  -1   20.70    3.60
   2  -9  -1   19.00    2.80
   2   9   0    9.50    3.50
  -2   9   0    5.80    2.80
   2   9   0    3.00    3.60
   2   9   0    2.60    2.90
  -2   9   0    8.60    2.90
  -2   9   0    8.50    3.50
  -2   9   0    1.70    2.70
   2   9   0    4.90    3.20
   2   9   0    6.30    3.00
   2   9   0    9.40    2.90
   2  -9   0    5.00    2.10
  -2  -9   0    6.40    2.20
  -2  -9   0    0.20    1.80
   2  -9   0    2.10    2.00
   2  -9   0    2.90    2.80
   2   9   1   32.90    6.50
   2   9   1   38.40    6.10
   2   9   1   30.10    4.90
   2   9   1   30.90    5.60
  -2   9  -1   36.50    5.00
   2   9   1   50.09    7.60
   2   9   1   38.80    6.50
   2  -9   1   33.80    3.70
   2  -9   1   29.00    5.40
  -2  -9  -1   38.10    4.50
  -2  -9  -1   36.60    3.80
   2   9   2   32.30    5.10
   2   9   2   30.00    5.60
   2   9   2   40.20    5.60
   2   9   2   38.10    5.00
  -2   9  -2   43.90    5.10
   2   9   2   42.90    5.60
   2   9   2   35.70    6.40
  -2  -9  -2   46.60    4.20
  -2  -9  -2   45.50    5.40
   2  -9   2   45.10    5.60
   2  -9   2   37.50    6.30
  -2   9  -3   63.59    6.20
  -2   9  -3   52.99    6.40
   2   9   3   56.09    7.60
   2   9   3   56.59    5.80
   2   9   3   58.99    6.30
   2   9   3   61.79    6.60
   2   9   3   46.70    5.10
   2   9   3   60.29    6.60
   2   9   3   51.49    5.70
  -2  -9  -3   51.59    6.20
  -2  -9  -3   44.60    5.90
   2  -9   3   61.79    7.30
  -2  -9  -3   53.99    4.90
   2  -9   3   41.00    7.00
   2   9   4   59.59    8.80
   2   9   4   53.39    5.90
   2   9   4   42.00    5.60
  -2   9  -4   44.20    5.80
   2   9   4   46.60    4.60
   2   9   4   42.70    5.50
   2   9   4   54.39    6.70
  -2   9  -4   49.50    6.50
   2   9   4   49.20    6.00
  -2  -9  -4   50.69    7.70
  -2  -9  -4   47.80    4.90
  -2  -9  -4   46.80    4.70
   2  -9   4   35.50    6.00
   2  -9   4   35.80    8.00
   2   9   5    5.60    3.20
   2   9   5    2.50    1.90
  -2   9  -5    2.50    2.90
   2   9   5    6.60    3.60
   2   9   5    6.20    3.20
   2   9   5    7.90    3.00
  -2   9  -5    8.00    4.00
   2   9   5   12.60    5.00
  -2  -9  -5    8.10    2.20
   2  -9   5   18.80    6.90
  -2  -9  -5    2.20    5.70
  -2  -9  -5    6.50    2.80
  -2   9  -6  565.94   27.00
  -2   9  -6  555.34   26.70
   2   9   6  603.64   25.80
   2   9   6  585.64   27.50
   2   9   6  545.95   26.80
  -2  -9  -6  574.44   25.90
   2  -9   6  652.93   26.80
  -2  -9  -6  565.14   27.00
   2   9   7    0.60    1.30
  -2   9  -7    1.90    2.30
  -2   9  -7    0.50    2.70
   2   9   7    9.50    3.10
  -2  -9  -7   -0.60    2.10
   2  -9   7    1.80    3.40
  -2  -9  -7    0.90    1.10
  -2   9  -8   83.89    6.20
  -2   9  -8   80.59    6.10
   2  -9   8   81.39    6.30
  -2  -9  -8   89.19    6.50
  -2   9  -9    4.00    2.00
  -2   9  -9    2.50    1.60
   2  -9   9   -0.40    2.60
  -2  -9  -9    0.90    1.40
   2  10 -10   36.10    3.10
   2  10  -9    0.80    2.00
   2  10  -9    2.30    1.80
   2 -10  -9    1.30    1.60
   2 -10  -9    4.00    2.10
   2  10  -8   38.30    4.20
   2  10  -8   41.30    4.30
   2 -10  -8   40.50    4.50
  -2  10   7    0.80    2.30
   2  10  -7   -2.10    2.30
  -2  10   7    0.30    1.60
   2  10  -7    5.20    2.60
  -2  10   7   -0.30    2.80
   2 -10  -7    0.90    2.30
   2 -10  -7   -0.10    1.30
  -2  10   6  254.57   13.90
  -2  10   6  288.67   13.00
  -2  10   6  233.98   13.90
   2  10  -6  261.47   13.80
   2  10  -6  278.67   14.10
  -2  10   6  277.27   14.70
   2 -10  -6  281.17   14.20
   2 -10  -6  267.37   13.10
   2 -10  -6  274.27   14.70
   2  10  -5   11.70    5.60
  -2  10   5   14.00    3.20
   2  10  -5    9.60    7.10
  -2  10   5   12.90    2.50
  -2  10   5   13.90    3.50
   2  10  -5   20.20    4.00
   2  10  -5   13.70    7.00
   2  10  -5    5.70    5.60
   2  10  -5   20.80    4.20
  -2  10   5   20.80    4.10
   2 -10  -5   17.90    3.60
   2 -10  -5   13.90    2.70
   2 -10  -5   10.70    6.10
  -2  10   4   21.80    4.90
   2  10  -4   19.20    4.10
   2  10  -4   14.70    4.60
   2  10  -4   22.40    4.30
   2  10  -4   13.70    3.40
  -2  10   4   23.50    4.30
  -2  10   4   21.90    3.60
  -2  10   4   22.90    5.10
   2 -10  -4   19.90    3.20
   2 -10  -4   16.70    5.30
   2 -10  -4   24.80    3.50
   2  10  -3    7.40    3.10
  -2  10   3    1.20    2.40
   2  10  -3    7.70    3.00
  -2  10   3    3.30    2.10
   2  10  -3    3.80    3.60
  -2  10   3    0.90    2.60
  -2  10   3    3.70    3.00
  -2  10   3    9.20    3.20
  -2  10   3    5.70    3.50
   2  10  -3   10.00    3.90
   2 -10  -3   10.40    5.00
   2 -10  -3    3.00    1.90
  -2 -10   3   10.70    5.40
   2 -10  -3    8.70    3.70
   2 -10  -3    5.00    3.20
   2  10  -2  417.96   21.70
  -2  10   2  416.06   20.00
   2  10  -2  396.26   20.00
  -2  10   2  405.46   20.30
   2  10  -2  396.66   19.80
  -2  10   2  400.26   21.60
   2  10  -2  393.86   20.00
  -2  10   2  418.46   20.20
   2  10  -2  400.16   20.00
  -2  10   2  366.56   19.80
   2 -10  -2  437.86   25.20
   2 -10  -2  433.96   21.50
   2 -10  -2  421.26   19.40
  -2  10   1   29.90    6.30
   2  10  -1   39.50    5.70
  -2  10   1   43.20    5.10
  -2  10   1   42.10    6.00
   2  10  -1   50.09    5.70
   2  10  -1   42.50    5.20
   2  10  -1   36.30    6.30
  -2  10   1   48.20    5.10
  -2  10   1   37.40    5.70
   2  10  -1   47.30    5.60
   2 -10  -1   53.29    8.00
   2 -10  -1   41.60    3.90
  -2 -10   1   40.20    4.20
  -2 -10   1   42.20    4.40
   2 -10  -1   38.80    5.00
   2  10   0   27.40    4.50
   2  10   0   32.70    5.40
  -2  10   0   32.00    4.70
   2  10   0   29.00    5.70
   2  10   0   28.80    4.50
  -2  10   0   32.80    4.90
   2  10   0   28.90    4.80
  -2  10   0   27.10    4.40
   2  10   0   20.50    5.50
  -2 -10   0   26.50    4.40
   2 -10   0   33.70    3.50
   2 -10   0   29.50    4.20
  -2 -10   0   23.10    3.80
   2 -10   0   26.00    5.70
   2  10   1   44.90    5.70
   2  10   1   55.89    6.40
   2  10   1   43.40    9.00
   2  10   1   51.79    5.60
  -2  10  -1   43.00    5.50
  -2  10  -1   36.60    6.00
  -2  10  -1   51.89    5.50
   2  10   1   44.20    5.20
   2  10   1   43.00    6.30
  -2 -10  -1   47.90    4.30
  -2 -10  -1   48.70    5.60
   2  10   2  394.46   18.90
   2  10   2  370.16   18.50
  -2  10  -2  371.26   18.50
   2  10   2  383.86   20.50
   2  10   2  375.96   18.90
   2  10   2  365.36   22.00
   2  10   2  352.96   18.90
  -2  10  -2  335.07   18.50
  -2  10  -2  343.37   18.10
   2 -10   2  448.46   21.70
  -2 -10  -2  402.76   18.30
  -2 -10  -2  387.96   20.20
   2 -10   2  297.27   20.60
   2  10   3   10.00    3.60
   2  10   3   13.70    4.80
   2  10   3    8.80    2.70
  -2  10  -3   15.50    3.70
   2  10   3   12.20    4.80
   2  10   3   10.40    4.40
  -2  10  -3   14.90    3.90
  -2 -10  -3   11.30    4.50
  -2 -10  -3   15.10    3.60
  -2 -10  -3   13.10    3.10
   2 -10   3    7.20    4.30
   2  10   4  259.37   12.90
   2  10   4  261.57   14.10
   2  10   4  258.67   16.10
   2  10   4  255.57   14.10
  -2  10  -4  265.47   13.90
   2  10   4  273.17   14.80
   2  10   4  278.67   15.00
   2 -10   4  256.87   16.20
  -2 -10  -4  277.47   14.10
  -2 -10  -4  236.88   16.50
  -2 -10  -4  253.97   13.20
   2  10   5  118.79    6.80
   2  10   5  125.49    8.60
  -2  10  -5  108.79    8.40
   2  10   5  111.29   11.00
   2  10   5  118.39    8.10
   2  10   5  114.69    8.60
   2  10   5  105.99    7.80
  -2  10  -5  111.59    8.00
  -2 -10  -5   85.79   19.30
  -2 -10  -5  114.19    7.00
  -2 -10  -5  116.49    8.00
   2  10   6   90.99    7.50
   2  10   6  116.09    7.60
  -2  10  -6   97.99    7.10
   2  10   6  100.29    7.40
   2  10   6   96.79    7.10
  -2 -10  -6  104.99    7.00
   2 -10   6  106.79   10.90
  -2 -10  -6  106.49    9.80
   2  10   7   -0.10    1.20
  -2  10  -7    2.00    2.20
  -2 -10  -7   -0.50    1.00
  -2 -10  -7    3.30    2.10
   2 -10   7   -2.00    3.30
  -2  10  -8   -0.30    1.80
   2 -10   8   -3.40    2.90
  -2 -10  -8    0.50    1.50
  -2  10  -9   14.50    2.70
  -2 -10  -9   23.00    2.70
   2  11  -9   36.60    3.40
   2 -11  -9   40.20    3.40
   2 -11  -9   34.50    3.50
   2 -11  -8    1.10    1.90
   2 -11  -8    1.80    1.60
  -2  11   7    0.40    1.10
  -2  11   7    0.60    1.90
  -2  11   7   -1.70    3.00
   2 -11  -7    2.50    1.90
   2 -11  -7   -0.50    1.20
  -2  11   6    3.10    2.60
  -2  11   6    3.70    1.60
  -2  11   6    1.70    2.30
  -2  11   6    2.50    2.40
   2 -11  -6    3.80    2.40
   2 -11  -6    3.80    1.60
  -2  11   5   16.00    3.10
  -2  11   5   12.80    3.20
  -2  11   5   16.10    2.50
   2  11  -5   26.50    5.90
  -2  11   5   18.60    3.40
   2  11  -5   13.00    4.40
   2 -11  -5   15.50    2.80
   2 -11  -5   19.10    3.80
  -2  11   4  184.38   10.30
  -2  11   4  168.98   10.30
   2  11  -4  160.98   10.90
  -2  11   4  189.78   11.00
   2  11  -4  164.88   10.20
  -2  11   4  159.48    9.10
   2  11  -4  168.78   10.00
   2  11  -4  158.88   10.40
   2 -11  -4  166.48    9.40
   2 -11  -4  170.98   14.60
   2 -11  -4  192.68   10.30
   2  11  -3   63.29    6.50
   2  11  -3   66.09    6.80
  -2  11   3   78.19    6.20
   2  11  -3   66.79    6.20
  -2  11   3   70.99    6.70
  -2  11   3   70.49    6.40
  -2  11   3   53.89    5.30
  -2  11   3   85.09    6.90
   2  11  -3   64.69    7.10
   2 -11  -3   59.49    6.30
   2 -11  -3   78.69    8.10
   2 -11  -3   74.39    5.90
   2  11  -2  327.27   20.00
  -2  11   2  327.07   17.90
   2  11  -2  376.56   18.50
  -2  11   2  336.67   18.40
   2  11  -2  364.16   18.10
  -2  11   2  376.26   18.50
   2  11  -2  351.36   18.40
   2  11  -2  368.56   18.40
  -2  11   2  392.96   18.80
  -2  11   2  382.06   18.30
   2 -11  -2  377.26   19.90
   2 -11  -2  362.56   17.80
  -2  11   1   31.10    5.00
   2  11  -1   35.30    7.90
  -2  11   1   34.50    5.40
  -2  11   1   34.00    6.30
   2  11  -1   30.80    6.00
  -2  11   1   27.00    4.50
   2  11  -1   32.80    4.70
   2  11  -1   35.10    5.30
   2  11  -1   29.10    5.00
   2 -11  -1   31.40    5.50
  -2 -11   1   36.30    4.60
   2 -11  -1   32.90    3.80
  -2 -11   1   21.50    4.30
  -2  11   0   22.00    5.90
  -2  11   0   18.20    3.70
   2  11   0   22.10    4.10
   2  11   0   26.10    5.00
   2  11   0   18.00    3.40
   2  11   0   24.10    5.40
   2  11   0   24.90    5.20
  -2  11   0   16.40    3.60
   2 -11   0   23.80    3.70
  -2 -11   0   24.10    4.70
  -2 -11   0   22.20    3.40
   2  11   1   61.89    5.90
   2  11   1   48.10    6.10
  -2  11  -1   55.89    5.50
  -2  11  -1   51.99    5.60
  -2  11  -1   42.90    6.20
   2  11   1   52.99    7.00
   2  11   1   58.89    6.00
   2  11   1   52.49    5.50
   2 -11   1   43.20    5.50
  -2 -11  -1   53.09    4.90
   2 -11   1   65.29    7.80
   2 -11   1   49.00    4.70
  -2 -11  -1   48.30    6.30
   2  11   2  233.88   12.40
   2  11   2  201.68   11.30
   2  11   2  246.48   13.10
  -2  11  -2  207.78   12.10
   2  11   2  216.68   12.40
  -2  11  -2  192.48   12.50
   2  11   2  211.18   14.30
   2  11   2  233.58   13.20
  -2  11  -2  230.68   12.40
  -2 -11  -2  258.57   12.40
  -2 -11  -2  191.68   12.10
   2 -11   2  195.48   13.80
   2 -11   2  202.68   11.10
  -2 -11  -2  228.18   14.20
   2  11   3    2.30    2.70
   2  11   3    4.40    2.80
  -2  11  -3    4.70    2.70
   2  11   3    1.40    2.40
  -2  11  -3    2.30    2.70
   2  11   3    4.40    2.50
   2  11   3    3.20    2.20
  -2 -11  -3    9.30    2.70
  -2 -11  -3    4.70    2.80
  -2 -11  -3    2.20    5.10
   2  11   4   32.90    3.60
   2  11   4   34.60    5.00
   2  11   4   26.70    5.10
  -2  11  -4   26.90    4.90
   2  11   4   23.50    3.80
   2  11   4   29.40    4.50
  -2 -11  -4   26.60    3.70
  -2 -11  -4   32.00    4.30
   2  11   5  112.79    7.80
   2  11   5  121.39    9.10
   2  11   5  120.49    6.80
   2  11   5  102.79    7.50
  -2  11  -5  109.29    8.00
   2  11   5  121.19    8.30
  -2 -11  -5  117.89    7.90
  -2 -11  -5  127.89    7.10
  -2  11  -6   57.69    7.40
   2  11   6   59.09    5.80
   2  11   6   67.09    5.50
   2  11   6   61.79    4.30
   2  11   6   89.39    7.20
   2 -11   6   62.19    6.40
  -2 -11  -6   69.39    4.50
  -2 -11  -7   -0.70    1.50
   2 -11   7    1.40    3.70
  -2  11  -8    5.70    2.20
  -2 -11  -8    1.30    1.40
   2 -12  -8    0.80    1.50
   2 -12  -8    1.80    1.40
  -2  12   7    0.90    2.50
   2 -12  -7    1.40    1.70
   2 -12  -7    1.00    1.00
  -2  12   6    2.20    2.10
  -2  12   6    1.50    1.30
  -2  12   6   -1.50    2.20
  -2  12   6   -0.60    1.80
   2 -12  -6    1.70    1.80
   2 -12  -6   -1.50    3.50
   2 -12  -6    0.60    1.10
  -2  12   5    1.00    2.00
   2  12  -5    2.50    4.00
  -2  12   5    3.20    2.00
  -2  12   5    4.60    2.20
  -2  12   5    3.50    1.60
   2 -12  -5    2.60    2.20
   2 -12  -5    0.90    1.40
   2 -12  -5    2.90    2.60
   2  12  -4    5.70    3.40
  -2  12   4    0.90    2.30
  -2  12   4    5.60    2.60
   2  12  -4    1.80    2.80
   2  12  -4   -0.30    2.50
  -2  12   4    2.70    2.90
   2 -12  -4    1.10    2.70
  -2  12   3   28.10    4.00
   2  12  -3   29.00    4.60
   2  12  -3   26.90    4.80
  -2  12   3   40.10    4.50
   2  12  -3   43.10    5.10
  -2  12   3   27.10    4.60
   2  12  -3   34.60    4.60
  -2  12   3   28.50    4.60
   2 -12  -3   41.90    4.40
   2 -12  -3   34.20    4.20
   2  12  -2   23.50    4.40
   2  12  -2   24.90    4.60
   2  12  -2   27.00    4.50
  -2  12   2   25.40    4.40
   2  12  -2   20.60    4.10
  -2  12   2   26.60    4.50
  -2  12   2   28.20    4.40
  -2  12   2   29.90    4.50
  -2  12   2   21.90    4.20
  -2 -12   2   21.50    4.00
   2 -12  -2   31.40    4.10
   2 -12  -2   24.40    3.90
  -2  12   1  237.58   14.30
  -2  12   1  268.97   14.70
   2  12  -1  279.27   14.70
   2  12  -1  279.97   14.60
   2  12  -1  258.67   17.10
  -2  12   1  282.87   14.50
   2  12  -1  279.07   14.90
  -2  12   1  302.07   14.90
   2  12  -1  294.57   14.90
   2 -12  -1  279.87   14.50
  -2 -12   1  265.57   14.50
  -2 -12   1  251.37   14.80
   2  12   0    4.60    2.80
   2  12   0    4.40    2.50
  -2  12   0    4.70    2.30
  -2  12   0    5.10    2.60
   2  12   0   -4.50    4.60
   2  12   0    1.80    2.90
   2  12   0    3.40    2.50
  -2  12   0    5.00    2.40
  -2 -12   0   -0.10    2.30
  -2 -12   0    4.00    3.40
   2 -12   0    5.60    3.90
   2 -12   0    7.60    5.20
   2 -12   0    6.70    3.10
   2  12   1  341.07   17.10
  -2  12  -1  307.97   16.60
  -2  12  -1  341.67   16.90
   2  12   1  287.97   19.20
   2  12   1  340.07   16.90
   2  12   1  324.77   17.20
   2  12   1  324.27   17.20
  -2  12  -1  331.97   16.60
   2 -12   1  298.07   19.00
  -2 -12  -1  360.16   17.50
   2 -12   1  354.16   16.40
  -2 -12  -1  303.97   18.30
  -2  12  -2   79.09    6.20
   2  12   2   71.69    6.60
   2  12   2   84.19    6.40
   2  12   2   78.09    6.70
   2  12   2   79.49    5.70
  -2  12  -2   76.99    6.60
   2  12   2   76.89    6.50
  -2  12  -2   63.69    7.00
  -2 -12  -2   83.29    6.10
  -2 -12  -2   78.49    6.70
   2 -12   2   71.09    5.80
   2  12   3   90.09    6.90
   2  12   3   84.29    7.50
  -2  12  -3  111.79    9.80
   2  12   3  102.29    7.60
   2  12   3   89.29    6.70
  -2  12  -3   82.09    6.60
   2  12   3   99.39    7.00
   2 -12   3   76.59    6.20
  -2 -12  -3  105.19    7.00
  -2 -12  -3   96.69    7.20
   2  12   4    2.90    2.20
   2  12   4    1.50    2.40
   2  12   4    5.80    2.20
   2  12   4    6.10    2.80
  -2  12  -4    3.00    2.50
   2  12   4    5.60    1.90
  -2 -12  -4    5.10    2.00
  -2 -12  -4    3.40    3.70
   2  12   5   26.50    3.60
   2  12   5   14.50    3.10
   2  12   5   14.90    2.60
  -2  12  -5   33.30    5.20
   2  12   5   11.40    2.70
  -2 -12  -5   19.10    2.70
  -2 -12  -5   14.00    3.70
   2 -12   5   16.50    4.90
   2  12   6    9.70    2.90
   2  12   6    9.60    2.50
   2  12   6    5.50    1.30
   2  12   6    6.60    2.40
  -2 -12  -6    6.70    2.20
  -2 -12  -6    8.00    1.50
  -2 -12  -7    3.60    1.50
   2 -13  -7  135.69    7.60
  -2  13   6    6.70    2.00
  -2  13   6    4.30    2.30
  -2  13   6    1.70    2.60
   2 -13  -6    3.80    1.70
  -2  13   5    0.40    1.20
  -2  13   5    0.90    1.90
  -2  13   5    2.80    1.80
  -2  13   5    2.80    1.90
   2 -13  -5    0.50    2.60
   2 -13  -5    1.20    1.20
   2 -13  -5    2.00    1.90
  -2  13   4    5.90    2.50
   2  13  -4   10.20    2.90
  -2  13   4   20.40    3.40
  -2  13   4   10.80    2.90
   2  13  -4    9.10    2.90
  -2  13   4    9.30    2.00
   2 -13  -4   12.80    3.20
   2 -13  -4   10.80    2.80
   2 -13  -4    6.00    1.90
  -2  13   3    2.10    1.90
  -2  13   3   -1.50    2.00
   2  13  -3    1.70    2.60
  -2  13   3    0.40    1.60
   2  13  -3    9.10    4.30
   2  13  -3    1.20    2.20
  -2  13   3   -2.10    1.70
   2  13  -3   -1.00    2.00
   2 -13  -3    2.80    2.00
   2 -13  -3    1.50    2.50
  -2  13   2    2.60    2.40
  -2  13   2    0.50    2.00
   2  13  -2    2.40    2.20
  -2  13   2   -0.90    1.80
  -2  13   2   -1.10    2.00
   2  13  -2   -1.70    2.90
   2  13  -2    0.20    2.10
   2  13  -2   -0.20    2.20
  -2 -13   2   -6.10    2.80
   2 -13  -2    0.60    2.60
   2 -13  -2   -1.50    2.00
   2  13  -1    3.30    2.20
  -2  13   1    2.20    2.10
  -2  13   1    1.40    2.40
   2  13  -1    3.10    2.30
  -2  13   1    2.30    2.20
   2  13  -1    1.10    2.80
   2  13  -1   -1.20    2.00
  -2  13   1    3.80    2.80
   2 -13  -1    1.00    2.00
  -2 -13   1   -2.20    2.40
   2  13   0    2.40    2.30
   2  13   0    1.70    1.90
  -2  13   0    3.40    2.10
   2  13   0    1.20    2.50
  -2  13   0    1.50    1.90
  -2  13   0    1.90    2.40
   2  13   0   -1.80    1.90
  -2 -13   0   -1.00    2.20
   2 -13   0    1.70    2.20
   2  13   1    9.80    3.00
  -2  13  -1    7.40    2.50
  -2  13  -1    9.80    2.60
   2  13   1    7.00    2.60
   2  13   1    7.80    2.80
   2  13   1    5.60    2.80
  -2  13  -1    3.50    2.80
   2  13   1    7.00    2.80
  -2 -13  -1    7.80    5.20
  -2 -13  -1    5.30    2.40
   2  13   2   83.09    6.10
  -2  13  -2   79.19    6.00
   2  13   2   80.09    5.40
   2  13   2   78.39    6.50
   2  13   2   75.79    6.20
  -2  13  -2   75.59    6.00
   2  13   2   75.89    6.40
  -2 -13  -2   87.99    6.20
   2 -13   2   58.99    5.50
   2  13   3   24.60    3.80
  -2  13  -3   21.30    4.00
   2  13   3   18.90    3.70
  -2  13  -3   25.20    4.00
   2  13   3   23.80    3.20
   2  13   3   26.10    4.50
   2  13   3   23.40    3.70
   2 -13   3   26.20    4.60
  -2 -13  -3   25.10    3.90
  -2 -13  -3   20.30    3.40
   2  13   4   13.10    2.90
   2  13   4   14.80    2.20
   2  13   4   19.60    3.30
   2  13   4   15.20    2.80
  -2  13  -4   15.80    2.80
  -2 -13  -4   14.60    2.60
   2 -13   4   15.40    5.00
  -2 -13  -4   19.10    3.80
   2  13   5   13.50    2.50
   2  13   5   17.90    3.20
   2  13   5   15.70    2.40
   2  13   5   11.70    2.50
  -2 -13  -5   16.60    3.10
   2  13   6   28.20    2.90
   2  13   6   31.30    3.50
   2  13   6   30.80    3.30
  -2 -13  -6   31.40    3.20
  -2 -13  -6   27.00    2.10
  -2  14   6    4.00    1.60
  -2  14   6    2.60    0.90
   2 -14  -6    5.00    1.00
   2 -14  -6    1.10    1.40
  -2  14   5    1.10    2.30
  -2  14   5    0.60    1.50
  -2  14   5    0.80    1.00
  -2  14   5    2.70    1.50
   2 -14  -5    2.70    1.70
   2 -14  -5    1.00    1.10
  -2  14   4   52.19    5.10
   2  14  -4   48.50    4.90
   2  14  -4   42.10    4.50
  -2  14   4   49.20    4.30
  -2  14   4   49.10    3.60
  -2  14   4   57.79    4.80
   2 -14  -4   50.49    3.60
   2 -14  -4   49.40    5.30
   2 -14  -4   50.39    4.90
  -2  14   3   28.20    3.40
   2  14  -3   21.60    3.70
   2  14  -3   24.50    3.90
  -2  14   3   24.20    3.40
  -2  14   3   21.00    3.30
   2  14  -3   13.30    3.10
  -2  14   3   21.50    3.20
   2 -14  -3   21.30    3.80
   2 -14  -3   19.90    3.60
  -2 -14   3   25.60    5.00
   2 -14  -3   25.10    3.50
  -2  14   2    1.30    2.00
  -2  14   2    1.10    2.00
  -2  14   2    0.40    1.70
   2  14  -2    1.20    1.90
   2  14  -2    2.50    1.90
   2  14  -2   -1.50    2.10
  -2 -14   2    3.10    3.00
   2 -14  -2    0.10    2.00
   2 -14  -2   -0.60    2.10
  -2  14   1   67.89    5.30
   2  14  -1   66.89    5.50
  -2  14   1   63.09    4.90
   2  14  -1   58.59    5.10
  -2  14   1   53.29    5.20
   2  14  -1   61.29    5.30
   2  14  -1   72.79    5.40
  -2  14   1   61.19    5.20
   2 -14  -1   60.49    5.60
  -2 -14   1   59.49    5.10
   2 -14  -1   61.79    5.10
   2  14   0    0.60    1.80
  -2  14   0    1.00    1.70
   2  14   0    1.50    2.10
   2  14   0    3.70    2.60
   2  14   0    0.60    1.70
   2  14   0   -0.50    2.40
  -2  14   0    0.00    1.90
  -2  14   0    0.30    2.20
  -2  14   0    4.30    3.30
  -2 -14   0    2.80    2.20
   2 -14   0    2.20    2.30
   2  14   1   43.00    4.30
   2  14   1   48.10    4.60
  -2  14  -1   42.60    4.40
   2  14   1   49.30    4.80
  -2  14  -1   45.40    5.00
   2  14   1   46.80    4.20
  -2  14  -1   53.09    4.60
   2  14   1   41.70    4.60
  -2 -14  -1   44.70    4.30
   2 -14   1   38.30    4.20
  -2 -14  -1   51.99    5.10
   2  14   2   19.60    3.60
   2  14   2   24.00    3.00
  -2  14  -2   20.10    3.50
   2  14   2   28.80    3.50
   2  14   2   25.40    3.30
   2  14   2   22.80    4.50
  -2  14  -2   27.20    3.70
  -2 -14  -2   17.60    3.20
   2 -14   2   18.10    3.40
  -2 -14  -2   18.00    3.40
   2  14   3   10.60    2.70
   2  14   3   11.20    2.70
  -2  14  -3    8.90    2.10
   2  14   3   12.50    1.90
  -2  14  -3    4.10    4.00
  -2 -14  -3   17.90    3.40
  -2 -14  -3   18.50    2.60
   2  14   4  106.99    6.40
  -2  14  -4   97.29    6.30
   2  14   4  106.59    5.80
   2  14   4  108.79    6.80
   2  14   4  112.69    6.50
  -2 -14  -4  120.39    6.80
  -2 -14  -4  117.19    5.90
   2  14   5    2.40    1.50
   2  14   5    1.70    1.70
   2  14   5    1.30    1.60
  -2 -14  -5    1.20    1.30
  -2  15   4   23.60    2.20
  -2  15   4   24.20    3.80
  -2  15   4   29.40    2.90
   2 -15  -4   22.60    2.30
  -2  15   3   35.50    3.40
  -2  15   3   35.90    3.30
  -2  15   3   30.80    3.10
   2  15  -3   31.10    3.50
   2  15  -3   43.50    3.60
  -2  15   3   38.90    3.50
   2 -15  -3   34.80    3.10
  -2  15   2    0.60    1.30
   2  15  -2    1.10    2.20
  -2  15   2    1.80    1.80
   2  15  -2    0.60    1.60
  -2  15   2    2.60    1.50
   2  15  -2    1.00    1.70
  -2  15   2    0.50    1.60
   2 -15  -2    1.10    1.30
   2 -15  -2    0.60    2.20
  -2  15   1   60.99    4.60
  -2  15   1   50.69    4.10
  -2  15   1   69.39    4.70
   2  15  -1   66.89    4.70
   2  15  -1   63.99    4.70
   2  15  -1   63.59    4.80
  -2  15   1   64.19    5.10
   2 -15  -1   55.49    4.70
  -2  15   0    2.30    1.70
  -2  15   0   -0.20    1.50
  -2  15   0    0.30    1.80
   2  15   0    3.90    2.00
   2  15   0    2.50    1.60
   2  15   0   -0.30    1.40
  -2  15   0    3.50    2.90
   2  15   0    1.60    1.90
   2 -15   0    6.30    2.70
   2 -15   0   -1.60    2.30
  -2 -15   0    0.20    1.90
  -2 -15   0    0.60    2.40
   2  15   1   79.69    5.30
   2  15   1   71.69    4.70
  -2  15  -1   86.29    5.20
  -2  15  -1   81.09    5.30
   2  15   1   81.69    5.30
   2  15   1   82.69    5.50
  -2 -15  -1   75.29    5.00
  -2 -15  -1   75.69    5.40
  -2  15  -2   -0.40    1.50
   2  15   2    0.30    1.40
   2  15   2    0.40    1.20
   2  15   2    2.60    1.70
   2  15   2    1.70    1.40
  -2  15  -2    1.20    1.80
  -2 -15  -2   -0.40    1.30
   2  15   3   80.29    5.00
   2  15   3   79.19    6.50
   2  15   3   81.69    5.00
   2  15   3   85.39    4.40
  -2  15  -3   76.69    4.80
  -2 -15  -3   77.39    4.90
  -2 -15  -3   80.59    4.50
   3   0 -13    0.40    1.30
  -3   0  13   -0.10    0.80
   3   0 -12   27.40    3.30
   3   0 -12   27.30    2.70
  -3   0  12   23.60    4.70
   3   0 -12   19.60    3.50
  -3   0  12   25.00    2.80
   3   0 -12   29.90    3.70
   3   0 -11    1.00    1.90
   3   0 -11   -1.50    2.00
   3   0 -11    1.50    1.40
   3   0 -11    1.70    2.00
  -3   0  11   -0.60    1.40
  -3   0  11   -0.50    2.40
   3   0 -10   26.20    8.60
   3   0 -10   24.50    3.30
  -3   0  10   18.90    8.60
   3   0 -10   19.80    3.70
   3   0 -10   21.60    3.90
   3   0 -10   24.30    4.00
  -3   0  10   23.20    3.90
  -3   0  10   18.80    3.50
   3   0  -9   -1.10    2.10
   3   0  -9   -1.10    1.90
  -3   0   9   -2.90    3.30
   3   0  -9   -0.40    2.10
   3   0  -9    2.50    3.10
   3   0  -9    2.70    2.80
  -3   0   9    1.40    2.10
  -3   0   9    0.30    2.10
   3   0  -8   13.20    5.30
  -3   0   8   15.20    3.00
  -3   0   8   13.00    3.80
  -3   0   8   13.20    3.00
   3   0  -8    9.30    3.50
   3   0  -8   10.90    3.70
   3   0  -8    8.60    2.60
  -3   0   7    0.70    2.00
  -3   0   7   -0.10    1.50
   3   0  -7    0.30    1.80
  -3   0   6  181.28    9.00
  -3   0   6  177.88   10.00
   3   0  -6  165.58   10.20
  -3   0   5    0.40    1.10
   3   0  -5    0.50    1.30
  -3   0   5    0.70    1.20
   3   0  -4 1342.97   56.59
  -3   0   4 1262.47   55.59
  -3   0   4 1346.77   56.29
   3   0  -3    1.10    1.20
   3   0  -3   -0.40    1.00
  -3   0   3   -0.80    0.80
   3   0  -2 1376.36   54.39
   3   0  -2 1295.87   54.29
  -3   0   2 1308.57   54.69
  -3   0   2 1249.07   54.29
   3   0  -2 1279.37   54.69
   3   0  -2 1253.87   54.49
  -3   0   1    0.20    0.80
  -3   0   1   -0.70    0.80
   3   0  -1    5.30    1.20
  -3   0   1    0.00    0.90
   3   0  -1    5.10    1.20
   3   0  -1    0.40    1.00
  -3   0   0   16.30    1.90
  -3   0   0   11.70    1.80
  -3   0   0   17.00    2.20
   3   0   0   12.70    2.00
   3   0   0   14.10    1.90
   3   0   0   14.80    2.00
   3   0   1   -0.20    1.20
   3   0   1    1.10    1.30
  -3   0  -1   -1.00    1.00
  -3   0  -1   -1.00    1.00
   3   0   1    0.80    1.10
  -3   0  -2 8084.19  336.77
   3   0   3   -0.90    1.40
  -3   0  -3   -0.60    1.30
   3   0   3    0.40    1.50
   3   0   3   -1.40    1.40
   3   0   3    0.50    1.40
   3   0   4  596.34   26.60
   3   0   4  572.54   25.20
   3   0   4  567.44   25.70
   3   0   4  548.05   25.40
  -3   0  -4  568.64   26.80
   3   0   5    0.30    1.80
   3   0   5    0.10    1.90
   3   0   5    1.40    1.90
  -3   0  -5    1.40    1.80
   3   0   5   -0.20    1.50
  -3   0  -6   72.49    7.30
   3   0   6   80.59    5.70
   3   0   6   80.49    7.60
  -3   0  -6   76.09    7.10
   3   0   7   -4.10    3.40
  -3   0  -7   -1.30    2.80
   3   0   7    0.90    2.00
  -3   0  -7   -5.40    2.30
   3   0   7   -1.30    2.50
  -3   0  -7   -0.10    2.80
  -3   0  -7   -4.30    1.80
  -3   0  -8  297.67   16.00
  -3   0  -8  290.77   14.30
   3   0   8  312.97   15.60
   3   0   8  302.07   14.90
  -3   0  -8  301.87   18.80
  -3   0  -9   -0.60    2.40
  -3   0  -9   -2.10    1.70
  -3   0  -9    2.00    2.40
   3   0   9   -0.30    2.80
   3   0   9   -3.10    1.90
  -3   0 -10   15.30    3.10
   3   0  10   15.60    4.30
  -3   0 -10   25.90    3.80
   3   0  10   19.20    3.00
  -3   0 -10   18.60    2.70
  -3   0 -11    2.30    2.00
  -3   0 -11   -0.60    0.90
   3   0  11   -0.50    0.90
  -3   0 -11   -0.50    1.30
   3   1 -13    0.40    2.20
   3   1 -13   -0.40    0.80
   3   1 -12    0.90    1.10
  -3   1  12    1.50    1.30
   3   1 -12    0.80    2.30
   3   1 -12    1.60    1.90
   3   1 -12    3.90    1.70
   3  -1 -12    2.20    1.10
   3  -1 -12    3.30    2.00
  -3  -1  12    2.20    1.30
  -3  -1  12    3.10    2.70
   3  -1 -12    1.50    1.80
   3   1 -11  156.38    9.70
  -3   1  11  163.08    8.80
   3   1 -11  166.48    9.80
   3   1 -11  165.88    9.80
  -3   1  11  164.98    9.80
   3   1 -11  168.88    8.80
   3  -1 -11  169.18    9.60
  -3  -1  11  173.08    9.80
  -3  -1  11  183.28    9.20
   3  -1 -11  169.98    8.60
   3  -1 -11  160.08    9.70
   3  -1 -11  158.48    9.60
   3   1 -10   91.69   12.50
  -3   1  10   98.19    6.30
  -3   1  10   99.89    7.00
  -3   1  10  114.59   12.20
   3   1 -10   86.89    7.10
   3   1 -10   96.49    7.20
   3   1 -10  109.19    7.40
   3   1 -10   97.69    6.20
  -3  -1  10  110.39    7.20
   3  -1 -10   89.99    7.10
   3  -1 -10   93.89    7.20
   3  -1 -10   96.29    6.10
  -3  -1  10   91.09   11.00
   3  -1 -10   92.79    7.20
  -3  -1  10   99.49    6.60
   3   1  -9  345.67   17.70
  -3   1   9  372.46   17.20
   3   1  -9  351.96   17.70
  -3   1   9  352.76   16.60
   3   1  -9  334.07   17.50
   3   1  -9  351.46   16.50
   3   1  -9  345.77   20.00
  -3   1   9  276.37   24.80
  -3  -1   9  317.77   16.70
   3  -1  -9  344.17   17.40
   3  -1  -9  342.97   17.70
  -3  -1   9  342.57   19.40
   3  -1  -9  361.96   16.40
   3  -1  -9  328.97   17.40
  -3  -1   9  369.36   17.30
   3  -1  -9  370.86   20.10
   3   1  -8   41.40    6.00
   3   1  -8   38.20    4.80
  -3   1   8   33.10    5.30
  -3   1   8   42.30    4.20
   3   1  -8   41.40    5.60
   3   1  -8   41.20    4.30
  -3   1   8   31.60    4.70
  -3  -1   8   43.80    5.40
   3  -1  -8   40.80    4.90
  -3  -1   8   37.90    3.90
   3  -1  -8   35.70    5.10
   3  -1  -8   38.90    5.70
   3  -1  -8   38.50    5.60
   3  -1  -8   32.30    3.80
  -3   1   7 1537.15   64.79
   3   1  -7 1530.95   67.19
  -3   1   7 1458.65   66.49
  -3  -1   7 1506.45   66.29
   3  -1  -7 1570.54   66.89
  -3  -1   7 1480.25   64.59
   3   1  -6  211.58   12.00
  -3   1   6  216.08   10.60
  -3   1   6  215.88   11.70
  -3  -1   6  214.98   11.40
  -3  -1   6  208.78   10.40
   3  -1  -6  208.88   11.70
  -3   1   5   66.39    4.40
   3   1  -5   70.09    5.30
  -3   1   5   74.59    5.20
  -3  -1   5   69.09    4.80
  -3  -1   5   72.09    4.30
   3  -1  -5   73.99    5.10
   3   1  -4    2.30    1.40
  -3   1   4    7.70    1.60
  -3   1   4    3.90    1.50
   3  -1  -4    5.70    1.80
   3  -1  -4    3.60    1.50
  -3  -1   4    4.40    1.40
   3   1  -3  759.72   32.80
  -3   1   3  795.52   32.70
  -3  -1   3  686.93   32.40
   3  -1  -3  765.92   32.50
  -3  -1   3  787.52   32.30
   3  -1  -3  721.73   32.40
  -3   1   1 3730.63  145.79
  -3   1   1 3313.87  145.89
   3   1  -1 3483.05  145.79
   3   1  -1 3789.32  145.89
   3  -1  -1 3514.95  145.69
   3  -1  -1 3334.77  145.79
  -3  -1   1 3289.07  145.89
   3   1   0  466.35   22.40
   3   1   0  516.35   22.40
   3   1   0  518.95   22.60
  -3   1   0  501.05   22.40
  -3   1   0  515.45   22.50
  -3  -1   0  539.55   22.70
   3  -1   0  528.15   22.50
   3  -1   0  529.35   22.40
  -3  -1   0  537.75   22.60
   3  -1   0  520.45   22.40
   3   1   2  332.17   15.70
  -3   1  -2  332.07   16.20
   3   1   2  361.06   16.20
   3   1   2  342.27   15.90
  -3  -1  -2  359.46   16.10
   3  -1   2  352.36   16.00
   3  -1   2  341.27   15.90
  -3  -1  -2  355.36   16.30
   3  -1   2  336.57   15.60
   3   1   3  636.84   28.00
   3   1   3  608.54   27.40
  -3   1  -3  653.13   28.70
   3   1   3  633.64   28.40
   3   1   3  622.64   27.60
   3  -1   3  640.64   30.80
   3  -1   3  653.33   27.60
  -3  -1  -3  660.53   28.70
   3  -1   3  620.94   27.90
  -3  -1  -3  597.64   28.00
   3  -1   3  601.94   27.10
  -3   1  -4  172.98    9.80
   3   1   4  159.68    8.30
   3   1   4  164.28    8.50
   3   1   4  159.28    9.40
   3   1   4  152.08    8.70
  -3  -1  -4  170.68    9.80
   3  -1   4  152.68    8.60
   3  -1   4  159.98    9.10
   3  -1   4  165.48    8.20
   3  -1   4  158.98    8.40
  -3  -1  -4  138.09    9.10
   3   1   5    1.70    2.10
   3   1   5    3.30    2.40
  -3   1  -5   -1.30    1.70
   3   1   5    3.70    2.00
   3   1   5    0.30    1.70
   3  -1   5    0.00    2.00
   3  -1   5    1.20    1.80
   3  -1   5    3.50    2.20
   3  -1   5    0.50    1.80
  -3  -1  -5    1.00    1.90
  -3   1  -6  180.48   11.10
   3   1   6  189.38   12.20
  -3   1  -6  176.98   12.10
   3   1   6  201.58   10.30
   3   1   6  176.38   11.10
   3  -1   6  207.68   10.50
  -3  -1  -6  181.38   12.50
   3  -1   6  190.38   11.90
  -3  -1  -6  184.18   12.20
  -3   1  -7   43.20    6.10
   3   1   7   47.00    6.10
   3   1   7   40.40    4.30
   3   1   7   28.60    6.40
  -3   1  -7   42.10    5.60
  -3   1  -7   37.10    5.40
  -3   1  -7   42.50    4.60
  -3  -1  -7   39.80    4.10
  -3  -1  -7   35.60    5.80
   3  -1   7   42.30    4.50
  -3  -1  -7   30.40    5.80
   3  -1   7   44.60    5.50
  -3  -1  -7   43.80    5.80
  -3   1  -8   26.80    5.00
  -3   1  -8   32.20    4.10
  -3   1  -8   29.20    6.90
   3   1   8   23.60    4.20
   3   1   8   25.60    4.00
  -3   1  -8   26.10    4.30
   3   1   8   17.80    6.50
  -3  -1  -8   21.40    5.60
   3  -1   8   25.10    4.10
   3  -1   8   10.90    5.30
  -3  -1  -8   13.40    3.50
   3  -1   8   30.90    4.60
  -3  -1  -8   19.90    2.90
   3   1   9   36.00    5.30
  -3   1  -9   34.50    5.00
   3   1   9   39.80    4.10
  -3   1  -9   39.40    3.80
  -3   1  -9   33.10    4.70
  -3  -1  -9   30.90    4.90
  -3  -1  -9   39.40    3.60
   3  -1   9   36.50    4.50
   3  -1   9   34.00    4.80
  -3  -1  -9   29.90    5.10
   3   1  10    5.80    1.60
  -3   1 -10    6.90    2.30
  -3   1 -10    3.90    2.30
  -3   1 -10    4.90    1.80
  -3  -1 -10    4.50    2.20
   3  -1  10    2.40    3.70
  -3  -1 -10    7.70    2.70
  -3  -1 -10    5.90    1.50
   3  -1  10    5.60    2.10
  -3   1 -11   71.09    4.20
  -3   1 -11   72.09    5.20
  -3   1 -11   66.09    5.00
  -3  -1 -11   74.99    5.20
  -3   2  12   15.60    2.30
   3   2 -12    8.30    2.10
   3   2 -12   12.60    2.20
  -3  -2  12   12.50    2.00
   3  -2 -12   11.70    2.40
   3  -2 -12   16.90    3.30
  -3  -2  12   10.90    2.90
   3   2 -11   -0.50    1.40
   3   2 -11   -2.40    1.70
   3   2 -11   -0.70    2.00
  -3   2  11    1.70    1.30
   3   2 -11   -1.40    2.40
   3  -2 -11    0.40    1.20
  -3  -2  11    2.80    1.60
   3  -2 -11    4.50    2.10
  -3  -2  11    0.20    2.10
   3  -2 -11    1.30    2.10
   3   2 -10 1023.20   45.30
   3   2 -10 1003.70   43.70
   3   2 -10  995.50   44.80
   3   2 -10  979.40   48.30
  -3   2  10 1035.20   43.80
   3   2 -10 1001.80   45.10
   3  -2 -10  973.60   44.30
   3  -2 -10 1008.70   47.90
   3  -2 -10 1051.19   43.60
   3  -2 -10  968.80   44.60
  -3  -2  10 1000.60   44.10
  -3  -2  10 1066.19   44.90
  -3  -2  10  937.41   47.40
   3  -2 -10 1050.19   45.30
  -3   2   9   62.29    4.80
   3   2  -9   66.29    6.30
   3   2  -9   65.19    7.50
   3   2  -9   63.09    5.80
   3   2  -9   61.99    6.00
   3   2  -9   57.59    5.70
  -3   2   9   54.19    5.20
   3  -2  -9   62.29    6.50
  -3  -2   9   59.39    6.80
   3  -2  -9   62.99    6.00
   3  -2  -9   58.19    5.90
  -3  -2   9   74.39    6.70
   3  -2  -9   61.89    4.60
   3  -2  -9   66.19    7.60
  -3  -2   9   64.39    5.30
   3   2  -8  118.89    9.60
   3   2  -8  104.19    7.70
  -3   2   8  101.39    9.00
   3   2  -8   99.69    7.50
  -3   2   8  109.79    6.80
   3   2  -8   96.49    7.50
  -3   2   8   97.19    6.40
   3  -2  -8   91.69    7.70
  -3  -2   8   98.99    6.50
   3  -2  -8  102.49    7.60
   3  -2  -8  105.79    6.20
  -3  -2   8  106.49    8.30
   3  -2  -8  114.99    8.70
  -3   2   7  174.98    9.10
  -3   2   7  161.18   10.70
   3   2  -7  162.48   10.90
   3  -2  -7  170.08   10.40
  -3  -2   7  173.38   10.10
  -3  -2   7  169.28    8.90
  -3   2   6    0.50    1.40
   3   2  -6    0.40    1.90
  -3   2   6    2.40    1.80
  -3  -2   6    0.70    1.50
   3  -2  -6    0.30    1.50
  -3  -2   6   -0.20    1.20
   3   2  -5  464.45   21.40
  -3   2   5  455.75   21.00
  -3   2   5  440.96   19.70
  -3  -2   5  460.15   20.20
   3  -2  -5  483.95   20.70
   3  -2  -5  430.06   20.70
  -3  -2   5  426.26   19.30
  -3  -2   5  382.86   20.50
  -3   2   4   52.49    4.10
  -3   2   4   52.79    3.50
   3   2  -4   54.49    4.30
   3  -2  -4   51.69    3.70
   3  -2  -4   56.49    4.90
  -3  -2   4   53.49    3.50
   3   2  -3   49.00    3.70
  -3   2   3   48.00    3.60
   3  -2  -3   44.30    3.40
   3  -2  -3   42.30    3.00
  -3  -2   3   47.30    2.90
   3  -2  -3   49.99    3.10
   3  -2  -3   47.70    3.60
  -3   2   2 1671.43   71.09
   3   2  -2 1705.23   71.19
   3   2  -2 1730.93   70.89
   3   2  -2 1665.53   70.59
  -3  -2   2 1584.34   70.79
  -3  -2   2 1653.93   70.39
   3  -2  -2 1717.83   70.99
   3  -2  -2 1709.53   70.79
   3  -2  -2 1702.53   70.59
   3   2  -1 2292.47   96.39
  -3   2   1 2353.76   96.59
  -3   2   1 2207.98   95.99
   3   2  -1 2328.97   96.69
   3  -2  -1 2381.06   96.49
  -3  -2   1 2365.86   96.29
  -3  -2   1 2331.27   96.69
   3  -2  -1 2317.87   96.59
   3  -2  -1 2291.67   96.39
  -3  -2   1 2139.79   96.39
  -3   2   0    6.60    1.30
   3   2   0    8.60    1.50
   3   2   0    7.40    1.60
   3   2   0   10.80    1.80
   3  -2   0   11.50    1.90
   3  -2   0    7.90    1.60
  -3  -2   0   10.50    1.90
  -3  -2   0   10.30    1.80
   3  -2   0    7.50    1.50
   3   2   1  611.24   27.00
   3   2   1  622.74   27.30
   3   2   1  588.84   27.10
  -3   2  -1  591.34   27.00
   3  -2   1  622.44   26.80
   3  -2   1  624.34   26.90
  -3  -2  -1  637.04   27.40
  -3  -2  -1  636.04   27.30
   3  -2   1  647.34   27.10
   3   2   2 1409.46   57.89
   3   2   2 1315.17   56.59
   3   2   2 1309.87   56.29
  -3   2  -2 1328.07   56.69
   3  -2   2 1334.47   56.29
   3  -2   2 1297.27   55.99
  -3  -2  -2 1305.97   56.59
   3  -2   2 1286.07   56.29
  -3  -2  -2 1295.37   56.69
   3   2   3  888.61   38.60
   3   2   3  882.21   38.20
  -3   2  -3  914.11   39.20
   3   2   3  826.32   37.80
   3   2   3  891.71   39.00
   3  -2   3  891.31   38.40
  -3  -2  -3  879.51   39.10
  -3  -2  -3  860.41   38.80
   3  -2   3  848.32   37.50
   3  -2   3  907.21   38.10
   3  -2   3  909.61   38.60
  -3   2  -4   52.49    4.90
   3   2   4   58.19    4.60
   3   2   4   51.49    4.00
   3   2   4   48.30    4.10
   3   2   4   55.89    5.20
   3  -2   4   54.49    4.20
  -3  -2  -4   52.79    5.00
   3  -2   4   47.50    4.30
   3  -2   4   51.79    3.80
   3  -2   4   53.89    4.60
  -3  -2  -4   56.69    5.10
   3   2   5   50.69    5.60
  -3   2  -5   59.19    5.70
   3   2   5   51.89    5.00
   3   2   5   47.70    4.40
   3   2   5   50.79    4.40
   3  -2   5   57.49    5.10
   3  -2   5   61.39    4.40
  -3  -2  -5   52.79    5.30
   3  -2   5   55.79    5.30
   3  -2   5   49.20    4.50
  -3   2  -6  137.59    8.70
   3   2   6  135.99    7.80
   3   2   6  125.19    7.30
  -3   2  -6  116.09    8.60
   3   2   6  121.39    8.70
  -3   2  -6  136.29    9.90
   3   2   6  126.09    8.20
   3   2   6  124.69    9.80
  -3  -2  -6  127.09    9.00
  -3  -2  -6  130.29    7.10
  -3  -2  -6  125.59    9.50
   3  -2   6  127.89    9.20
   3  -2   6  137.59    7.90
   3   2   7   78.59    5.70
  -3   2  -7   81.19    6.90
  -3   2  -7   84.99    6.20
  -3   2  -7   84.69    7.10
  -3   2  -7   93.99    8.60
   3   2   7   71.99    9.20
   3   2   7   81.19    6.30
   3  -2   7   70.99    7.80
  -3  -2  -7   85.09    5.40
  -3  -2  -7   73.89    7.70
  -3  -2  -7   72.39    7.90
  -3  -2  -7   88.89    7.50
  -3  -2  -7   65.99    7.90
   3  -2   7   96.89    6.60
   3  -2   7   93.19    8.50
  -3   2  -8   12.20    3.60
   3   2   8    6.50    3.50
  -3   2  -8   17.90    3.90
  -3   2  -8   15.20    2.70
  -3   2  -8   11.10    4.70
   3   2   8   12.90    2.60
   3  -2   8   15.30    3.40
  -3  -2  -8    3.40    4.50
   3  -2   8    7.30    3.40
  -3  -2  -8   14.50    2.50
  -3  -2  -8    9.30    3.10
   3  -2   8   10.00    4.90
  -3  -2  -8    9.90    4.70
  -3   2  -9   75.99    6.70
   3   2   9   88.09    5.50
  -3   2  -9   81.09    6.80
  -3   2  -9   78.89    5.60
   3  -2   9   82.29    6.80
  -3  -2  -9   91.39    7.40
   3  -2   9   84.39    6.10
  -3  -2  -9   84.79    5.10
  -3  -2  -9   89.19    7.20
   3   2  10   19.00    2.30
  -3   2 -10   17.90    2.90
  -3   2 -10   18.20    3.60
  -3   2 -10   24.20    3.90
   3  -2  10   18.80    3.30
  -3  -2 -10   18.40    2.30
  -3  -2 -10   23.70    4.00
   3  -2  10   23.10    6.90
  -3   2 -11   12.70    2.50
  -3   2 -11   12.40    2.10
  -3   2 -11   14.30    2.80
  -3  -2 -11   15.90    2.80
   3  -2  11    7.40    1.60
   3   3 -12    3.10    1.60
   3   3 -12    4.50    1.70
   3   3 -12    2.90    2.10
   3  -3 -12    4.10    1.80
  -3  -3  12    1.30    1.40
  -3  -3  12    2.70    2.30
   3   3 -11   -1.00    1.50
   3   3 -11   -1.00    1.90
   3   3 -11    2.00    2.80
  -3   3  11   -1.60    1.10
   3   3 -11    0.90    1.50
   3  -3 -11    1.90    1.90
  -3  -3  11    0.70    1.80
   3  -3 -11    1.00    1.10
  -3  -3  11   -2.20    2.40
   3  -3 -11    6.40    2.40
   3   3 -10   60.69    5.20
   3   3 -10   74.09    6.40
   3   3 -10   78.29    6.30
  -3   3  10   67.19    4.80
   3   3 -10   81.69    9.10
   3   3 -10   72.89    6.40
  -3  -3  10   48.70    6.00
  -3  -3  10   75.59    5.90
   3  -3 -10   78.99    6.30
   3  -3 -10   71.99    4.60
   3  -3 -10   68.09    6.00
  -3  -3  10   61.59    9.60
   3   3  -9    8.90    3.30
   3   3  -9    3.60    3.10
   3   3  -9    6.40    2.60
   3   3  -9    5.30    2.60
   3   3  -9    4.80    4.20
  -3   3   9    8.40    3.10
  -3   3   9    5.20    1.70
  -3  -3   9    3.20    2.30
   3  -3  -9    7.10    2.50
  -3  -3   9    3.60    3.10
   3  -3  -9    8.60    3.30
   3  -3  -9    3.60    1.60
   3  -3  -9   -0.80    4.30
   3   3  -8   66.39    7.10
   3   3  -8   64.19    6.20
  -3   3   8   54.39    8.00
   3   3  -8   70.19    6.00
   3   3  -8   64.49    6.20
  -3   3   8   62.29    4.80
  -3   3   8   72.19    5.50
  -3  -3   8   71.29    6.50
   3  -3  -8   68.39    6.70
   3  -3  -8   77.29    6.30
   3  -3  -8   69.09    7.00
   3  -3  -8   71.89    7.10
   3  -3  -8   66.79    4.70
   3   3  -7   85.29    7.00
   3   3  -7   98.59    7.80
   3   3  -7   89.49    6.70
  -3   3   7   97.49    7.90
  -3   3   7   89.19    5.90
  -3   3   7   88.69    5.50
   3  -3  -7   87.19    6.80
   3  -3  -7   90.79    6.90
  -3  -3   7   94.39    5.70
  -3  -3   7   89.09    6.60
   3  -3  -7   84.89    5.40
  -3   3   6   31.80    3.60
   3   3  -6   42.80    4.70
  -3   3   6   41.40    4.80
   3  -3  -6   39.20    4.00
  -3  -3   6   29.80    3.40
  -3  -3   6   39.10    3.70
   3   3  -5  311.17   16.20
  -3   3   5  323.07   16.10
  -3   3   5  317.67   14.70
  -3  -3   5  326.07   15.00
   3  -3  -5  326.07   15.40
   3   3  -4   14.20    2.40
  -3   3   4   12.90    2.50
   3  -3  -4    9.90    1.80
   3  -3  -4   11.00    2.20
   3  -3  -4   12.70    2.10
   3  -3  -4   15.20    2.80
   3   3  -3   25.90    2.80
  -3   3   3   25.30    2.40
   3   3  -3   26.20    2.30
  -3   3   3   19.60    2.70
   3  -3  -3   24.60    2.80
   3  -3  -3   26.00    2.50
   3  -3  -3   22.50    1.90
   3  -3  -3   21.10    2.30
   3   3  -2  320.97   15.00
   3   3  -2  337.87   15.50
   3   3  -2  324.17   15.20
  -3   3   2  341.27   15.40
   3  -3  -2  343.57   15.40
   3  -3  -2  335.27   15.20
   3   3  -1    7.30    1.60
   3   3  -1   12.50    2.00
  -3  -3   1   12.30    1.50
  -3  -3   1    9.40    1.50
  -3  -3   1   11.00    2.00
   3  -3  -1    8.90    1.80
   3   3   0   79.69    5.10
   3   3   0   84.29    4.80
   3  -3   0   67.09    4.70
   3  -3   0   78.29    4.40
   3  -3   0   73.59    4.60
   3  -3   0   76.29    4.80
  -3  -3   0   91.49    4.70
  -3  -3   0   90.49    5.10
  -3   3  -1  470.95   22.60
   3   3   1  496.45   22.80
   3   3   1  513.65   23.20
   3   3   1  520.95   23.10
  -3  -3  -1  533.05   23.10
   3  -3   1  529.55   23.10
   3  -3   1  510.25   22.40
  -3  -3  -1  527.25   23.20
   3  -3   1  525.15   22.80
   3  -3   1  522.55   24.40
   3   3   2   -1.40    1.40
   3   3   2    0.40    1.30
  -3   3  -2    0.40    1.30
   3   3   2    0.80    1.40
  -3  -3  -2   -1.60    1.30
   3  -3   2   -0.70    1.70
  -3  -3  -2   -1.60    1.20
   3  -3   2    1.70    1.40
   3  -3   2    0.70    1.30
  -3  -3  -2    2.50    1.60
   3   3   3  116.59    7.40
   3   3   3  122.19    7.30
   3   3   3  126.69    7.00
  -3   3  -3  123.09    7.50
   3  -3   3  124.49    7.10
  -3  -3  -3  114.59    6.50
   3  -3   3  129.59    6.80
  -3  -3  -3  124.79    7.50
  -3  -3  -3  120.49    7.50
   3  -3   3  115.89    6.80
   3  -3   3  105.69    7.50
   3   3   4  149.79    8.60
  -3   3  -4  163.78    9.70
   3   3   4  154.78    9.40
   3   3   4  160.18    9.20
   3   3   4  150.78    8.30
   3  -3   4  152.58    7.70
   3  -3   4  158.68    8.90
  -3  -3  -4  156.68    9.60
  -3  -3  -4  154.58    9.40
  -3  -3  -4  143.09    8.00
   3  -3   4  160.08    8.50
   3  -3   4  149.09    8.70
   3   3   5    7.80    2.50
   3   3   5   11.70    3.20
   3   3   5   13.60    2.90
   3   3   5   12.10    4.00
  -3   3  -5   18.30    4.00
   3  -3   5   10.50    3.10
   3  -3   5   13.70    2.60
   3  -3   5   12.70    2.90
  -3  -3  -5   12.90    3.50
  -3   3  -6  188.78   12.00
   3   3   6  137.99   11.40
   3   3   6  178.88    9.70
  -3   3  -6  174.28   10.40
   3   3   6  182.98   10.50
   3   3   6  159.18   10.90
   3   3   6  170.68   11.00
  -3   3  -6  166.28   11.10
  -3  -3  -6  169.38   11.60
  -3  -3  -6  143.19   10.40
   3  -3   6  191.88   11.40
   3  -3   6  190.98    9.60
  -3  -3  -6  174.18    8.80
  -3   3  -7   36.40    8.40
  -3   3  -7   30.60    4.90
   3   3   7   29.20    3.70
  -3   3  -7   33.20    5.00
  -3   3  -7   37.00    4.30
   3   3   7   28.20    5.30
  -3  -3  -7   35.00    5.60
   3  -3   7   31.50    4.40
  -3  -3  -7   27.30    4.70
   3  -3   7   29.30    5.90
  -3  -3  -7   25.50    6.00
  -3  -3  -7   32.00    3.50
  -3   3  -8  147.39    8.40
  -3   3  -8  136.49   11.90
   3   3   8  142.79    7.80
  -3   3  -8  147.39    9.50
  -3   3  -8  147.69    9.60
  -3  -3  -8  148.89    7.60
  -3  -3  -8  146.89    9.70
  -3  -3  -8  146.19   11.90
   3  -3   8  140.19   11.70
  -3  -3  -8  141.59    9.40
   3  -3   8  153.28    9.30
   3  -3   8  129.89    9.70
  -3   3  -9    4.70    2.60
  -3   3  -9    7.60    2.60
  -3   3  -9    3.10    2.10
   3   3   9    2.50    1.40
  -3  -3  -9    3.40    2.90
   3  -3   9    1.90    2.50
  -3  -3  -9    2.10    1.30
  -3  -3  -9    3.80    2.70
   3  -3   9    2.60    2.60
  -3   3 -10   11.40    2.10
  -3   3 -10   10.60    2.60
  -3   3 -10   10.40    2.40
   3  -3  10   12.60    2.60
   3  -3  10   10.60    3.20
  -3  -3 -10   13.90    2.80
  -3   3 -11    4.60    1.70
  -3   3 -11    3.20    1.50
  -3   3 -11    3.60    1.20
   3  -3  11    2.30    1.30
   3   4 -12  216.68   10.10
   3   4 -12  201.58   10.80
   3   4 -12  207.58   10.80
  -3  -4  12  196.58   12.10
   3  -4 -12  223.28   10.90
  -3  -4  12  219.28   10.40
   3   4 -11   20.90    3.30
   3   4 -11   25.30    3.80
   3   4 -11   19.30    3.70
  -3  -4  11   20.90    3.80
   3  -4 -11   20.30    3.50
  -3  -4  11   23.20    3.90
  -3   4  10  619.24   27.10
   3   4 -10  629.04   29.50
   3   4 -10  638.84   29.30
   3   4 -10  600.04   28.70
   3   4 -10  653.43   29.40
  -3  -4  10  644.94   28.80
  -3  -4  10  582.74   28.30
   3  -4 -10  626.84   29.30
   3  -4 -10  630.34   27.00
   3   4  -9   24.30    4.00
   3   4  -9   23.60    4.00
   3   4  -9   31.60    5.50
  -3   4   9   23.40    3.10
   3   4  -9   18.10    5.40
   3  -4  -9   26.40    4.50
  -3  -4   9   19.80    4.60
   3  -4  -9   24.00    4.20
  -3  -4   9   21.30    3.70
   3  -4  -9   23.10    2.90
   3   4  -8   -4.10    2.10
   3   4  -8    2.20    2.90
   3   4  -8    0.20    2.70
  -3   4   8    2.40    1.60
   3   4  -8    4.20    2.40
   3  -4  -8    2.80    1.60
   3  -4  -8    1.00    3.90
  -3  -4   8    3.00    2.40
   3  -4  -8    0.50    2.30
  -3  -4   8    2.40    2.20
   3  -4  -8    5.80    3.10
   3   4  -7  411.36   20.50
   3   4  -7  444.66   22.30
   3   4  -7  410.36   20.50
  -3   4   7  403.66   18.80
  -3  -4   7  392.06   19.10
   3  -4  -7  471.65   21.40
   3  -4  -7  411.66   18.80
   3  -4  -7  411.06   20.80
  -3  -4   7  451.95   20.60
   3   4  -6    3.50    3.10
  -3   4   6    1.80    2.50
  -3   4   6   -0.10    2.50
   3  -4  -6    2.10    1.90
   3  -4  -6    4.40    3.70
  -3   4   5 1611.14   70.19
   3   4  -5 1639.84   70.49
   3  -4  -5 1655.83   69.09
   3  -4  -5 1584.14   68.49
   3  -4  -5 1625.54   70.19
   3  -4  -5 1590.34   68.89
  -3   4   4   15.70    3.10
   3   4  -4   17.40    3.20
   3   4  -4   17.70    2.40
  -3   4   4   25.60    2.70
   3  -4  -4   16.00    2.40
   3  -4  -4   19.20    2.10
   3  -4  -4   19.30    2.70
   3  -4  -4   18.50    3.00
   3   4  -3 1661.73   69.29
  -3   4   3 1636.14   68.79
   3   4  -3 1599.24   68.39
  -3   4   3 1559.24   68.89
   3   4  -3 1626.44   68.79
   3  -4  -3 1660.23   69.19
   3  -4  -3 1648.54   68.89
   3  -4  -3 1542.05   68.19
   3   4  -2 7877.81  315.07
  -3   4   2 7669.23  314.87
   3   4  -2 7646.73  314.77
   3  -4  -2 7017.20  314.17
  -3   4   1    7.70    1.80
   3   4  -1   13.40    2.30
   3   4  -1   10.90    2.10
   3  -4  -1   12.40    2.00
   3  -4  -1   15.30    2.40
  -3  -4   1   12.80    2.10
  -3   4   0   12.80    1.50
   3   4   0   14.50    2.50
   3   4   0   14.10    2.40
   3  -4   0   14.90    2.60
   3  -4   0   17.10    2.50
  -3  -4   0   13.10    2.00
  -3  -4   0   13.80    2.50
  -3  -4   0   13.70    2.30
  -3   4  -1   50.69    3.70
   3   4   1   56.99    4.40
   3  -4   1   55.09    4.00
  -3  -4  -1   56.69    4.20
   3  -4   1   48.80    3.80
   3  -4   1   61.39    4.30
  -3  -4  -1   55.29    3.60
  -3  -4  -1   59.29    4.20
   3   4   2  279.37   14.10
  -3   4  -2  270.87   13.60
   3   4   2  291.27   13.80
  -3  -4  -2  277.67   13.00
   3  -4   2  283.07   13.00
   3  -4   2  295.67   13.60
  -3  -4  -2  274.07   13.90
  -3  -4  -2  299.07   14.30
   3  -4   2  269.07   13.40
   3  -4   2  277.57   13.80
  -3   4  -3    0.90    1.70
   3   4   3    2.70    1.80
   3   4   3   -0.90    2.20
  -3  -4  -3    3.30    1.90
   3  -4   3    1.60    1.50
  -3  -4  -3    2.60    1.90
   3  -4   3    3.10    2.20
  -3  -4  -3    1.10    1.50
   3  -4   3    1.50    1.50
   3  -4   3    2.90    2.00
  -3   4  -4  132.29    8.60
   3   4   4  139.89    8.50
   3   4   4  127.59    7.90
   3  -4   4  130.99    7.70
  -3  -4  -4  127.09    8.70
   3  -4   4  127.39    7.80
  -3  -4  -4  138.29    8.70
  -3  -4  -4  127.49    7.30
   3  -4   4  127.39    8.70
  -3   4  -5    1.80    2.30
   3   4   5    4.10    2.30
   3   4   5    2.30    2.50
   3  -4   5   -2.30    2.60
   3  -4   5    0.30    3.10
   3  -4   5    2.50    2.30
   3  -4   5    0.20    1.80
  -3  -4  -5   -2.20    2.60
  -3  -4  -5    2.90    2.30
   3   4   6  185.28    8.90
   3   4   6  177.18   12.00
  -3   4  -6  175.08   10.60
  -3   4  -6  195.58   12.50
  -3   4  -6  183.08   10.90
   3   4   6  162.38   11.80
  -3  -4  -6  153.98   10.30
  -3  -4  -6  196.68   12.30
  -3  -4  -6  160.78   11.00
   3  -4   6  197.58   11.80
   3  -4   6  180.88    9.70
  -3   4  -7    0.40    2.50
  -3   4  -7   -0.50    2.50
   3   4   7    0.90    1.60
  -3   4  -7    1.50    3.40
  -3  -4  -7   -2.70    2.80
  -3  -4  -7    0.40    1.50
  -3  -4  -7    0.50    4.50
   3  -4   7   -0.80    2.30
   3  -4   7    3.60    3.50
  -3  -4  -7   -2.60    2.80
  -3   4  -8   -2.70    2.10
  -3   4  -8   -7.80    4.20
  -3   4  -8   -0.70    2.20
  -3   4  -8   -0.50    2.80
   3  -4   8   -3.60    2.20
  -3  -4  -8    0.10    2.70
   3  -4   8   -2.40    3.50
   3  -4   8    5.20    5.00
  -3  -4  -8    4.00    5.30
  -3  -4  -8   -1.40    2.70
  -3   4  -9   49.10    7.70
  -3   4  -9   47.30    4.50
  -3   4  -9   58.29    5.90
  -3  -4  -9   42.70    5.00
   3  -4   9   41.60    5.10
   3  -4   9   46.30    5.10
  -3  -4  -9   41.30    5.10
  -3   4 -10   54.69    4.00
  -3   4 -10   50.59    4.70
  -3   4 -10   49.30    4.70
  -3  -4 -10   43.30    6.50
   3  -4  10   50.49    5.00
  -3  -4 -10   46.90    4.60
   3  -4  10   44.20    4.50
  -3   4 -11    6.70    1.90
  -3   4 -11    5.00    1.60
  -3   4 -11    6.00    1.40
   3  -4  11    7.60    1.60
  -3  -4 -11    7.10    1.80
   3   5 -12    0.20    1.20
   3   5 -12    0.10    1.40
   3   5 -12    0.10    2.10
   3  -5 -12   -0.10    1.30
  -3  -5  12    0.50    2.10
  -3  -5  12   -0.20    1.30
   3   5 -11  128.99    7.40
   3   5 -11  121.89    8.10
   3   5 -11  143.19    8.30
   3  -5 -11  145.59    8.50
  -3  -5  11  142.29    8.20
  -3  -5  11  137.79    8.10
   3   5 -10   21.00    3.50
   3   5 -10    7.60    3.60
   3   5 -10   15.10    3.40
   3   5 -10   20.70    4.00
   3  -5 -10   24.20    5.40
  -3  -5  10   16.50    3.30
   3   5  -9   49.30    5.40
   3   5  -9   40.60    7.20
   3   5  -9   42.10    5.60
   3   5  -9   38.60    6.00
  -3  -5   9   41.80    4.70
   3  -5  -9   44.30    5.90
  -3  -5   9   46.40    6.00
   3  -5  -9   54.59    5.60
   3   5  -8    2.00    2.40
   3   5  -8    3.00    2.50
   3   5  -8   10.50    3.60
   3   5  -8   -2.90    2.80
   3  -5  -8    3.60    2.90
  -3  -5   8    0.70    2.20
  -3  -5   8   -0.30    2.30
   3  -5  -8    4.40    2.60
   3   5  -7  184.78   10.60
  -3   5   7  180.68    8.60
   3   5  -7  169.08   10.50
   3   5  -7  204.58   12.50
  -3   5   7  171.28   10.40
   3   5  -7  180.08   10.30
  -3  -5   7  161.28    9.10
   3  -5  -7  160.88    8.60
  -3  -5   7  201.78   10.50
   3  -5  -7  174.78    8.50
   3  -5  -7  179.28   10.70
   3   5  -6   34.30    4.70
   3  -5  -6   24.30    4.20
   3  -5  -6   28.60    4.60
   3   5  -5  283.07   14.70
  -3   5   5  269.07   13.40
   3  -5  -5  286.27   13.10
   3  -5  -5  248.38   12.60
   3  -5  -5  261.77   13.50
   3  -5  -5  275.67   14.60
   3   5  -4  369.56   18.40
   3   5  -4  371.96   18.10
   3   5  -4  415.06   19.40
  -3   5   4  399.56   18.70
   3  -5  -4  399.56   18.80
   3  -5  -4  412.96   18.10
   3  -5  -4  396.96   19.30
   3   5  -3  110.99    6.30
  -3   5   3   99.49    6.40
   3   5  -3  105.29    6.60
   3   5  -3  115.09    6.80
   3  -5  -3   98.29    5.90
   3  -5  -3  108.89    6.80
   3  -5  -3  110.69    6.80
   3   5  -2 5309.97  219.28
  -3   5   2 5337.57  219.38
   3   5  -2 5238.38  219.58
   3  -5  -2 4786.72  218.28
   3  -5  -2 5329.77  219.58
   3  -5  -2 5433.86  219.38
   3   5  -1    2.70    1.80
   3   5  -1    3.10    1.60
  -3   5   1    2.00    1.30
   3  -5  -1    1.10    1.10
   3  -5  -1    4.60    1.80
  -3  -5   1    1.90    1.40
   3  -5  -1    2.70    1.30
   3   5   0   82.39    5.60
   3   5   0   90.99    6.10
  -3  -5   0   96.09    5.50
   3  -5   0   77.69    5.60
   3  -5   0   87.39    5.80
  -3  -5   0   91.89    5.60
   3  -5   0   87.49    5.00
  -3  -5   0   83.59    5.80
   3   5   1  107.39    6.60
   3   5   1  111.49    7.00
  -3   5  -1  103.29    5.80
  -3  -5  -1   96.89    5.60
  -3  -5  -1  108.49    6.50
   3  -5   1  109.09    6.40
  -3  -5  -1  121.49    6.70
   3  -5   1  110.29    6.80
   3  -5   1  108.69    5.70
   3  -5   1   95.49    6.10
   3   5   2  160.68    9.10
  -3   5  -2  144.29    8.10
   3   5   2  160.98    8.70
  -3  -5  -2  135.59    8.30
   3  -5   2  146.39    9.90
   3  -5   2  142.09    7.50
  -3  -5  -2  148.19    8.70
   3  -5   2  155.18    8.30
  -3  -5  -2  144.49    7.70
   3   5   3 1322.57   56.19
   3   5   3 1288.67   56.79
  -3   5  -3 1295.77   56.29
  -3  -5  -3 1306.37   56.79
   3  -5   3 1129.19   55.59
   3  -5   3 1318.97   55.29
  -3  -5  -3 1252.57   56.29
  -3  -5  -3 1339.17   55.39
   3  -5   3 1308.77   56.19
   3  -5   3 1318.47   55.69
   3   5   4   20.40    3.90
   3   5   4   22.00    4.10
  -3   5  -4   23.40    3.90
   3  -5   4   24.80    4.00
  -3  -5  -4   23.00    4.20
  -3  -5  -4   20.70    4.20
  -3  -5  -4   18.80    3.10
   3  -5   4   22.20    3.60
   3  -5   4   22.50    3.00
   3   5   5  616.94   29.50
  -3   5  -5  653.43   30.10
   3   5   5  601.24   26.70
  -3   5  -5  577.84   28.10
   3   5   5  597.54   28.50
  -3  -5  -5  578.34   30.00
   3  -5   5  606.44   28.60
   3  -5   5  633.04   28.40
  -3  -5  -5  618.84   29.70
   3  -5   5  613.54   29.00
   3  -5   5  653.73   27.00
  -3  -5  -5  596.34   26.90
  -3   5  -6   17.50    3.80
   3   5   6   22.00    2.90
   3   5   6   10.20    5.20
  -3   5  -6   21.30    4.70
  -3   5  -6   19.40    3.70
   3   5   6   10.50    4.60
  -3  -5  -6    9.80    4.00
   3  -5   6   14.40    3.90
  -3  -5  -6   18.50    2.70
  -3  -5  -6   14.10    4.70
  -3   5  -7   30.60    6.40
  -3   5  -7   34.50    4.90
  -3   5  -7   29.70    5.20
   3  -5   7   28.50    4.30
  -3  -5  -7   34.60    6.70
  -3  -5  -7   39.50    6.80
   3  -5   7   36.80    6.10
  -3  -5  -7   27.00    4.60
  -3   5  -8    0.00    2.40
  -3   5  -8    1.90    2.90
  -3   5  -8   -1.60    4.50
  -3   5  -8    1.40    2.30
   3  -5   8    2.50    6.50
  -3  -5  -8   -3.20    2.20
  -3  -5  -8  -14.70    6.80
  -3  -5  -8   -0.40    2.60
   3  -5   8    1.80    2.90
   3  -5   8    5.10    4.70
  -3   5  -9   54.19    5.10
  -3   5  -9   53.49    4.50
  -3   5  -9   48.10    5.00
  -3  -5  -9   48.80    5.00
   3  -5   9   49.00    5.90
   3  -5   9   48.10    5.40
  -3  -5  -9   44.90    5.10
  -3   5 -10    3.20    1.70
  -3   5 -10    6.10    1.70
  -3   5 -10    1.20    1.60
   3  -5  10    1.50    2.20
  -3  -5 -10    2.10    2.30
   3  -5  10    2.50    2.30
  -3   5 -11   43.80    3.80
  -3   5 -11   44.80    3.00
  -3   5 -11   47.80    3.50
   3  -5  11   41.30    3.30
   3   6 -12    8.50    1.90
   3   6 -12    8.70    1.80
   3   6 -12    3.10    1.30
  -3  -6  12    4.60    1.60
   3  -6 -12   14.30    2.20
   3   6 -11    9.20    2.00
   3   6 -11    5.00    1.90
   3   6 -11    5.50    2.00
   3  -6 -11    7.30    2.10
  -3  -6  11    6.20    2.60
  -3  -6  11    3.70    2.40
   3   6 -10    9.10    2.80
   3   6 -10    6.80    2.30
  -3  -6  10    8.70    3.80
   3  -6 -10    5.60    2.20
   3   6  -9  129.99    8.60
   3   6  -9  105.59   10.60
   3   6  -9  120.09    8.80
   3   6  -9  119.29    8.30
   3  -6  -9  120.09    8.00
  -3  -6   9  127.69    7.80
   3  -6  -9  127.89    8.50
  -3  -6   9  108.99    9.10
   3   6  -8   34.20    5.00
   3   6  -8   30.80    5.10
   3   6  -8   34.40    6.40
  -3  -6   8   24.10    4.10
   3  -6  -8   36.50    5.60
   3  -6  -8   35.40    4.80
  -3  -6   8   24.10    4.60
   3   6  -7 2164.08   93.59
   3   6  -7 2188.88   93.49
  -3   6   7 2162.38   93.59
   3   6  -7 2125.09   92.99
   3   6  -7 2223.88   95.89
  -3   6   7 2253.47   91.79
   3  -6  -7 2155.28   91.79
   3  -6  -7 2170.58   93.89
   3   6  -6   12.10    3.30
   3   6  -6   18.90    4.30
   3   6  -6   14.00    3.40
  -3   6   6   15.00    3.80
   3  -6  -6   19.40    3.30
   3  -6  -6   11.80    4.50
   3  -6  -6   17.70    4.30
  -3   6   5   34.30    4.10
   3   6  -5   31.50    4.50
   3  -6  -5   23.90    4.50
   3  -6  -5   29.40    4.50
   3  -6  -5   31.40    3.70
  -3  -6   5   31.40    4.40
  -3   6   4  930.51   41.30
   3   6  -4  948.61   41.80
   3   6  -4  859.91   40.70
   3  -6  -4  955.10   42.00
   3  -6  -4  957.80   40.40
   3  -6  -4  926.41   41.60
   3   6  -3   56.69    4.60
   3   6  -3   55.89    7.20
  -3   6   3   57.49    4.70
   3  -6  -3   48.40    3.90
   3  -6  -3   57.09    5.00
   3  -6  -3   58.19    4.90
   3   6  -2   22.90    3.40
  -3   6   2   25.50    3.20
   3   6  -2   20.70    3.20
   3  -6  -2   25.70    3.20
   3  -6  -2   24.20    3.40
  -3  -6   2   20.90    3.00
   3  -6  -2   20.70    2.50
   3   6  -1  333.37   16.70
  -3   6   1  339.07   16.70
   3   6  -1  363.16   17.40
   3  -6  -1  350.56   16.30
   3  -6  -1  326.97   15.40
  -3  -6   1  350.26   16.70
   3  -6  -1  356.66   17.10
   3   6   0    1.90    1.80
   3   6   0    2.10    1.70
  -3  -6   0    2.30    1.40
  -3  -6   0    1.50    1.30
   3  -6   0    2.80    1.30
  -3  -6   0    2.40    1.80
   3  -6   0   -0.40    2.10
  -3  -6   0    6.30    4.10
   3  -6   0    4.90    2.10
  -3   6  -1  494.95   22.80
   3   6   1  519.85   24.80
   3   6   1  530.45   24.40
  -3  -6  -1  535.35   24.10
   3  -6   1  559.74   24.60
   3  -6   1  465.95   23.50
  -3  -6  -1  503.35   22.80
  -3  -6  -1  545.45   24.10
   3  -6   1  531.65   23.00
  -3   6  -2  375.56   18.20
   3   6   2  388.46   19.10
   3   6   2  408.36   19.80
  -3  -6  -2  383.76   18.70
  -3  -6  -2  402.06   19.30
   3  -6   2  372.26   18.50
   3  -6   2  398.86   19.30
  -3   6  -3  458.75   22.10
   3   6   3  486.45   23.30
   3   6   3  462.65   22.50
  -3  -6  -3  475.45   23.10
  -3  -6  -3  458.25   22.40
  -3  -6  -3  487.15   21.50
   3  -6   3  459.05   22.50
   3  -6   3  436.46   21.80
  -3   6  -4  331.07   17.10
   3   6   4  331.37   17.60
   3   6   4  343.97   17.00
   3  -6   4  317.97   15.80
  -3  -6  -4  332.07   17.80
   3  -6   4  311.07   18.00
  -3  -6  -4  309.07   17.00
  -3  -6  -4  327.17   15.80
   3  -6   4  331.07   16.40
   3  -6   4  301.37   14.50
  -3   6  -5  309.77   15.60
   3   6   5  312.47   14.00
   3   6   5  285.57   16.30
   3   6   5  315.97   16.00
  -3   6  -5  281.87   15.40
  -3   6  -5  309.87   17.00
   3   6   5  272.47   15.60
   3   6   5  300.87   16.20
   3   6   5  289.67   17.00
   3  -6   5  308.27   16.10
  -3  -6  -5  298.17   14.20
  -3  -6  -5  288.57   14.80
   3  -6   5  290.57   15.70
   3  -6   5  327.07   14.20
   3  -6   5  287.37   16.70
  -3  -6  -5  303.37   16.80
   3   6   6    2.30    4.60
   3   6   6   -3.30    1.40
  -3   6  -6   -5.30    3.40
  -3   6  -6    2.60    2.40
  -3   6  -6    1.60    3.00
   3   6   6   -1.90    4.10
   3   6   6    8.50    5.90
   3  -6   6   -1.30    2.80
  -3  -6  -6   -2.00    3.80
  -3  -6  -6  -10.80    3.60
  -3  -6  -6    3.30    1.70
   3  -6   6    3.10    2.20
  -3   6  -7  139.89   12.00
  -3   6  -7  163.68   10.10
  -3   6  -7  162.18    9.90
   3  -6   7  155.58    9.10
  -3  -6  -7  151.58   12.90
   3  -6   7  153.18   11.10
  -3  -6  -7  154.08   10.20
  -3  -6  -7  139.29   10.40
  -3   6  -8  201.08   11.80
  -3   6  -8  204.38   11.30
  -3   6  -8  221.58   12.20
   3  -6   8  223.68   11.90
  -3  -6  -8  202.28   11.90
  -3   6  -9   -2.40    1.70
  -3   6  -9    0.40    2.10
  -3   6  -9   -0.20    1.80
   3  -6   9   -1.30    2.20
  -3  -6  -9    1.80    2.10
   3  -6   9    0.10    3.20
  -3  -6  -9    1.20    3.20
  -3   6 -10   29.00    3.30
  -3   6 -10   24.10    2.90
  -3   6 -10   24.50    3.10
   3  -6  10   21.10    3.60
  -3  -6 -10   20.60    3.30
   3  -6  10   27.10    3.90
   3   7 -11   23.70    2.90
   3   7 -11   16.60    2.90
   3   7 -11   20.80    3.70
  -3  -7  11   17.10    3.10
   3  -7 -11   20.60    2.90
   3   7 -10   -1.50    1.70
   3   7 -10   -0.60    1.60
   3  -7 -10   -0.80    2.40
  -3  -7  10   -2.40    3.00
   3  -7 -10   -0.90    1.40
   3   7  -9  105.39    7.20
   3   7  -9   89.59    7.10
   3  -7  -9  102.99    7.30
   3  -7  -9   92.69    7.30
  -3  -7   9   88.09    6.50
   3   7  -8  105.09    9.90
   3   7  -8  107.09    8.00
   3   7  -8  105.29    8.40
   3   7  -8  115.59    7.90
  -3  -7   8   96.49    7.00
   3  -7  -8  108.09    8.00
  -3   7   7  619.44   26.70
   3   7  -7  581.64   30.30
   3   7  -7  601.04   28.20
  -3   7   7  622.14   28.70
   3   7  -7  595.84   28.20
   3   7  -7  602.04   28.60
   3  -7  -7  619.44   26.80
   3  -7  -7  616.64   28.90
  -3   7   6   23.20    4.60
   3   7  -6   22.60    3.80
   3   7  -6   18.90    3.80
   3   7  -6   21.50    4.10
  -3   7   6   20.70    3.10
  -3   7   6   23.00    5.00
   3  -7  -6   20.70    3.80
   3  -7  -6   18.00    2.90
   3  -7  -6   14.50    5.10
   3  -7  -6   20.30    3.80
  -3   7   5    4.90    3.20
   3   7  -5    9.00    3.00
  -3   7   5    7.70    2.90
  -3   7   5    7.80    2.10
   3   7  -5    2.40    2.70
   3   7  -5    3.80    3.40
   3  -7  -5    8.40    2.40
   3  -7  -5    3.90    2.20
   3  -7  -5    0.00    3.20
  -3  -7   5    7.70    3.30
   3  -7  -5    6.80    3.40
   3   7  -4 1009.80   47.30
  -3   7   4 1085.09   47.90
   3  -7  -4 1107.19   48.60
   3  -7  -4 1103.09   46.80
   3   7  -3   61.89    6.00
  -3   7   3   73.09    5.70
   3   7  -3   66.99    5.60
   3  -7  -3   64.59    4.60
   3  -7  -3   71.19    5.70
   3  -7  -3   61.89    5.80
   3   7  -2  520.85   24.30
  -3   7   2  521.55   24.40
   3   7  -2  528.35   25.00
   3  -7  -2  510.55   24.20
   3  -7  -2  514.75   24.80
  -3  -7   2  527.45   24.30
   3  -7  -2  492.65   22.90
  -3   7   1  152.98    9.20
   3   7  -1  173.18   10.30
   3   7  -1  178.78    9.70
   3  -7  -1  163.58    9.80
  -3  -7   1  153.48    9.20
   3  -7  -1  153.18    8.80
   3  -7  -1  146.19    7.90
   3   7   0  423.16   19.70
   3   7   0  429.36   20.50
  -3  -7   0  384.56   18.90
   3  -7   0  362.26   17.50
  -3  -7   0  411.86   18.90
  -3  -7   0  375.76   17.50
   3  -7   0  396.66   18.40
   3  -7   0  425.66   20.00
   3   7   1  184.28   11.30
   3   7   1  180.18   10.60
  -3  -7  -1  189.68   10.40
   3  -7   1  186.88    9.30
   3  -7   1  172.38   10.70
  -3  -7  -1  175.68   10.10
   3   7   2   95.09    7.70
  -3   7  -2   84.59    6.20
  -3  -7  -2  100.79    7.00
   3  -7   2   93.19    6.80
  -3  -7  -2  106.29    7.40
  -3  -7  -2  104.09    6.20
   3   7   3   65.39    6.10
   3   7   3   59.49    6.50
   3   7   3   72.49    8.10
  -3   7  -3   64.99    5.70
   3  -7   3   63.99    5.80
   3  -7   3   77.39    6.60
  -3  -7  -3   64.29    6.30
  -3  -7  -3   71.09    6.20
  -3  -7  -3   72.29    5.20
  -3   7  -4   28.10    4.90
   3   7   4   30.00    3.70
   3   7   4   26.40    4.30
   3   7   4   31.80    4.90
   3   7   4   25.60    5.30
   3   7   4   26.00    4.80
  -3   7  -4   31.60    5.50
   3   7   4   28.10    4.90
  -3   7  -4   30.40    4.70
  -3  -7  -4   27.60    3.60
  -3  -7  -4   27.20    5.10
  -3  -7  -4   27.80    5.50
   3  -7   4   29.30    5.20
   3  -7   4   23.50    3.80
  -3  -7  -4   34.10    5.70
   3  -7   4   32.30    4.90
   3   7   5  130.09    9.20
   3   7   5  118.29   10.90
   3   7   5  116.49   11.00
   3   7   5  135.39    9.60
  -3   7  -5  139.89    9.00
   3   7   5  134.99    9.40
  -3   7  -5  117.49   13.20
  -3   7  -5  131.19    9.20
   3   7   5  144.69    7.50
  -3  -7  -5  134.19   11.80
   3  -7   5  135.09   10.10
   3  -7   5  112.39   11.70
   3  -7   5  136.89    7.50
   3  -7   5  132.69    8.90
  -3  -7  -5  133.99    8.30
  -3  -7  -5  141.59   10.50
  -3  -7  -5  137.19    7.70
   3   7   6    8.90    4.40
   3   7   6   14.30    4.10
   3   7   6    6.70    3.50
  -3   7  -6   16.50    5.40
  -3   7  -6    6.50    3.00
   3   7   6    9.50    1.90
   3   7   6   13.50    5.80
   3  -7   6   10.70    2.80
   3  -7   6    6.60    3.70
  -3  -7  -6    9.70    2.10
  -3   7  -7   -2.30    2.30
  -3   7  -7   -2.70    5.50
  -3   7  -7    1.40    2.50
   3  -7   7   -6.10    3.70
  -3  -7  -7    2.90    2.50
  -3   7  -8  212.28   11.90
  -3   7  -8  216.48   12.30
   3  -7   8  234.98   12.20
  -3  -7  -8  222.58   12.30
  -3   7  -9   48.80    4.40
  -3   7  -9   52.89    4.60
  -3   7  -9   42.80    4.40
  -3  -7  -9   44.70    4.30
   3  -7   9   38.70    5.80
   3  -7   9   50.59    4.80
  -3   7 -10   31.80    3.00
  -3   7 -10   26.70    3.20
  -3   7 -10   28.50    3.10
  -3  -7 -10   29.10    2.90
   3  -7  10   22.40    3.50
   3   8 -11    5.00    1.70
   3   8 -11    2.80    1.40
   3  -8 -11    4.30    1.60
   3   8 -10    1.30    1.60
   3   8 -10    2.30    1.70
   3  -8 -10    0.50    1.60
  -3  -8  10    4.10    2.50
   3  -8 -10    3.40    2.20
   3   8  -9   56.59    5.00
   3   8  -9   58.39    5.40
   3  -8  -9   51.69    5.10
   3  -8  -9   52.69    5.00
  -3  -8   9   42.30    4.80
   3   8  -8   50.19    8.80
   3   8  -8   60.69    5.50
   3   8  -8   51.09    5.70
   3  -8  -8   59.99    5.80
  -3  -8   8   54.19    5.40
   3   8  -7  373.36   21.90
  -3   8   7  353.16   19.40
   3   8  -7  411.46   19.70
   3   8  -7  396.36   20.00
  -3   8   7  423.56   18.30
   3   8  -7  400.66   19.80
  -3   8   7  412.96   20.20
   3  -8  -7  413.66   20.40
   3  -8  -7  416.96   18.40
   3   8  -6   50.79    6.20
   3   8  -6   76.49    6.90
  -3   8   6   54.89    6.00
   3   8  -6   71.79    8.30
  -3   8   6   47.00    6.50
  -3   8   6   52.09    7.30
  -3   8   6   61.49    4.60
   3   8  -6   70.49    6.30
   3  -8  -6   62.29    6.20
   3  -8  -6   61.89    4.70
   3  -8  -6   71.19    5.70
   3   8  -5  609.04   31.00
   3   8  -5  564.34   26.80
   3   8  -5  560.74   26.50
   3   8  -5  584.84   26.80
  -3   8   5  580.54   27.30
  -3   8   5  550.94   26.60
  -3   8   5  572.84   25.60
   3  -8  -5  552.54   25.80
   3  -8  -5  628.14   26.60
   3  -8  -5  595.84   29.10
   3  -8  -5  546.45   28.40
  -3   8   4   10.60    3.40
  -3   8   4    6.50    2.90
  -3   8   4   10.70    3.50
  -3   8   4    7.40    2.30
   3   8  -4    4.00    3.60
  -3   8   4    4.30    2.70
   3   8  -4    9.60    3.50
   3   8  -4   11.20    3.60
  -3   8   4   10.50    3.40
   3  -8  -4    7.50    3.70
   3  -8  -4   13.10    3.90
   3  -8  -4   10.90    2.50
   3  -8  -4   11.00    3.00
   3   8  -3   35.20    5.40
   3   8  -3   38.40    5.00
  -3   8   3   35.30    4.80
  -3   8   3   38.10    4.70
  -3   8   3   39.10    5.70
   3  -8  -3   46.90    5.10
   3  -8  -3   38.90    6.60
  -3  -8   3   35.10    4.70
   3  -8  -3   33.20    3.60
   3   8  -2  119.89    9.30
   3   8  -2  127.49    8.60
  -3   8   2  122.19    8.40
   3  -8  -2  129.99    9.10
  -3  -8   2  115.59    8.10
   3  -8  -2  127.59    8.20
   3  -8  -2  126.29    7.10
   3   8  -1    0.30    2.30
  -3   8   1    4.50    2.20
   3   8  -1    4.40    2.90
  -3  -8   1    1.10    1.40
   3  -8  -1    0.50    2.30
   3  -8  -1    0.60    1.40
  -3  -8   1    0.30    2.20
   3  -8  -1    0.30    1.60
   3   8   0    0.90    2.40
   3   8   0    1.80    2.50
   3  -8   0   -1.40    2.20
  -3  -8   0    1.90    2.20
  -3  -8   0    3.30    1.90
  -3  -8   0    3.30    2.00
   3  -8   0   -0.20    1.70
   3  -8   0    1.80    1.70
   3   8   1   14.70    4.40
   3   8   1   14.40    3.60
  -3  -8  -1   13.80    3.40
  -3  -8  -1   13.10    3.20
   3  -8   1   16.70    3.60
  -3  -8  -1   20.10    3.10
   3  -8   1   15.30    2.60
   3  -8   1   11.40    5.50
   3   8   2   74.29    6.60
   3   8   2   77.89    7.20
   3   8   2   82.29    7.80
  -3   8  -2   79.59    6.70
   3   8   2   73.69    6.90
   3   8   2   80.09    7.00
   3   8   2   92.49    7.40
  -3  -8  -2   88.79    5.80
   3  -8   2   89.89    7.80
  -3  -8  -2   85.09    7.00
   3  -8   2   91.29    6.90
  -3  -8  -2   92.69    7.10
  -3   8  -3    5.70    3.30
   3   8   3    7.00    2.60
   3   8   3   12.70    3.40
   3   8   3    5.30    3.10
   3   8   3   10.50    3.30
   3   8   3    7.90    3.60
  -3   8  -3    7.90    6.50
   3   8   3   12.00    3.80
   3   8   3   10.40    3.90
  -3  -8  -3   11.50    4.20
  -3  -8  -3   10.40    3.40
  -3  -8  -3    8.10    2.60
  -3  -8  -3    7.40    3.90
   3  -8   3    2.70    3.10
   3  -8   3    3.60    3.30
  -3   8  -4   -3.00    3.20
   3   8   4    5.50    3.50
  -3   8  -4    4.20    3.00
   3   8   4    2.20    4.00
   3   8   4    6.40    3.10
  -3   8  -4   -1.30    4.10
   3   8   4    0.90    1.90
   3   8   4   -0.20    2.70
   3   8   4    2.60    2.90
   3   8   4    2.70    2.90
  -3  -8  -4    3.70    2.10
   3  -8   4    4.70    4.80
  -3  -8  -4    3.60    4.10
  -3  -8  -4    2.60    2.40
   3  -8   4   -3.10    6.50
  -3   8  -5  398.16   19.50
   3   8   5  394.26   21.20
   3   8   5  353.96   19.40
  -3   8  -5  432.36   19.90
   3   8   5  384.86   19.50
   3   8   5  401.26   20.10
  -3   8  -5  431.36   20.20
  -3   8  -5  358.56   26.40
  -3  -8  -5  362.56   23.00
  -3  -8  -5  439.86   19.70
   3  -8   5  376.36   19.70
  -3   8  -6  480.55   22.20
   3   8   6  436.66   22.10
   3   8   6  477.35   20.70
   3   8   6  465.75   22.70
   3   8   6  396.76   24.80
  -3   8  -6  468.65   22.40
   3  -8   6  493.25   21.40
   3  -8   6  433.76   23.20
  -3  -8  -6  463.85   20.90
  -3   8  -7  111.79    7.60
  -3   8  -7  112.09    7.60
   3   8   7   80.79    8.30
  -3  -8  -7  118.49    8.30
   3  -8   7  112.59    7.30
  -3   8  -8    0.70    2.00
  -3   8  -8    1.20    2.10
   3  -8   8    0.80    2.50
  -3  -8  -8    1.50    2.00
  -3   8  -9   77.69    6.00
  -3   8  -9   64.49    4.80
  -3   8  -9   62.09    4.90
   3  -8   9   49.90    6.00
  -3  -8  -9   73.19    5.00
   3  -8   9   67.49    5.40
   3   9 -10    6.90    2.00
   3   9 -10    3.80    1.80
   3  -9 -10    4.30    1.70
   3  -9 -10   10.40    2.20
   3   9  -9   37.00    4.10
   3   9  -9   30.90    3.90
   3  -9  -9   30.90    4.20
   3  -9  -9   36.80    4.00
  -3  -9   9   29.00    4.50
   3   9  -8   13.60    2.80
   3   9  -8   11.80    3.00
   3  -9  -8   12.00    3.00
  -3   9   7  111.79    7.80
   3   9  -7  105.49    8.50
   3   9  -7  110.89    7.50
  -3   9   7   88.59    7.60
  -3   9   7  103.69    6.00
   3   9  -7  101.09    7.50
   3  -9  -7  103.69    6.00
   3  -9  -7  104.79    7.90
  -3   9   6   27.30    5.20
  -3   9   6   17.90    4.00
   3   9  -6   27.00    4.60
   3   9  -6   26.90    4.20
   3   9  -6   36.60    6.30
  -3   9   6   28.00    3.30
  -3   9   6   26.80    4.70
   3  -9  -6   25.00    3.40
   3  -9  -6   27.40    6.90
   3  -9  -6   29.20    5.10
   3  -9  -6   25.40    4.20
   3  -9  -6   26.10    8.80
  -3   9   5    5.10    2.00
   3   9  -5    6.00    3.10
   3   9  -5    6.10    3.90
  -3   9   5    6.30    2.70
   3   9  -5    9.20    3.60
   3   9  -5    0.60    4.00
   3   9  -5   -0.30    3.50
  -3   9   5    8.70    3.10
  -3   9   5    4.80    2.90
   3  -9  -5    7.90    5.70
   3  -9  -5    8.40    2.90
  -3  -9   5    6.40    4.90
   3  -9  -5    2.80    2.10
  -3   9   4   -0.20    2.50
   3   9  -4    4.90    3.40
   3   9  -4    0.80    3.00
   3   9  -4   -4.70    3.40
  -3   9   4    1.20    2.40
   3   9  -4   -0.60    3.30
  -3   9   4    0.30    1.90
  -3   9   4   -1.10    2.30
   3   9  -4    0.50    3.00
   3   9  -4    3.90    3.80
  -3  -9   4    1.10    4.60
   3  -9  -4    4.40    3.50
   3  -9  -4    6.20    2.30
   3  -9  -4    1.30    1.90
  -3  -9   4   -1.50    3.40
   3  -9  -4    3.80    4.20
  -3   9   3   55.59    6.10
  -3   9   3   60.39    5.70
   3   9  -3   60.39    6.40
  -3   9   3   61.39    6.50
   3   9  -3   57.39    6.30
   3   9  -3   60.09    6.10
   3   9  -3   63.39    6.30
  -3   9   3   65.99    6.10
   3   9  -3   56.09    6.40
  -3   9   3   58.79    5.80
  -3  -9   3   72.39    7.20
   3  -9  -3   72.29    7.00
   3  -9  -3   65.69    7.50
   3   9  -2  729.03   33.00
  -3   9   2  694.73   32.10
   3   9  -2  757.02   34.30
  -3   9   2  655.43   32.00
   3   9  -2  732.43   32.40
  -3   9   2  690.13   32.50
   3   9  -2  721.53   33.60
   3   9  -2  677.03   34.50
  -3  -9   2  664.23   33.10
   3  -9  -2  706.53   34.30
   3  -9  -2  696.63   31.50
   3  -9  -2  763.52   33.40
  -3   9   1   32.80    5.30
   3   9  -1   16.30    4.20
   3   9  -1    6.90    3.50
   3   9  -1   20.70    4.20
  -3   9   1   21.70    4.20
  -3   9   1   21.70    4.90
  -3  -9   1   15.20    4.10
  -3  -9   1   17.10    3.30
   3  -9  -1   14.80    3.40
  -3  -9   1   18.90    3.20
   3  -9  -1   14.80    2.90
   3  -9  -1   17.00    4.40
  -3   9   0    7.90    3.50
   3   9   0   -0.50    3.20
   3   9   0    7.40    2.60
   3   9   0    7.60    3.30
  -3   9   0    2.20    2.40
   3   9   0    3.40    2.70
   3   9   0   -2.50    2.40
   3  -9   0    2.00    3.00
  -3  -9   0   -0.90    1.90
  -3  -9   0    2.10    3.00
  -3  -9   0   -1.00    2.00
   3  -9   0    2.50    1.80
   3   9   1  558.84   26.20
   3   9   1  548.65   26.00
   3   9   1  557.94   27.50
  -3   9  -1  518.25   25.70
  -3   9  -1  611.34   27.00
   3   9   1  539.25   25.70
   3   9   1  583.74   28.80
  -3   9  -1  511.55   27.70
   3   9   1  574.84   26.60
   3  -9   1  579.44   25.80
  -3  -9  -1  588.94   27.10
   3  -9   1  579.24   27.10
  -3  -9  -1  539.75   25.10
   3  -9   1  503.25   24.40
   3  -9   1  571.34   28.20
   3   9   2   47.10    5.60
   3   9   2   52.59    6.30
   3   9   2   63.19    7.70
   3   9   2   54.99    6.90
   3   9   2   56.09    5.50
   3   9   2   60.69    6.40
  -3   9  -2   49.99    5.80
   3   9   2   53.79    6.40
  -3   9  -2   55.69    5.80
   3  -9   2   52.99    7.30
  -3  -9  -2   59.29    6.40
  -3  -9  -2   65.79    5.00
   3   9   3    2.40    3.00
   3   9   3    4.20    3.10
   3   9   3   -2.10    2.60
   3   9   3    6.50    4.40
  -3   9  -3    5.00    2.80
   3   9   3    2.20    3.40
  -3   9  -3    0.80    3.50
   3   9   3    0.70    2.30
   3   9   3    1.80    2.80
  -3  -9  -3    1.00    2.20
  -3  -9  -3    1.90    2.70
   3  -9   3   -6.90    4.20
  -3  -9  -3   -0.10    3.00
   3  -9   3    2.50    3.40
  -3   9  -4   41.50    5.60
   3   9   4   40.60    5.30
   3   9   4   30.90    6.00
   3   9   4   40.70    6.10
   3   9   4   39.00    6.80
   3   9   4   37.30    5.30
  -3   9  -4   32.90    5.90
  -3  -9  -4   36.70    7.20
  -3  -9  -4   41.30    4.40
   3  -9   4   28.10    5.90
  -3  -9  -4   36.60    4.50
   3   9   5    1.40    1.70
  -3   9  -5    0.80    2.80
   3   9   5    5.40    3.40
  -3   9  -5   -7.50    3.40
   3   9   5    4.00    3.20
   3   9   5    2.70    5.20
   3   9   5   -1.40    2.50
   3   9   5   -2.10    2.70
  -3  -9  -5   -1.10    1.80
  -3  -9  -5   -0.30    2.40
  -3  -9  -5    4.70    7.30
   3   9   6   83.69    5.10
   3   9   6   72.99    6.30
  -3   9  -6   75.69    6.40
   3   9   6   71.19    6.90
  -3  -9  -6   75.89    5.10
   3  -9   6   90.49    6.20
   3   9   7    0.50    3.30
  -3   9  -7    5.30    2.50
  -3   9  -7   -3.20    2.90
   3  -9   7    3.40    3.00
  -3  -9  -7    5.00    2.40
  -3   9  -8    3.80    2.00
   3  -9   8    6.80    3.00
  -3  -9  -8    4.00    1.90
  -3   9  -9    2.90    1.70
  -3   9  -9    7.20    2.10
   3  10 -10    0.30    1.50
   3  10 -10   -0.70    1.50
   3 -10 -10    1.90    1.20
   3  10  -9   29.20    3.60
   3  10  -9   32.10    3.60
   3 -10  -9   36.60    3.70
   3 -10  -9   33.70    3.80
   3  10  -8    4.80    2.20
   3  10  -8    3.00    2.20
   3 -10  -8    2.30    2.20
   3 -10  -8    2.90    2.00
   3  10  -7  326.57   15.50
  -3  10   7  290.57   15.20
   3  10  -7  323.67   15.30
  -3  10   7  303.67   18.70
   3 -10  -7  285.47   19.10
  -3  10   6   25.70    4.40
   3  10  -6   26.90    4.00
   3  10  -6   18.70    4.50
  -3  10   6   22.50    3.70
  -3  10   6   24.90    3.30
  -3  10   6   23.10    3.90
   3  10  -6   15.60    3.80
   3 -10  -6   20.40    3.20
   3 -10  -6   29.90    4.40
   3 -10  -6   30.00    4.70
  -3  10   5   62.19    6.40
  -3  10   5   68.79    6.40
   3  10  -5   82.49    7.30
   3  10  -5   57.09    7.00
   3  10  -5   71.89    6.80
   3  10  -5   70.09    7.00
  -3  10   5   66.49    5.10
  -3  10   5   68.49    6.10
   3 -10  -5   67.89    5.90
  -3 -10   5   53.89    9.70
   3 -10  -5   66.09    6.50
   3 -10  -5   64.19    5.20
   3  10  -4    5.30    3.30
   3  10  -4    0.80    3.60
   3  10  -4    5.80    3.50
  -3  10   4   -0.50    2.30
  -3  10   4   -0.80    2.50
   3  10  -4    6.30    3.70
   3 -10  -4    1.50    2.10
   3 -10  -4    2.00    1.90
  -3 -10   4    7.10    5.90
  -3  10   3   77.09    6.50
  -3  10   3   59.49    6.60
   3  10  -3   78.19    7.10
   3  10  -3   81.89    7.00
  -3  10   3   80.29    6.70
  -3  10   3   61.09    5.60
   3  10  -3   66.99    6.70
   3  10  -3   72.49    9.30
  -3  10   3   79.39    6.40
   3  10  -3   71.29    6.40
   3 -10  -3   60.89    6.40
   3 -10  -3   65.59    9.20
   3 -10  -3   64.39    7.40
   3 -10  -3   71.09    5.50
  -3  10   2 1489.55   61.19
  -3  10   2 1237.68   60.79
   3  10  -2 1395.06   60.99
   3  10  -2 1425.96   61.29
   3  10  -2 1355.26   61.09
  -3  10   2 1447.26   61.39
  -3  10   2 1401.16   61.49
   3  10  -2 1351.46   61.09
   3 -10  -2 1453.35   64.39
   3 -10  -2 1469.55   60.79
  -3  10   1  163.38    9.60
   3  10  -1  148.29    9.80
   3  10  -1  155.08    9.80
   3  10  -1  144.79   10.70
   3  10  -1  144.39    9.90
  -3  10   1  152.18    9.60
   3  10  -1  151.18    9.30
  -3  10   1  154.18    9.90
  -3 -10   1  156.08    9.40
  -3 -10   1  135.49    8.20
   3 -10  -1  162.98   13.40
   3 -10  -1  157.78    8.70
   3  10   0    3.50    3.50
  -3  10   0    0.10    2.40
   3  10   0    2.50    3.40
   3  10   0    3.10    2.80
  -3  10   0    4.70    3.20
  -3  10   0   -2.70    2.10
   3  10   0    6.10    4.50
   3  10   0    7.10    2.50
   3  10   0    5.10    2.90
   3 -10   0    3.50    2.00
  -3 -10   0    4.00    2.80
   3 -10   0   -0.10    2.50
   3 -10   0    2.60    3.70
  -3 -10   0    6.80    2.60
  -3  10  -1  318.07   16.70
  -3  10  -1  289.47   17.00
   3  10   1  334.37   17.20
   3  10   1  342.17   17.50
  -3  10  -1  341.87   17.00
   3  10   1  353.36   19.20
   3  10   1  318.37   20.30
   3  10   1  342.57   17.60
   3  10   1  328.27   16.90
   3 -10   1  335.07   19.60
   3 -10   1  300.77   19.40
  -3 -10  -1  353.36   18.60
  -3 -10  -1  360.06   16.60
   3 -10   1  345.57   15.90
   3  10   2  104.49    8.30
   3  10   2  113.79    7.60
   3  10   2  121.29    9.60
  -3  10  -2  100.09    7.80
   3  10   2  102.29    7.80
   3  10   2   95.79    8.20
  -3  10  -2  102.49    7.60
   3  10   2   87.59    7.10
   3 -10   2   92.99    8.80
  -3 -10  -2   91.79    8.30
   3 -10   2   99.79   15.70
  -3 -10  -2  104.89    8.80
  -3 -10  -2  112.59    7.20
   3  10   3   -1.50    2.60
   3  10   3   -2.30    2.00
   3  10   3    0.90    3.90
  -3  10  -3    1.00    2.80
   3  10   3    1.50    2.70
   3  10   3    2.30    2.70
   3  10   3    1.10    2.50
  -3  10  -3   -1.70    4.30
   3 -10   3    2.80    2.50
  -3 -10  -3    2.40    4.00
  -3 -10  -3    0.10    2.70
   3 -10   3    2.10    3.90
  -3 -10  -3    2.10    2.20
   3  10   4  200.38   11.70
   3  10   4  209.98   12.50
  -3  10  -4  189.38   11.90
   3  10   4  199.38   14.30
   3  10   4  211.38   12.20
   3  10   4  209.38   10.60
  -3  10  -4  211.28   11.60
   3  10   4  203.28   11.80
  -3 -10  -4  223.28   11.80
  -3 -10  -4  201.68   10.90
   3 -10   4  196.38   15.10
   3 -10   4  190.38   10.50
  -3 -10  -4  180.48   21.70
   3  10   5  435.36   19.60
  -3  10  -5  405.76   20.40
   3  10   5  432.66   21.60
   3  10   5  422.16   21.10
   3  10   5  400.56   20.30
   3  10   5  409.16   20.60
  -3  10  -5  455.65   21.10
  -3 -10  -5  443.96   19.80
   3 -10   5  450.95   19.80
  -3 -10  -5  412.06   20.70
   3  10   6   50.79    3.90
   3  10   6   57.39    5.30
  -3  10  -6   55.09    5.30
   3  10   6   55.49    5.50
   3 -10   6   48.70    5.40
  -3 -10  -6   51.59    4.00
  -3  10  -7   22.80    3.70
   3 -10   7   18.60    4.00
  -3 -10  -7   29.60    4.00
  -3  10  -8   21.80    3.20
  -3 -10  -8   28.00    3.40
   3  11  -9    1.00    1.80
   3 -11  -9    0.60    1.20
   3 -11  -9   -2.20    1.70
   3  11  -8   14.90    3.80
   3 -11  -8   17.00    3.20
   3 -11  -8   16.50    3.10
   3  11  -7   15.10    4.80
  -3  11   7   25.40    2.70
  -3  11   7   21.60    3.60
   3 -11  -7   21.20    3.40
   3 -11  -7   22.60    2.70
   3  11  -6   -4.10    4.40
  -3  11   6   -0.80    1.30
  -3  11   6    1.30    2.30
  -3  11   6    2.80    2.50
  -3  11   6    3.40    2.20
   3 -11  -6    1.70    2.10
   3 -11  -6    1.00    1.40
   3  11  -5   39.20    5.50
  -3  11   5   38.20    4.80
  -3  11   5   37.10    4.90
   3  11  -5   31.90    5.90
  -3  11   5   31.00    4.60
   3  11  -5   36.90    5.80
  -3  11   5   40.40    3.70
   3  11  -5   42.30    8.00
   3 -11  -5   41.40    4.60
   3 -11  -5   38.80    4.90
   3 -11  -5   27.30    3.60
  -3  11   4   31.40    3.90
   3  11  -4   39.60    5.80
  -3  11   4   31.20    5.10
   3  11  -4   39.30    5.40
   3  11  -4   34.00    5.30
  -3  11   4   32.40    4.80
  -3  11   4   30.30    4.50
   3  11  -4   25.00    4.70
   3 -11  -4   35.60    4.30
   3 -11  -4   32.90    7.40
   3 -11  -4   33.00    4.50
  -3  11   3   13.90    3.20
   3  11  -3   12.00    5.40
   3  11  -3    7.70    3.50
   3  11  -3   10.40    3.10
  -3  11   3   12.00    3.10
  -3  11   3    6.90    2.60
   3  11  -3   16.50    3.90
   3  11  -3   10.00    3.40
  -3  11   3   11.90    3.30
   3 -11  -3    7.00    3.00
   3 -11  -3   10.30    3.00
  -3  11   2  486.35   22.20
  -3  11   2  481.55   22.30
   3  11  -2  463.45   22.40
   3  11  -2  444.66   22.20
  -3  11   2  397.06   21.10
   3  11  -2  463.05   22.10
   3  11  -2  458.65   22.30
  -3  11   2  452.95   22.30
   3  11  -2  435.96   24.20
   3 -11  -2  463.75   21.60
  -3 -11   2  464.75   20.80
   3  11  -1   42.80    5.90
  -3  11   1   28.50    5.20
   3  11  -1   28.10    5.00
  -3  11   1   27.80    4.60
   3  11  -1   25.10    6.10
   3  11  -1   32.60    5.00
   3  11  -1   37.80    4.80
  -3  11   1   35.40    4.90
   3 -11  -1   31.70    4.00
   3 -11  -1   30.10    5.60
   3 -11  -1   32.10    6.20
  -3 -11   1   29.80    4.20
  -3 -11   1   29.90    5.00
   3  11   0  284.37   18.00
  -3  11   0  293.97   16.10
   3  11   0  313.27   16.30
  -3  11   0  305.97   16.00
   3  11   0  308.97   16.50
  -3  11   0  311.37   15.90
   3  11   0  313.27   16.50
   3  11   0  314.87   16.00
   3 -11   0  281.67   16.50
  -3 -11   0  321.37   15.30
   3 -11   0  311.57   15.20
  -3 -11   0  321.17   17.10
   3 -11   0  305.37   18.00
  -3  11  -1   -2.10    3.20
   3  11   1    6.90    3.70
   3  11   1   -2.60    3.40
  -3  11  -1    1.20    2.30
   3  11   1    5.10    2.80
   3  11   1   -2.50    2.10
   3  11   1    2.10    3.10
  -3  11  -1    2.50    2.80
   3 -11   1   -0.60    3.10
   3 -11   1    1.60    2.20
  -3 -11  -1   -2.20    3.10
  -3 -11  -1    1.40    2.10
   3 -11   1    1.90    3.80
   3  11   2   48.20    6.20
   3  11   2   60.49    6.20
  -3  11  -2   48.60    5.90
   3  11   2   58.89    5.70
   3  11   2   63.29    5.60
   3  11   2   64.79    7.80
  -3  11  -2   54.89    5.80
   3  11   2   55.09    5.40
  -3 -11  -2   60.19    7.50
  -3 -11  -2   65.19    5.60
   3 -11   2   46.30    7.90
  -3 -11  -2   60.69    6.30
   3 -11   2   48.10    4.80
  -3  11  -3  176.08   10.30
   3  11   3  175.98   13.40
   3  11   3  178.28   10.60
   3  11   3  179.18   11.10
   3  11   3  197.48   11.40
  -3  11  -3  182.18   10.40
   3  11   3  174.08    9.40
   3  11   3  171.88   10.30
  -3 -11  -3  181.28    9.80
  -3 -11  -3  178.28   13.40
   3 -11   3  157.98   10.80
   3 -11   3  155.18   13.30
   3  11   4    6.50    2.90
   3  11   4    7.30    2.60
   3  11   4    7.90    3.10
   3  11   4    4.90    2.30
   3  11   4    8.90    2.30
   3 -11   4   14.80    3.40
  -3 -11  -4    7.10    2.10
  -3 -11  -4    7.20    2.80
   3  11   5  109.89    7.20
   3  11   5  110.59    7.70
   3  11   5   99.79    7.60
  -3  11  -5  110.79    7.90
   3  11   5   97.09    7.10
   3  11   5  109.09    6.20
   3 -11   5  103.49    7.40
  -3 -11  -5  114.69    6.40
  -3 -11  -5  105.19    7.50
   3  11   6    3.80    2.20
  -3  11  -6   12.00    2.90
   3  11   6    4.10    1.30
   3  11   6    3.90    2.70
   3 -11   6    9.20    3.60
  -3 -11  -6    4.00    1.50
  -3 -11  -6    5.50    2.20
  -3  11  -7   12.10    3.50
  -3 -11  -7   24.50    3.50
  -3 -11  -8   41.20    3.50
   3 -12  -8   -0.20    1.60
   3 -12  -8    3.10    1.50
  -3  12   7    5.10    2.30
  -3  12   7    8.30    1.40
   3 -12  -7    9.20    3.00
   3 -12  -7    7.30    1.40
  -3  12   6    1.70    2.10
  -3  12   6    1.20    1.20
  -3  12   6    2.00    1.90
  -3  12   6   -0.80    2.30
   3 -12  -6   -1.70    3.70
   3 -12  -6    2.00    1.20
   3 -12  -6    0.30    2.00
  -3  12   5   65.19    5.60
   3  12  -5   60.19    6.50
  -3  12   5   53.69    5.20
  -3  12   5   61.19    5.40
  -3  12   5   70.59    4.60
   3  12  -5   59.69    6.00
   3 -12  -5   56.09    5.40
   3 -12  -5   60.19    4.50
   3 -12  -5   65.79    5.60
  -3  12   4  371.96   18.60
   3  12  -4  341.87   16.90
   3  12  -4  320.77   17.10
  -3  12   4  340.37   16.40
   3  12  -4  337.67   17.20
   3  12  -4  330.37   16.90
   3 -12  -4  334.97   17.30
   3 -12  -4  354.26   16.50
   3 -12  -4  379.46   17.50
  -3  12   3   34.70    4.50
  -3  12   3   29.60    3.90
   3  12  -3   32.00    4.60
  -3  12   3   39.30    4.60
   3  12  -3   31.20    4.90
   3  12  -3   29.40    5.30
  -3  12   3   27.30    4.60
   3  12  -3   27.90    4.50
   3 -12  -3   33.90    4.40
   3 -12  -3   20.50    3.90
   3 -12  -3   30.50    4.40
  -3  12   2  197.08   11.10
  -3  12   2  167.08    9.90
   3  12  -2  195.28   11.10
  -3  12   2  188.88   11.30
   3  12  -2  192.88   10.90
   3  12  -2  181.98   11.20
  -3  12   2  195.68   11.00
   3  12  -2  194.28   11.20
  -3 -12   2  192.88   10.30
   3 -12  -2  189.18   10.50
   3 -12  -2  173.68   10.80
   3  12  -1   47.30    6.10
  -3  12   1   43.00    5.40
   3  12  -1   38.90    7.70
  -3  12   1   45.10    5.10
   3  12  -1   43.30    4.90
   3  12  -1   44.60    5.40
   3  12  -1   47.10    5.20
  -3  12   1   48.90    5.30
  -3 -12   1   42.10    4.50
  -3 -12   1   45.10    6.00
   3 -12  -1   40.40    7.10
   3 -12  -1   45.00    4.80
   3 -12  -1   46.90    8.00
   3  12   0    1.70    2.20
   3  12   0    2.60    5.20
   3  12   0   -0.30    2.30
  -3  12   0    0.70    2.60
  -3  12   0    0.80    2.00
   3  12   0    3.40    2.70
   3  12   0    0.50    2.80
  -3  12   0   -0.40    2.00
   3 -12   0    0.90    2.20
   3 -12   0    3.10    4.00
   3 -12   0    5.10    5.10
  -3 -12   0    1.80    3.80
  -3 -12   0    1.90    2.20
   3  12   1    2.90    2.70
   3  12   1   -0.10    2.50
  -3  12  -1    0.10    2.20
  -3  12  -1   -2.00    2.10
   3  12   1    0.60    1.70
   3  12   1   -0.40    2.40
  -3  12  -1    0.00    3.30
   3  12   1    4.70    2.90
   3 -12   1    0.00    2.30
  -3 -12  -1    1.70    2.50
  -3  12  -2   -0.10    2.60
   3  12   2    1.30    2.40
   3  12   2    2.40    2.50
  -3  12  -2    3.90    2.30
   3  12   2    4.20    2.30
   3  12   2    0.20    2.10
   3 -12   2    1.70    2.30
  -3 -12  -2    2.30    2.10
  -3  12  -3    3.40    2.70
   3  12   3    2.00    2.70
   3  12   3    0.80    2.00
   3  12   3    1.40    2.70
  -3  12  -3    2.40    2.30
   3  12   3    1.00    2.20
   3  12   3    2.90    1.80
  -3 -12  -3    0.40    2.00
  -3 -12  -3    3.60    2.70
   3  12   4  233.98   12.30
   3  12   4  239.08   13.10
  -3  12  -4  237.08   12.20
   3  12   4  234.68   12.60
   3  12   4  240.58   13.00
   3  12   4  235.48   11.40
  -3 -12  -4  220.98   12.50
  -3 -12  -4  228.08   11.60
   3  12   5  186.18   10.00
  -3  12  -5  164.98    9.70
   3  12   5  167.28    9.30
   3  12   5  164.48    8.40
  -3 -12  -5  164.18   10.00
  -3 -12  -5  174.58    8.60
   3 -12   5  153.38    9.40
   3  12   6   22.40    2.30
   3  12   6   21.10    3.60
  -3 -12  -6   20.00    4.00
  -3 -12  -6   22.10    2.10
  -3 -12  -7   42.50    3.90
   3 -13  -7    0.70    1.40
   3 -13  -7    3.90    1.60
  -3  13   6    4.60    2.00
  -3  13   6    4.90    2.40
   3 -13  -6    4.40    1.90
  -3  13   5   22.00    3.50
  -3  13   5   27.10    3.50
  -3  13   5   21.00    3.40
  -3  13   5   23.20    2.70
   3 -13  -5   25.50    4.30
   3 -13  -5   24.60    2.70
  -3  13   4  155.78    9.30
   3  13  -4  148.39    9.00
  -3  13   4  161.68    8.20
   3  13  -4  155.28    8.80
   3  13  -4  156.98    8.90
  -3  13   4  149.29    8.90
  -3  13   4  148.89    8.90
   3 -13  -4  152.78    8.20
   3 -13  -4  146.99   10.90
   3 -13  -4  151.58    9.00
  -3  13   3    0.50    1.90
   3  13  -3   -0.70    1.90
   3  13  -3   -0.90    2.20
  -3  13   3    2.70    2.00
   3  13  -3   -3.30    2.90
   3  13  -3    1.10    2.10
  -3  13   3   -1.10    2.00
  -3  13   3    0.10    1.50
   3 -13  -3   -0.40    1.90
   3 -13  -3    6.30    3.00
   3 -13  -3   -2.30    1.70
  -3 -13   3    8.30    3.40
  -3  13   2   11.40    2.30
   3  13  -2    8.90    2.40
  -3  13   2   14.50    3.30
   3  13  -2    9.50    2.80
   3  13  -2   15.00    3.20
  -3  13   2   10.60    2.60
   3  13  -2    7.20    2.50
  -3  13   2   10.00    2.70
   3 -13  -2   12.20    2.90
  -3 -13   2   10.40    3.00
   3 -13  -2   15.90    3.30
  -3  13   1    5.20    2.30
  -3  13   1    4.50    2.40
   3  13  -1    2.80    2.10
  -3  13   1    7.50    2.60
  -3  13   1    7.70    2.70
   3  13  -1    0.50    2.60
   3  13  -1    2.30    2.00
   3  13  -1    3.40    2.40
   3 -13  -1    5.90    2.30
  -3  13   0    3.10    2.60
  -3  13   0    0.10    1.70
   3  13   0   -0.10    2.50
  -3  13   0    3.40    2.10
   3  13   0    0.90    2.20
   3  13   0    3.30    2.10
   3  13   0    0.50    2.10
   3 -13   0    4.30    2.30
  -3 -13   0    4.20    2.60
   3  13   1   20.90    4.30
  -3  13  -1   23.30    3.90
  -3  13  -1   27.30    3.90
   3  13   1   23.90    3.20
  -3  13  -1   17.90    3.80
   3  13   1   24.20    3.80
   3  13   1   27.70    4.00
   3  13   1   21.70    4.30
  -3 -13  -1   20.30    4.90
  -3 -13  -1   40.10    5.70
   3 -13   1   24.30    3.70
   3  13   2    3.90    2.50
   3  13   2   -1.20    2.10
  -3  13  -2   -1.40    2.00
   3  13   2    0.30    1.70
   3  13   2   -1.80    1.60
   3  13   2   -1.00    1.80
  -3  13  -2   -0.70    2.00
   3 -13   2    2.80    4.30
  -3 -13  -2    2.00    2.10
  -3 -13  -2    1.70    2.50
  -3  13  -3    7.90    2.40
   3  13   3    7.70    2.30
   3  13   3    6.40    2.50
   3  13   3   10.20    2.70
  -3  13  -3    4.90    2.80
   3  13   3   10.90    2.00
   3  13   3    9.30    2.30
  -3 -13  -3    7.00    2.50
  -3 -13  -3    9.10    2.30
   3 -13   3    4.10    3.10
   3  13   4   74.59    5.40
   3  13   4   69.79    4.50
  -3  13  -4   77.69    5.30
   3  13   4   71.09    5.70
  -3 -13  -4   75.49    4.70
   3 -13   4   63.69    6.20
  -3 -13  -4   68.89    5.70
   3  13   5   43.10    3.10
   3  13   5   40.50    4.30
   3  13   5   44.50    4.20
   3  13   5   44.30    3.80
  -3 -13  -5   44.60    4.10
  -3 -13  -5   43.50    3.10
  -3  14   6   -0.90    1.50
  -3  14   6    0.70    0.90
   3 -14  -6    0.80    1.80
   3 -14  -6    0.40    0.80
   3 -14  -6    0.10    1.80
  -3  14   5   68.59    4.10
  -3  14   5   69.89    5.00
  -3  14   5   72.89    4.80
   3 -14  -5   62.29    4.60
   3 -14  -5   70.99    4.10
  -3  14   4    3.20    1.70
  -3  14   4    1.50    1.20
   3  14  -4    8.00    3.20
  -3  14   4    5.20    2.40
  -3  14   4    4.80    1.80
   3  14  -4    5.10    2.90
   3  14  -4    6.60    3.70
   3 -14  -4    1.50    3.90
   3 -14  -4    5.70    2.90
   3 -14  -4    1.90    1.20
   3  14  -3    3.20    1.90
  -3  14   3    2.00    1.70
  -3  14   3    2.60    1.90
   3  14  -3    2.40    2.10
  -3  14   3    0.30    1.70
   3  14  -3   -1.80    2.30
   3 -14  -3   -1.10    1.40
   3 -14  -3    1.90    2.30
  -3 -14   3   -1.30    3.10
  -3  14   2    3.40    1.90
  -3  14   2    2.30    1.60
   3  14  -2   -0.50    2.00
   3  14  -2   -1.40    1.60
   3  14  -2    5.90    2.60
  -3  14   2    0.30    1.90
   3  14  -2    1.10    1.70
  -3  14   2   -1.40    1.50
  -3 -14   2   -2.30    2.40
   3 -14  -2    4.70    2.30
   3 -14  -2    0.10    1.60
   3  14  -1   26.70    3.60
  -3  14   1   23.90    3.60
   3  14  -1   20.50    4.60
   3  14  -1   28.40    4.00
  -3  14   1   30.20    3.70
  -3  14   1   21.70    3.90
   3  14  -1   29.80    3.90
  -3  14   1   24.90    3.60
   3 -14  -1   27.70    3.80
  -3 -14   1   27.60    3.70
   3 -14  -1   30.50    4.30
   3  14   0    2.10    2.30
   3  14   0    3.90    2.20
  -3  14   0    4.40    2.10
   3  14   0    5.40    2.00
  -3  14   0    3.50    2.40
  -3  14   0    5.00    2.00
  -3  14   0    8.80    2.60
   3  14   0    3.60    2.40
   3  14   0    0.50    1.70
   3 -14   0    2.90    2.20
  -3 -14   0    0.90    2.30
  -3  14  -1    9.60    2.20
   3  14   1    7.60    2.40
   3  14   1    6.40    2.40
   3  14   1    5.80    2.30
   3  14   1    7.60    2.00
   3  14   1    5.40    2.10
  -3  14  -1    9.30    2.40
  -3 -14  -1    2.30    2.30
   3 -14   1   11.80    2.80
  -3 -14  -1    4.00    2.40
  -3  14  -2    7.80    3.00
  -3  14  -2    4.20    2.10
   3  14   2    4.10    1.80
   3  14   2    5.40    1.60
   3  14   2    4.00    2.10
   3  14   2    2.30    1.80
   3  14   2    6.00    4.60
  -3 -14  -2    6.40    2.50
  -3 -14  -2    4.70    1.90
   3 -14   2    5.50    3.70
  -3  14  -3   96.29    6.00
   3  14   3   98.19    6.40
   3  14   3   98.19    6.10
   3  14   3   96.59    5.40
   3  14   3   97.69    6.10
  -3 -14  -3  102.09    6.70
  -3 -14  -3   92.99    5.50
   3  14   4    0.40    0.90
   3  14   4    2.10    1.50
   3  14   4   -0.70    1.50
   3  14   4    2.40    1.50
  -3 -14  -4    1.00    1.10
  -3 -14  -4    2.10    1.40
   3  15  -3   60.39    4.30
  -3  15   3   60.29    4.20
   3  15  -3   50.59    4.50
  -3  15   3   59.29    4.20
   3  15  -3   54.59    4.20
   3 -15  -3   58.79    3.80
  -3  15   2    2.90    1.50
  -3  15   2    3.00    1.50
  -3  15   2    3.30    1.40
   3  15  -2    4.40    2.00
   3  15  -2    0.60    1.70
   3 -15  -2   -1.50    1.50
   3  15  -1   16.30    2.90
   3  15  -1   22.30    2.90
   3  15  -1   21.50    3.80
  -3  15   1   13.20    2.10
   3  15  -1   19.20    3.10
   3  15  -1   30.30    5.10
  -3  15   1   21.70    3.00
  -3  15   1   20.10    2.90
   3 -15  -1   18.30    3.30
   3 -15  -1   12.90    3.00
  -3  15   0   47.10    3.90
   3  15   0   41.30    4.00
   3  15   0   38.30    3.60
   3  15   0   48.90    4.10
  -3  15   0   46.10    4.00
  -3  15   0   47.30    4.00
   3  15   0   44.60    3.90
   3  15   0   43.80    3.80
   3 -15   0   36.40    4.60
  -3 -15   0   42.70    4.40
  -3  15  -1   45.00    4.30
  -3  15  -1   34.70    3.50
   3  15   1   39.30    3.50
   3  15   1   39.80    3.60
  -3  15  -1   34.90    3.50
   3  15   1   35.40    3.40
   3  15   1   34.40    3.70
  -3 -15  -1   45.20    3.50
   3  15   2   14.30    2.10
   3  15   2    9.70    2.10
   3  15   2    9.40    2.10
  -3  15  -2   11.60    2.10
   3  15   2   12.30    2.40
  -3  15  -2   14.30    4.50
   4   0 -13    4.80    1.50
  -4   0  13   -1.30    0.90
  -4   0  12  215.28   10.30
   4   0 -12  201.98   10.80
   4   0 -12  225.48   12.90
   4   0 -12  205.88   10.10
   4   0 -12  205.88   10.70
   4   0 -11    0.80    2.20
  -4   0  11    3.30    2.70
  -4   0  11   -0.80    1.30
   4   0 -11    1.40    1.40
   4   0 -11    0.70    2.10
   4   0 -11    0.60    1.70
   4   0 -10   57.89    5.60
   4   0 -10   50.39    5.60
  -4   0  10   46.90    8.70
   4   0 -10   55.09    8.20
   4   0 -10   51.59    5.60
   4   0 -10   62.09    4.60
  -4   0  10   51.89    4.80
  -4   0  10   57.49    5.20
  -4   0   9    2.00    2.10
   4   0  -9   -3.40    1.90
  -4   0   9    0.70    1.70
   4   0  -9    0.80    3.50
   4   0  -9    1.40    2.50
   4   0  -9   -1.40    1.70
   4   0  -9   -2.50    2.10
  -4   0   8    3.00    2.50
   4   0  -8    0.70    2.00
  -4   0   8    1.40    1.90
   4   0  -8    2.40    2.20
  -4   0   8   -3.10    2.20
   4   0  -8    4.30    2.60
   4   0  -8    5.10    2.60
   4   0  -8    0.80    2.80
   4   0  -7   -1.70    1.60
  -4   0   7   -0.80    1.40
  -4   0   7    0.70    1.90
   4   0  -6   -0.50    1.60
  -4   0   6    1.40    1.80
  -4   0   6    1.90    1.40
  -4   0   5   -0.50    1.10
  -4   0   5    0.10    1.10
   4   0  -5    1.40    1.40
  -4   0   4  887.61   37.60
   4   0  -4  860.81   37.70
  -4   0   4  838.42   36.80
   4   0  -3   -0.50    1.10
  -4   0   3   -0.60    1.00
  -4   0   3    0.40    0.90
   4   0  -3   -0.40    0.90
  -4   0   2  429.06   19.90
   4   0  -2  438.86   19.50
   4   0  -2  463.15   19.40
  -4   0   2  434.16   19.50
   4   0  -2  434.66   19.20
  -4   0   1    2.10    1.30
   4   0  -1   -0.40    1.10
   4   0  -1    0.30    1.20
   4   0  -1   -0.60    1.20
  -4   0   1    1.80    1.20
   4   0   1   -0.30    1.30
   4   0   1    0.10    1.40
   4   0   1    1.60    1.50
  -4   0  -1    0.70    1.30
  -4   0  -1   -0.30    1.10
  -4   0  -2 6207.58  261.77
   4   0   2 6034.70  260.97
   4   0   2 6375.36  261.87
   4   0   2 6240.98  261.57
   4   0   2 6484.45  262.17
   4   0   3   -1.20    1.70
   4   0   3   -1.10    1.50
   4   0   3   -0.90    2.60
   4   0   3    0.50    1.70
  -4   0  -3    0.00    1.60
  -4   0  -4    5.80    2.80
   4   0   4    5.80    2.50
   4   0   4    7.50    2.60
   4   0   4    6.60    2.10
   4   0   4    6.70    2.40
  -4   0  -5    0.80    2.40
   4   0   5    1.10    1.90
   4   0   5   -3.00    2.20
   4   0   5   -2.80    2.40
   4   0   5    2.20    2.40
  -4   0  -6  171.68    8.70
   4   0   6  151.48   10.70
  -4   0  -6  147.99   10.00
   4   0   6  156.08    9.10
   4   0   6  182.48    9.50
   4   0   6  159.78   11.50
  -4   0  -6  151.78   11.30
   4   0   7    6.00    4.60
  -4   0  -7    2.60    4.50
  -4   0  -7    1.40    2.80
  -4   0  -7   -0.50    2.70
   4   0   7   -0.70    2.20
   4   0   7   -1.80    2.60
  -4   0  -7    0.40    1.90
   4   0   8  231.78   12.20
  -4   0  -8  212.48   15.80
   4   0   8  236.58   13.00
  -4   0  -8  243.78   11.70
  -4   0  -8  252.37   13.60
  -4   0  -8  237.68   13.20
   4   0   9    0.30    1.90
   4   0   9    1.40    3.00
  -4   0  -9   -0.90    1.50
  -4   0  -9   -2.90    2.00
  -4   0 -10   65.99    5.50
   4   0  10   69.59    4.50
  -4   0 -10   69.69    4.20
  -4   0 -10   60.49    5.20
  -4   0 -11    1.20    2.20
  -4   0 -11   -0.20    1.20
   4   1 -13    1.70    0.90
   4   1 -13    4.30    1.40
   4   1 -13    7.30    1.90
  -4  -1  13    2.30    1.10
   4  -1 -13    3.90    1.80
   4   1 -12   28.70    3.50
  -4   1  12   29.20    2.80
   4   1 -12   27.00    2.80
   4   1 -12   33.60    4.10
   4   1 -12   27.30    3.80
  -4  -1  12   26.70    4.30
   4  -1 -12   28.40    3.80
   4  -1 -12   28.40    2.60
   4  -1 -12   28.00    4.30
   4  -1 -12   25.10    4.80
  -4  -1  12   27.00    2.90
  -4   1  11  207.78   10.60
   4   1 -11  205.58   10.50
   4   1 -11  214.48   11.60
   4   1 -11  197.98   11.30
   4   1 -11  203.68   11.30
   4  -1 -11  216.78   10.40
  -4  -1  11  212.78   11.50
   4  -1 -11  200.18   11.20
   4  -1 -11  196.08   11.10
  -4  -1  11  206.58   10.80
   4  -1 -11  218.08   11.70
  -4   1  10   67.89    5.80
   4   1 -10   68.79    6.20
  -4   1  10   73.89    5.20
   4   1 -10   73.69    6.40
   4   1 -10   74.39    9.70
   4   1 -10   69.09    6.10
   4   1 -10   71.39    5.20
   4  -1 -10   73.99    6.40
  -4  -1  10   73.69    5.80
   4  -1 -10   87.19    9.30
  -4  -1  10   71.89    5.70
   4  -1 -10   67.19    6.30
   4  -1 -10   70.09    5.00
   4  -1 -10   68.19    6.10
  -4   1   9    1.30    1.80
   4   1  -9    0.30    2.50
  -4   1   9   -3.40    3.30
  -4   1   9   -1.80    1.70
   4   1  -9    2.60    2.20
   4   1  -9    3.60    2.40
   4   1  -9   -2.70    3.10
   4   1  -9    2.50    2.50
  -4  -1   9   -0.60    2.00
   4  -1  -9    2.60    2.30
   4  -1  -9    3.70    1.80
  -4  -1   9   -1.30    3.10
   4  -1  -9   -1.30    2.10
   4  -1  -9   -5.00    2.50
  -4  -1   9    2.10    2.60
   4   1  -8  334.17   17.30
  -4   1   8  291.57   16.70
  -4   1   8  307.47   14.60
   4   1  -8  303.87   15.40
  -4   1   8  292.37   14.60
   4   1  -8  292.67   15.20
   4   1  -8  315.97   17.10
   4   1  -8  260.97   14.30
  -4  -1   8  305.07   16.50
   4  -1  -8  291.67   15.20
   4  -1  -8  294.17   16.50
   4  -1  -8  252.57   14.90
  -4  -1   8  313.47   14.70
   4  -1  -8  267.57   15.10
   4  -1  -8  293.07   14.00
  -4   1   7  618.14   27.70
   4   1  -7  600.84   29.70
  -4   1   7  619.44   29.60
   4  -1  -7  604.44   29.40
  -4  -1   7  643.84   29.30
  -4  -1   7  623.84   27.70
  -4   1   6   27.20    3.70
  -4   1   6   26.90    3.30
   4   1  -6   26.80    3.70
  -4  -1   6   27.30    2.80
   4  -1  -6   31.40    3.70
  -4  -1   6   31.90    3.50
  -4   1   5 2820.52  119.19
   4   1  -5 2746.23  120.49
  -4   1   5 2949.80  120.39
  -4  -1   5 2867.51  119.99
  -4  -1   5 2819.32  118.99
   4  -1  -5 2843.42  120.19
  -4   1   4  439.76   19.50
  -4   1   4  473.75   20.50
   4   1  -4  443.86   20.50
  -4  -1   4  399.06   20.60
   4  -1  -4  443.46   20.20
   4  -1  -4  463.75   20.20
  -4   1   3 2761.52  116.39
   4   1  -3 2844.32  115.79
   4   1  -3 2748.23  116.49
   4  -1  -3 2743.13  116.29
   4  -1  -3 2774.82  116.09
   4  -1  -3 2768.22  115.69
   4  -1  -3 2811.82  115.79
  -4  -1   3 2696.93  116.09
  -4   1   2 2275.67   95.89
  -4   1   2 2354.06   96.29
   4   1  -2 2323.27   95.99
   4   1  -2 2316.37   95.79
   4  -1  -2 2234.58   96.09
   4  -1  -2 2356.76   95.99
   4  -1  -2 2190.38   95.69
  -4  -1   2 2244.98   95.99
  -4   1   1 1589.64   66.19
  -4   1   1 1632.84   66.59
   4   1  -1 1625.64   66.49
   4   1  -1 1570.64   66.19
   4   1  -1 1415.86   66.79
  -4  -1   1 1622.34   66.49
  -4  -1   1 1550.04   66.49
   4  -1  -1 1595.94   66.39
   4  -1  -1 1538.45   66.09
   4  -1  -1 1551.04   66.29
   4   1   0  873.91   37.00
   4   1   0  835.02   36.80
   4   1   0  812.52   36.60
  -4   1   0  858.61   36.90
  -4   1   0  842.22   36.70
  -4  -1   0  875.61   36.90
   4  -1   0  885.91   36.90
   4  -1   0  836.42   36.60
  -4  -1   0  873.71   37.00
   4  -1   0  843.52   36.90
  -4   1  -1    5.30    1.70
   4   1   1    7.30    1.90
   4   1   1    6.70    1.90
   4   1   1    7.20    1.80
   4  -1   1    4.40    1.60
   4  -1   1    4.90    1.60
   4  -1   1    6.20    1.80
  -4  -1  -1    7.50    1.80
   4   1   2  686.73   31.10
  -4   1  -2  727.03   31.80
   4   1   2  702.43   31.60
   4   1   2  716.83   31.50
   4  -1   2  715.73   31.10
   4  -1   2  755.12   31.60
  -4  -1  -2  727.33   32.10
  -4  -1  -2  691.13   31.60
   4  -1   2  724.13   31.50
   4  -1   2  673.03   30.50
   4   1   3  544.55   23.70
   4   1   3  504.15   23.20
  -4   1  -3  554.54   24.80
   4   1   3  509.25   24.00
   4   1   3  537.45   24.50
   4  -1   3  522.45   24.00
   4  -1   3  504.75   23.00
  -4  -1  -3  498.85   24.10
  -4  -1  -3  524.45   24.60
   4  -1   3  546.25   24.30
   4   1   4 1578.44   64.99
   4   1   4 1522.75   65.39
   4   1   4 1494.15   66.49
  -4   1  -4 1575.64   66.89
   4   1   4 1460.75   65.79
   4  -1   4 1563.74   64.79
  -4  -1  -4 1502.75   66.89
   4  -1   4 1508.25   65.69
   4  -1   4 1511.25   66.19
   4  -1   4 1493.95   65.19
  -4   1  -5 1167.98   51.29
   4   1   5 1077.09   49.10
   4   1   5 1160.18   48.80
   4   1   5 1057.19   49.60
   4   1   5 1120.59   50.89
  -4  -1  -5 1181.28   51.59
   4  -1   5 1136.19   50.79
   4  -1   5 1042.50   48.90
   4  -1   5 1091.99   49.50
   4  -1   5 1206.58   48.90
   4   1   6  132.09    9.70
  -4   1  -6  112.79    7.40
  -4   1  -6  145.29   10.50
   4   1   6  131.99   10.40
  -4   1  -6  142.39   10.10
   4   1   6  140.49    8.10
   4   1   6  131.69    8.70
  -4   1  -6  120.49    8.70
   4   1   6  121.09    8.20
  -4  -1  -6  115.09   12.20
  -4  -1  -6  135.29   10.00
   4  -1   6  125.89    9.50
   4  -1   6  124.59    9.80
  -4  -1  -6  121.99    8.80
   4  -1   6  111.79    9.20
   4  -1   6  148.29    8.30
  -4   1  -7  143.29    9.50
   4   1   7  149.88    8.90
  -4   1  -7  142.29    9.30
  -4   1  -7  133.39   11.20
   4   1   7  142.89    8.20
   4   1   7  128.19   12.10
  -4   1  -7  142.49    7.90
   4  -1   7  139.49    8.90
  -4  -1  -7  143.59    9.70
   4  -1   7  141.99   12.00
  -4  -1  -7  143.29    7.90
  -4  -1  -7  135.39    9.30
  -4  -1  -7  124.39   11.10
   4  -1   7  152.18    9.00
   4   1   8  149.59    9.30
  -4   1  -8  142.79    8.30
  -4   1  -8  142.09   12.10
   4   1   8  146.19    8.40
  -4   1  -8  145.29    9.70
  -4   1  -8  143.39    9.80
   4  -1   8  148.39    8.80
  -4  -1  -8  134.49   12.10
  -4  -1  -8  153.88    8.00
   4  -1   8  154.28    9.50
  -4  -1  -8  137.29    9.40
  -4  -1  -8  158.58   10.10
  -4   1  -9    0.50    1.60
  -4   1  -9    2.70    2.30
   4   1   9    0.30    1.70
  -4  -1  -9    2.70    1.60
  -4  -1  -9   -3.50    2.40
  -4  -1  -9   -1.00    2.30
   4  -1   9    1.00    2.10
   4  -1   9    0.20    2.60
  -4   1 -10    5.80    1.60
   4   1  10    7.40    1.50
  -4   1 -10    6.40    2.30
  -4   1 -10    2.80    2.00
  -4  -1 -10    6.30    2.10
  -4  -1 -10    2.20    2.60
   4  -1  10    6.40    1.80
  -4  -1 -10    4.70    1.20
   4  -1  10   12.90    4.10
  -4   1 -11   30.80    2.30
  -4   1 -11   33.80    3.30
  -4   1 -11   33.60    3.40
   4  -1  11   29.10    2.40
  -4  -1 -11   37.50    3.50
   4   2 -13   -0.20    1.10
   4   2 -13    1.00    1.00
   4   2 -13   -1.80    1.30
   4  -2 -13   -0.10    1.50
  -4  -2  13    2.90    1.20
  -4   2  12   60.89    3.80
   4   2 -12   53.09    4.70
   4   2 -12   60.19    4.90
   4   2 -12   60.79    4.00
   4   2 -12   64.79    4.90
   4  -2 -12   62.79    3.70
   4  -2 -12   62.59    4.80
   4  -2 -12   60.89    4.80
  -4  -2  12   60.99    4.30
  -4  -2  12   60.59    5.30
   4   2 -11   57.79    5.30
   4   2 -11   56.69    5.40
  -4   2  11   60.49    4.30
   4   2 -11   60.39    5.30
   4   2 -11   57.79    4.40
   4  -2 -11   63.69    4.20
   4  -2 -11   51.79    5.10
  -4  -2  11   60.99    4.80
  -4  -2  11   57.79    5.20
   4  -2 -11   64.79    5.40
   4   2 -10  121.49    8.00
   4   2 -10  114.59    7.90
   4   2 -10  113.09    6.90
   4   2 -10  112.39   10.60
  -4   2  10  111.39    6.70
   4   2 -10  106.69    8.00
  -4   2  10  105.89    7.50
   4  -2 -10   93.79    7.90
   4  -2 -10  112.59    6.50
  -4  -2  10  105.79    7.30
  -4  -2  10  120.09    7.70
  -4  -2  10  107.49   10.20
   4  -2 -10  114.39    7.90
   4  -2 -10  121.99   12.40
   4  -2 -10  110.69    7.70
   4   2  -9    4.30    2.70
  -4   2   9    5.70    2.60
   4   2  -9    7.60    2.90
  -4   2   9   11.00    5.30
   4   2  -9    6.40    2.60
   4   2  -9    9.60    3.90
   4   2  -9    7.30    2.50
  -4   2   9    5.30    1.90
   4  -2  -9    3.20    3.60
  -4  -2   9    4.20    3.00
  -4  -2   9    6.80    2.50
   4  -2  -9    9.50    3.20
   4  -2  -9    0.70    2.30
  -4  -2   9    4.30    3.40
   4  -2  -9    6.40    1.70
   4  -2  -9   -0.70    6.70
   4  -2  -9    7.10    2.70
  -4   2   8  622.54   27.40
  -4   2   8  616.04   30.10
   4   2  -8  609.14   30.20
   4   2  -8  588.44   28.10
  -4   2   8  620.04   27.00
   4   2  -8  589.74   28.10
   4   2  -8  586.54   27.90
   4  -2  -8  650.53   29.70
  -4  -2   8  656.53   29.70
   4  -2  -8  620.34   28.50
   4  -2  -8  583.64   27.70
   4  -2  -8  563.64   27.80
   4  -2  -8  611.64   26.80
   4  -2  -8  513.45   29.00
  -4  -2   8  641.24   27.60
  -4   2   7  105.29    8.00
  -4   2   7  106.49    6.40
   4   2  -7  103.09    8.00
   4  -2  -7  100.89    7.50
  -4  -2   7   98.19    6.20
  -4  -2   7  106.29    7.20
   4   2  -6    5.60    2.10
  -4   2   6    5.10    2.20
  -4   2   6    5.70    1.90
  -4  -2   6    3.10    1.60
   4  -2  -6    5.40    2.20
  -4  -2   6    6.10    2.10
   4   2  -5 1686.33   70.09
  -4   2   5 1636.44   69.79
  -4   2   5 1640.04   68.39
  -4  -2   5 1661.53   68.99
   4  -2  -5 1673.93   69.29
   4  -2  -5 1524.95   69.29
  -4  -2   5 1500.35   68.59
  -4   2   4  881.81   37.10
   4   2  -4  847.92   37.10
  -4   2   4  833.12   35.90
  -4  -2   4  846.12   36.20
   4  -2  -4  877.71   37.90
   4  -2  -4  845.62   36.40
  -4  -2   4  742.23   36.50
   4   2  -3  851.61   35.60
  -4   2   3  833.82   36.20
   4   2  -3  846.62   36.30
   4   2  -3  851.01   35.40
   4  -2  -3  807.62   35.50
  -4  -2   3  835.22   35.50
   4  -2  -3  811.52   36.00
   4  -2  -3  789.92   35.40
   4  -2  -3  834.22   35.40
  -4   2   2 2319.87   93.99
   4   2  -2 2269.77   93.39
   4   2  -2 2237.48   93.59
  -4   2   2 2156.68   93.09
  -4  -2   2 2276.27   93.39
   4  -2  -2 2245.38   93.79
   4  -2  -2 2240.78   93.59
  -4  -2   2 2074.39   93.49
   4  -2  -2 2206.58   93.39
   4   2  -1  381.76   17.20
  -4   2   1  364.26   17.30
  -4   2   1  371.76   16.90
   4   2  -1  405.46   17.60
   4  -2  -1  394.86   17.40
   4  -2  -1  381.46   17.30
   4  -2  -1  377.66   17.10
  -4  -2   1  395.06   17.30
  -4  -2   1  388.96   17.60
   4   2   0  249.58   11.70
   4   2   0  241.68   11.40
  -4   2   0  225.48   11.10
   4  -2   0  234.98   11.30
   4  -2   0  236.18   11.30
  -4  -2   0  249.97   11.50
   4  -2   0  231.78   11.50
  -4  -2   0  249.38   11.70
   4   2   1   16.40    2.50
   4   2   1   15.60    2.60
   4   2   1   15.00    2.50
  -4   2  -1   15.50    2.30
   4  -2   1   11.20    2.20
  -4  -2  -1   15.10    2.40
   4  -2   1   18.20    2.40
   4  -2   1   16.00    2.40
  -4  -2  -1   13.70    2.60
   4   2   2 1728.13   73.99
   4   2   2 1773.42   74.39
  -4   2  -2 1808.32   74.59
   4   2   2 1742.63   74.39
  -4  -2  -2 1601.74   73.29
   4  -2   2 1597.94   72.99
  -4  -2  -2 1721.53   74.49
   4  -2   2 1745.63   73.79
   4  -2   2 1863.11   74.19
  -4  -2  -2 1754.02   74.39
   4  -2   2 1811.42   74.19
   4   2   3  456.95   22.20
   4   2   3  448.66   22.00
   4   2   3  482.35   21.70
   4   2   3  435.46   21.00
  -4   2  -3  488.55   22.50
   4  -2   3  491.35   22.10
   4  -2   3  491.45   21.50
  -4  -2  -3  458.65   22.20
   4  -2   3  476.75   20.80
   4  -2   3  466.35   21.90
  -4  -2  -3  492.05   22.70
   4   2   4   42.30    4.50
   4   2   4   39.10    5.50
  -4   2  -4   47.70    4.90
   4   2   4   42.70    4.20
   4   2   4   42.40    4.10
   4  -2   4   44.40    3.80
  -4  -2  -4   30.50    5.10
  -4  -2  -4   49.00    5.00
   4  -2   4   39.30    4.40
   4  -2   4   44.60    4.10
   4  -2   4   47.90    4.50
   4   2   5  166.98    9.00
   4   2   5  140.29    9.70
   4   2   5  152.78    9.30
   4   2   5  152.78   10.70
  -4   2  -5  176.08   11.00
   4  -2   5  170.28   10.60
   4  -2   5  166.68    9.40
   4  -2   5  142.69    9.70
   4  -2   5  175.68    8.90
  -4  -2  -5  163.48   10.80
   4   2   6   79.69    7.20
   4   2   6   75.49    5.70
  -4   2  -6   63.09    6.00
   4   2   6   70.59    7.70
   4   2   6   78.29    8.90
   4   2   6   72.59    5.20
  -4   2  -6   74.19    6.50
  -4   2  -6   72.39    6.90
  -4   2  -6   84.79    7.80
  -4  -2  -6   73.49    4.90
   4  -2   6   81.09   10.80
   4  -2   6   79.29    5.70
  -4  -2  -6   74.49    7.60
   4  -2   6   80.69    7.50
  -4  -2  -6   71.29    6.70
  -4   2  -7   67.39    5.60
  -4   2  -7   73.69    6.70
  -4   2  -7   71.09    8.10
   4   2   7   70.49    6.00
   4   2   7   76.49    5.50
  -4   2  -7   73.69    6.60
  -4  -2  -7   78.09    8.50
   4  -2   7   60.29    8.10
   4  -2   7   73.99    6.10
  -4  -2  -7   60.19    7.20
  -4  -2  -7   77.99    5.00
  -4  -2  -7   70.99    6.90
   4  -2   7   68.79    6.80
  -4   2  -8   13.90    5.70
  -4   2  -8   19.00    3.00
   4   2   8   20.70    3.40
  -4   2  -8   15.30    3.50
  -4   2  -8   22.50    4.20
  -4  -2  -8   15.00    4.10
  -4  -2  -8   17.40    3.00
   4  -2   8   16.60    3.60
  -4  -2  -8   18.90    3.70
   4  -2   8   13.20    6.20
  -4  -2  -8   13.30    5.40
   4  -2   8   24.70    4.60
  -4   2  -9    1.60    2.20
  -4   2  -9    2.20    2.80
  -4   2  -9    0.80    1.70
   4  -2   9    0.50    2.60
   4  -2   9   -1.20    1.90
  -4  -2  -9    0.30    2.50
  -4  -2  -9    1.20    1.30
  -4  -2  -9    4.30    3.20
  -4   2 -10   78.69    4.80
  -4   2 -10   68.79    5.50
  -4   2 -10   81.69    5.80
   4  -2  10   74.29    5.10
   4  -2  10   61.59    6.10
  -4  -2 -10   72.29    5.60
  -4   2 -11   38.50    3.40
  -4   2 -11   44.60    3.60
  -4  -2 -11   41.10    4.80
   4   3 -12    3.50    1.70
   4   3 -12    7.60    2.70
   4   3 -12    3.80    1.70
   4   3 -12    4.30    1.60
  -4  -3  12    5.40    2.50
  -4  -3  12    9.00    2.60
  -4   3  11   55.89    4.10
   4   3 -11   65.29    5.50
   4   3 -11   62.49    5.60
   4   3 -11   65.09    5.50
   4   3 -11   61.99    4.60
   4  -3 -11   59.89    3.90
  -4  -3  11   56.79    5.10
   4  -3 -11   64.39    5.50
  -4  -3  11   70.29    6.00
   4  -3 -11   61.29    5.50
   4   3 -10 1017.90   45.20
   4   3 -10 1037.40   46.30
  -4   3  10 1082.19   45.00
   4   3 -10 1079.49   46.80
   4   3 -10 1032.10   49.90
   4   3 -10 1102.79   46.90
   4  -3 -10 1102.99   47.00
   4  -3 -10  989.90   45.80
  -4  -3  10  971.10   48.60
  -4  -3  10 1003.60   48.20
  -4  -3  10 1027.70   45.70
   4  -3 -10 1083.79   44.90
  -4   3   9   -0.70    1.40
   4   3  -9   -0.30    2.00
  -4   3   9    1.00    2.80
   4   3  -9   -3.30    3.10
   4   3  -9   -0.40    2.50
   4   3  -9   -1.00    3.20
   4   3  -9   -6.30    3.00
   4  -3  -9    1.00    1.50
   4  -3  -9   -1.60    2.70
   4  -3  -9   -2.70    2.70
   4  -3  -9    0.80    2.20
  -4  -3   9    0.70    2.10
   4  -3  -9    6.60    4.90
  -4  -3   9    8.30    3.50
   4   3  -8  829.12   37.80
  -4   3   8  833.72   37.00
  -4   3   8  869.11   36.60
  -4   3   8  798.02   40.40
   4   3  -8  846.42   40.30
   4   3  -8  830.92   38.00
   4   3  -8  854.11   38.20
   4  -3  -8  849.61   38.30
   4  -3  -8  774.72   37.50
   4  -3  -8  909.61   39.50
   4  -3  -8  822.52   37.50
   4  -3  -8  861.21   36.50
  -4  -3   8  867.41   39.00
   4   3  -7   34.50    4.70
   4   3  -7   31.70    5.00
  -4   3   7   39.80    5.60
   4   3  -7   45.30    5.30
  -4   3   7   45.20    4.10
  -4   3   7   39.90    3.70
  -4  -3   7   42.80    4.40
   4  -3  -7   44.70    4.70
   4  -3  -7   45.70    3.70
  -4  -3   7   39.80    3.80
   4  -3  -7   42.10    4.90
  -4   3   6 1012.10   44.70
   4   3  -6 1056.99   47.00
  -4   3   6 1030.50   46.90
  -4  -3   6 1001.60   44.30
  -4  -3   6 1088.99   45.60
   4  -3  -6 1053.09   45.80
   4   3  -5   62.39    5.10
  -4   3   5   53.69    4.90
  -4   3   5   54.69    4.00
   4  -3  -5   56.59    5.30
   4  -3  -5   51.99    4.10
  -4  -3   5   59.39    4.00
   4   3  -4   43.20    4.00
  -4   3   4   42.40    3.90
   4  -3  -4   39.00    3.30
  -4  -3   4   44.40    3.00
   4  -3  -4   39.20    3.30
   4  -3  -4   40.80    3.10
   4  -3  -4   44.40    4.00
   4  -3  -4   46.00    3.20
  -4  -3   4   37.00    3.60
   4   3  -3 1193.18   51.09
   4   3  -3 1196.58   52.39
  -4   3   3 1226.78   51.59
  -4   3   3 1154.28   50.29
   4   3  -3 1155.48   50.69
   4  -3  -3 1240.28   51.19
   4  -3  -3 1138.39   50.59
   4  -3  -3 1260.07   51.59
   4  -3  -3 1188.08   50.79
  -4  -3   3 1202.68   50.89
   4   3  -2 4874.01  194.98
   4   3  -2 4752.22  195.28
  -4   3   2 4622.34  195.28
   4  -3  -2 4754.92  195.18
   4  -3  -2 4831.82  194.88
   4  -3  -2 4296.57  194.48
  -4  -3   2 4420.96  194.68
  -4  -3   2 4546.25  194.58
   4  -3  -2 4912.91  195.28
   4   3  -1   34.70    3.30
  -4   3   1   29.80    2.20
   4   3  -1   36.70    3.10
  -4  -3   1   32.00    3.20
  -4  -3   1   40.00    3.40
   4  -3  -1   35.30    3.00
   4  -3  -1   35.60    3.20
   4  -3  -1   35.50    3.00
  -4  -3   1   43.20    3.00
   4   3   0   51.69    4.00
   4   3   0   56.69    4.40
  -4   3   0   53.59    3.60
  -4  -3   0   59.89    4.10
   4  -3   0   55.99    4.00
   4  -3   0   62.49    4.00
   4  -3   0   64.39    4.30
  -4  -3   0   54.89    4.20
   4   3   1   20.90    2.70
   4   3   1   20.20    2.90
  -4   3  -1   22.70    2.40
   4  -3   1   21.50    2.60
  -4  -3  -1   21.70    2.80
  -4  -3  -1   22.70    2.90
  -4  -3  -1   18.40    2.40
   4  -3   1   18.30    2.60
   4  -3   1   20.40    2.80
  -4   3  -2  515.95   24.10
   4   3   2  548.35   24.10
   4   3   2  553.14   24.50
   4   3   2  529.65   24.30
  -4  -3  -2  524.65   24.40
   4  -3   2  535.45   23.90
  -4  -3  -2  522.15   23.30
   4  -3   2  471.35   22.80
   4  -3   2  546.65   23.80
   4  -3   2  541.45   24.20
  -4  -3  -2  547.85   24.50
   4   3   3  310.27   19.00
   4   3   3  281.87   15.40
  -4   3  -3  305.77   15.40
   4   3   3  304.87   14.80
  -4  -3  -3  289.07   14.10
  -4  -3  -3  303.77   15.60
   4  -3   3  315.97   15.10
   4  -3   3  316.37   14.70
   4  -3   3  312.07   14.90
  -4  -3  -3  311.77   15.70
   4  -3   3  291.17   13.70
   4   3   4   62.39    5.30
   4   3   4   62.59    6.10
   4   3   4   75.89    8.00
   4   3   4   65.29    5.70
  -4   3  -4   74.59    6.10
  -4  -3  -4   67.69    6.30
  -4  -3  -4   54.59    4.80
  -4  -3  -4   67.29    6.10
   4  -3   4   63.69    5.10
   4  -3   4   74.79    5.80
   4  -3   4   67.89    5.80
   4   3   5  174.38   10.10
   4   3   5  172.48   12.20
  -4   3  -5  203.48   12.40
   4   3   5  188.18   10.80
   4   3   5  185.88   11.50
   4  -3   5  183.88   10.60
   4  -3   5  197.48   11.50
   4  -3   5  193.18   11.40
   4  -3   5  203.88   10.00
  -4  -3  -5  186.08   12.00
  -4   3  -6   47.20    6.30
  -4   3  -6   64.69    5.90
  -4   3  -6   48.40    5.80
   4   3   6   52.19    6.70
   4   3   6   55.49    7.60
   4   3   6   57.79    4.60
  -4   3  -6   70.49    8.60
  -4  -3  -6   62.49    7.10
  -4  -3  -6   64.79    4.30
  -4  -3  -6   55.59    6.10
   4  -3   6   58.19    7.40
  -4  -3  -6   48.40    7.30
   4  -3   6   48.70    7.90
  -4   3  -7   34.40    6.20
  -4   3  -7   37.50    4.70
   4   3   7   46.30    3.90
  -4   3  -7   36.80    5.20
  -4   3  -7   34.70    5.60
   4  -3   7   20.00    5.10
  -4  -3  -7   38.10    6.60
  -4  -3  -7   35.60    6.20
  -4  -3  -7   50.39    6.10
   4  -3   7   37.10    4.60
   4  -3   7   35.70    5.20
  -4  -3  -7   36.00    3.70
  -4   3  -8    4.40    2.20
  -4   3  -8    7.40    2.90
  -4   3  -8    7.70    3.10
  -4   3  -8    4.20    4.80
   4   3   8    8.30    1.70
   4  -3   8    6.10    3.10
   4  -3   8    7.00    5.40
  -4  -3  -8    7.40    3.20
  -4  -3  -8    0.00    4.80
  -4  -3  -8    7.80    1.60
   4  -3   8    5.30    2.80
  -4  -3  -8    6.20    3.50
  -4   3  -9   31.00    3.60
  -4   3  -9   23.80    4.10
  -4   3  -9   32.60    4.30
  -4  -3  -9   25.50    4.60
   4  -3   9   27.70    4.30
   4  -3   9   28.00    4.10
  -4   3 -10  155.78    9.00
  -4   3 -10  140.59    8.70
  -4   3 -10  160.98    7.90
   4  -3  10  145.99    9.00
  -4  -3 -10  156.98    8.90
   4  -3  10  157.58    8.20
  -4   3 -11   13.90    2.50
  -4   3 -11    8.70    2.30
  -4   3 -11   11.50    1.70
   4  -3  11    7.70    1.40
  -4  -3 -11    6.90    1.60
   4   4 -12  118.79    7.20
   4   4 -12  123.89    6.50
   4   4 -12  109.59    9.10
  -4  -4  12  126.39    6.80
  -4  -4  12  128.49    7.50
   4  -4 -12  129.19    7.40
   4   4 -11   23.10    3.90
   4   4 -11   29.30    3.40
   4   4 -11   24.90    3.80
   4   4 -11   27.90    4.50
  -4  -4  11   25.00    4.20
   4  -4 -11   25.10    3.70
  -4  -4  11   24.30    3.70
   4   4 -10   35.10    4.70
   4   4 -10   45.70    4.80
   4   4 -10   36.90    4.90
  -4   4  10   36.20    3.40
   4   4 -10   35.20    5.00
  -4  -4  10   35.90    5.60
  -4  -4  10   31.70    4.40
   4  -4 -10   35.80    6.40
   4  -4 -10   49.70    5.10
   4  -4 -10   37.50    3.10
   4   4  -9    6.50    3.00
   4   4  -9    9.10    3.20
   4   4  -9    5.90    3.90
   4   4  -9    8.50    2.80
  -4   4   9    9.00    1.90
   4  -4  -9    9.80    3.20
   4  -4  -9    8.80    1.90
   4  -4  -9    7.10    3.20
  -4  -4   9    7.80    2.50
  -4  -4   9    5.40    3.30
   4   4  -8    9.70    3.10
   4   4  -8    2.00    2.20
  -4   4   8    4.20    1.70
   4   4  -8    1.00    2.40
   4   4  -8    8.30    3.60
   4  -4  -8    6.30    2.40
  -4  -4   8    2.10    2.10
   4  -4  -8    7.00    2.80
   4  -4  -8    6.90    4.50
   4  -4  -8    6.90    1.80
  -4  -4   8    2.40    2.00
   4   4  -7   14.80    3.30
  -4   4   7    8.60    2.00
   4   4  -7   10.20    3.20
   4   4  -7    5.70    2.90
   4   4  -7    6.00    3.10
   4  -4  -7    7.50    3.20
   4  -4  -7    8.30    2.90
  -4  -4   7    5.60    2.30
  -4  -4   7    6.30    2.40
   4  -4  -7    7.20    3.20
   4  -4  -7    7.20    1.80
   4   4  -6   14.90    3.40
  -4   4   6   14.90    3.20
  -4   4   6    7.80    3.50
   4  -4  -6    8.40    4.00
   4  -4  -6   13.00    2.90
  -4  -4   6    9.30    2.30
  -4   4   5  107.79    7.50
   4   4  -5  112.99    7.50
   4  -4  -5  107.09    6.10
   4  -4  -5  106.29    7.40
   4  -4  -5  101.49    6.10
  -4  -4   5  114.89    6.10
   4  -4  -5  100.59    6.40
   4  -4  -5  103.79    6.10
  -4   4   4   53.19    4.80
   4   4  -4   54.19    3.90
   4   4  -4   56.79    4.70
   4   4  -4   56.69    4.10
   4  -4  -4   58.59    4.30
   4  -4  -4   52.79    4.70
   4  -4  -4   54.39    3.80
  -4   4   3 1585.24   69.69
   4   4  -3 1610.74   69.29
   4   4  -3 1630.64   69.09
   4   4  -3 1661.03   69.79
   4  -4  -3 1623.84   68.69
   4  -4  -3 1641.04   69.39
   4   4  -2  246.98   12.00
   4   4  -2  250.77   12.40
   4  -4  -2  240.98   11.60
   4  -4  -2  253.07   12.30
  -4  -4   2  257.47   13.50
   4   4  -1  380.36   17.90
   4   4  -1  395.16   17.70
   4  -4  -1  399.26   17.90
  -4  -4   1  395.96   17.90
  -4  -4   1  395.16   17.30
  -4  -4   1  319.57   17.40
   4  -4  -1  381.56   19.30
  -4   4   0 3976.10  169.08
   4   4   0 4041.80  169.58
   4   4   0 3877.31  169.98
  -4  -4   0 4107.29  169.68
   4  -4   0 4110.89  169.48
  -4  -4   0 3857.31  168.48
   4  -4   0 4101.89  169.18
   4  -4   0 4156.48  169.88
  -4  -4   0 4151.58  169.78
   4   4   1    7.30    2.10
   4   4   1    9.40    2.40
  -4   4  -1   10.90    2.10
   4  -4   1   12.70    2.50
  -4  -4  -1   11.90    2.40
  -4  -4  -1    9.50    2.40
   4  -4   1    9.00    2.80
   4  -4   1   10.70    2.30
   4  -4   1   11.50    2.20
  -4  -4  -1   12.20    2.00
   4   4   2  752.72   32.70
  -4   4  -2  754.32   32.10
   4   4   2  732.73   32.00
  -4  -4  -2  710.43   31.10
   4  -4   2  743.33   31.70
   4  -4   2  730.13   32.10
  -4  -4  -2  692.43   32.30
  -4  -4  -2  759.82   32.60
   4  -4   2  628.94   30.40
   4  -4   2  750.62   31.60
   4  -4   2  622.44   31.90
   4   4   3  111.39    7.20
   4   4   3  104.19    7.50
  -4   4  -3  122.49    7.60
   4  -4   3  113.09    7.00
  -4  -4  -3  103.19    6.40
   4  -4   3  108.59    7.30
  -4  -4  -3  112.59    7.70
   4  -4   3  111.79    5.90
   4  -4   3  114.19    6.90
  -4  -4  -3  106.09    7.50
  -4   4  -4   20.20    4.00
   4   4   4   13.50    3.20
   4   4   4   13.10    3.50
  -4  -4  -4   13.60    2.70
  -4  -4  -4   15.10    4.00
   4  -4   4   15.30    2.70
   4  -4   4   20.70    3.50
  -4  -4  -4   12.60    3.30
   4  -4   4   20.90    3.70
   4  -4   4   12.50    4.50
   4   4   5  142.49    7.50
   4   4   5  155.48   10.20
  -4   4  -5  135.99    9.30
  -4   4  -5  146.19    9.40
   4   4   5  130.99    7.40
  -4   4  -5  160.58   10.50
  -4  -4  -5  154.68   10.50
   4  -4   5  151.98    9.30
  -4  -4  -5  136.79    7.50
   4  -4   5  158.18    9.90
   4  -4   5  133.79    9.90
   4  -4   5  154.58    8.10
   4   4   6    9.40    4.20
  -4   4  -6   18.80    3.80
   4   4   6   15.70    2.70
   4   4   6   16.30    5.70
  -4   4  -6   17.50    4.70
  -4   4  -6   20.80    3.80
  -4  -4  -6   17.70    4.70
  -4  -4  -6   15.60    2.60
  -4  -4  -6   14.50    3.60
   4  -4   6   19.40    3.50
   4  -4   6   19.20    4.50
  -4   4  -7   57.49    8.20
  -4   4  -7   61.39    9.00
  -4   4  -7   75.49    6.60
  -4   4  -7   65.39    6.40
   4  -4   7   71.99    8.10
   4  -4   7   61.89    5.60
  -4  -4  -7   74.59    8.60
  -4  -4  -7   64.59    6.80
   4  -4   7   57.19    8.30
  -4   4  -8   22.30    4.30
  -4   4  -8   12.20    3.20
  -4   4  -8   22.90    4.00
   4  -4   8   20.20    3.50
   4  -4   8   23.60    4.40
  -4  -4  -8   16.40    3.70
  -4  -4  -8   17.20    3.60
  -4   4  -9    0.60    2.00
  -4   4  -9    0.40    1.80
  -4   4  -9   -0.80    2.00
  -4  -4  -9   -3.20    2.50
   4  -4   9   -1.90    2.60
  -4  -4  -9    1.20    2.20
   4  -4   9    2.10    2.10
  -4   4 -10   39.10    3.90
  -4   4 -10   46.70    4.40
  -4   4 -10   42.70    4.00
  -4  -4 -10   36.70    4.20
   4  -4  10   28.70    4.30
   4  -4  10   38.50    4.50
   4   5 -12   29.70    3.10
   4   5 -12   25.90    3.10
   4   5 -12   23.10    2.60
   4  -5 -12   28.70    3.10
  -4  -5  12   22.90    3.60
  -4  -5  12   26.40    3.70
   4   5 -11   57.59    5.80
   4   5 -11   65.69    4.70
   4   5 -11   67.29    5.20
   4   5 -11   68.69    5.50
   4  -5 -11   71.39    5.50
  -4  -5  11   58.99    5.60
   4   5 -10   69.69    6.10
   4   5 -10   58.49    5.90
   4   5 -10   66.39    5.80
   4   5 -10   68.89    6.00
  -4  -5  10   68.59    5.50
   4  -5 -10   63.19    5.80
   4  -5 -10   70.89    6.00
   4   5  -9   75.39    6.70
   4   5  -9   69.59    6.60
   4   5  -9   68.39    8.40
   4   5  -9   70.79    6.30
   4  -5  -9   86.79    6.60
   4  -5  -9   80.19    6.60
  -4  -5   9   65.49    7.10
  -4  -5   9   75.39    5.80
   4   5  -8   95.39    7.40
   4   5  -8  117.19    7.80
  -4   5   8   99.79    5.70
   4   5  -8   91.19    8.90
   4   5  -8  103.19    7.80
  -4  -5   8   91.59    6.30
  -4  -5   8   96.69    7.50
   4  -5  -8  105.79    7.70
   4  -5  -8  107.19    7.60
   4   5  -7  217.48   12.70
   4   5  -7  226.78   12.30
   4   5  -7  221.48   12.50
  -4   5   7  222.08   10.30
   4   5  -7  232.68   14.60
   4  -5  -7  214.38   10.20
   4  -5  -7  238.38   12.50
  -4  -5   7  203.88   10.70
  -4  -5   7  229.78   12.30
   4  -5  -7  207.98   10.30
   4   5  -6  867.51   37.10
  -4  -5   6  804.12   34.70
   4  -5  -6  767.12   34.30
   4  -5  -6  801.32   34.10
   4  -5  -6  761.22   36.70
   4  -5  -6  707.93   34.70
   4   5  -5  363.26   18.30
   4  -5  -5  350.56   18.20
   4  -5  -5  339.77   18.10
   4  -5  -5  371.06   16.80
   4   5  -4  844.02   37.60
   4   5  -4  791.02   37.10
   4   5  -4  802.42   36.80
   4  -5  -4  848.52   37.10
   4  -5  -4  871.81   36.30
   4   5  -3  894.91   38.60
   4   5  -3  907.81   39.10
   4  -5  -3  872.81   38.90
   4  -5  -3  849.81   37.90
   4   5  -2    9.00    2.20
   4   5  -2   10.60    2.60
   4  -5  -2   11.00    1.90
  -4  -5   2   10.10    2.50
   4  -5  -2   13.50    2.60
   4   5  -1  252.67   12.10
   4   5  -1  246.48   12.60
   4  -5  -1  238.68   11.70
  -4  -5   1  219.88   11.70
   4  -5  -1  242.68   12.30
   4  -5  -1  221.28   10.90
  -4  -5   1  247.98   11.50
  -4  -5   1  240.08   12.30
   4   5   0   35.20    3.70
   4   5   0   35.30    5.50
   4  -5   0   26.60    2.50
  -4  -5   0   32.70    3.60
  -4  -5   0   43.60    3.70
   4  -5   0   36.50    4.30
   4  -5   0   37.40    3.30
   4  -5   0   26.20    3.40
  -4   5  -1   20.80    2.60
   4   5   1   22.90    3.40
   4   5   1   25.40    3.60
   4  -5   1   22.10    2.70
   4  -5   1   19.60    3.00
   4  -5   1   22.50    6.60
   4  -5   1   22.30    2.20
  -4  -5  -1   24.40    3.30
   4  -5   1   24.00    3.40
  -4  -5  -1   23.00    3.10
  -4  -5  -1   19.60    2.70
  -4   5  -2  324.27   16.20
   4   5   2  328.07   16.30
   4   5   2  317.27   15.70
  -4  -5  -2  310.77   14.70
  -4  -5  -2  314.57   16.10
   4  -5   2  305.17   15.30
   4  -5   2  314.67   14.90
   4  -5   2  311.07   15.90
  -4  -5  -2  299.67   15.80
   4   5   3    4.40    2.40
  -4   5  -3    6.80    2.50
   4   5   3    5.40    2.60
  -4  -5  -3    7.40    2.50
  -4  -5  -3    6.00    2.00
   4  -5   3    5.80    2.60
   4  -5   3    7.30    2.20
  -4  -5  -3    3.90    2.60
   4  -5   3    9.80    2.00
   4  -5   3    8.50    2.40
  -4   5  -4  573.34   27.10
   4   5   4  544.25   27.10
   4   5   4  572.44   27.50
   4  -5   4  582.04   26.10
  -4  -5  -4  515.55   27.30
   4  -5   4  558.54   26.70
  -4  -5  -4  540.35   27.20
  -4  -5  -4  560.34   25.40
   4  -5   4  569.14   24.50
   4  -5   4  550.04   26.20
  -4   5  -5  105.49    7.80
   4   5   5  110.59    6.10
   4   5   5  108.89    8.30
  -4   5  -5  100.79    8.20
   4   5   5  123.89    9.00
   4   5   5  115.39    9.30
   4   5   5  109.69    9.30
  -4   5  -5  128.19    9.30
   4  -5   5  119.69    6.70
  -4  -5  -5   96.59    7.40
  -4  -5  -5  113.09    9.00
   4  -5   5  115.29    8.60
   4  -5   5   95.79    9.30
  -4  -5  -5  110.29    8.50
   4  -5   5  105.19    8.10
  -4  -5  -5  107.99    6.40
  -4   5  -6    6.70    3.10
   4   5   6    7.30    6.30
  -4   5  -6    7.40    5.20
  -4   5  -6    3.30    3.10
   4   5   6    5.80    1.80
   4   5   6   -4.50    4.20
  -4  -5  -6    6.30    4.30
   4  -5   6    2.90    3.40
  -4  -5  -6    7.10    1.80
  -4  -5  -6    8.10    3.50
   4  -5   6    8.10    2.90
  -4   5  -7  475.45   27.10
  -4   5  -7  560.54   24.80
  -4   5  -7  542.95   24.60
  -4   5  -7  464.05   23.20
   4  -5   7  536.65   24.10
  -4  -5  -7  445.56   27.00
   4  -5   7  480.35   26.30
  -4  -5  -7  529.95   24.60
  -4  -5  -7  509.95   24.50
  -4   5  -8   56.39    5.60
  -4   5  -8   53.89    5.50
   4  -5   8   50.29    5.40
  -4  -5  -8   54.19    5.80
  -4   5  -9   11.80    2.70
  -4   5  -9   18.20    3.20
  -4   5  -9   16.70    3.10
   4  -5   9   13.80    3.40
  -4  -5  -9    9.10    2.70
  -4  -5  -9   12.50    2.90
   4  -5   9   24.50    4.20
  -4   5 -10   26.30    3.10
  -4   5 -10   21.60    3.10
  -4   5 -10   23.10    2.70
   4  -5  10   20.20    3.30
  -4  -5 -10   27.00    3.80
   4  -5  10   13.40    4.10
   4   6 -12   41.10    3.60
   4   6 -12   43.60    3.20
   4   6 -12   38.60    3.40
  -4  -6  12   45.20    3.50
   4  -6 -12   47.40    3.60
   4   6 -11   82.39    5.80
   4   6 -11   79.09    5.60
   4   6 -11   76.89    5.20
  -4  -6  11   75.09    5.60
   4  -6 -11   81.79    5.80
  -4  -6  11   79.09    6.00
   4   6 -10   32.50    4.30
   4   6 -10   26.10    3.80
   4   6 -10   36.40    5.40
  -4  -6  10   27.70    3.80
   4  -6 -10   26.30    4.30
   4  -6 -10   22.60    3.90
   4   6  -9    3.80    3.10
   4   6  -9    5.30    2.70
   4   6  -9    3.90    4.50
   4   6  -9    4.00    2.50
  -4  -6   9   -1.10    3.00
   4  -6  -9    7.60    2.70
  -4  -6   9    5.00    3.30
   4  -6  -9    8.80    3.00
   4   6  -8  234.38   12.60
   4   6  -8  223.68   14.70
   4   6  -8  222.98   12.70
   4   6  -8  222.38   13.10
  -4  -6   8  211.68   11.40
  -4  -6   8  211.08   12.70
   4  -6  -8  238.68   12.90
   4  -6  -8  216.98   12.30
   4   6  -7  218.78   12.00
   4   6  -7  229.68   12.10
   4   6  -7  206.68   13.50
  -4   6   7  206.98   10.30
   4   6  -7  204.48   12.30
   4  -6  -7  209.98   12.20
   4  -6  -7  203.48   10.30
   4   6  -6   58.99    6.10
  -4   6   6   57.19    7.70
  -4   6   6   57.09    4.80
   4   6  -6   59.09    6.10
   4   6  -6   54.49    6.00
   4  -6  -6   40.00    6.50
   4  -6  -6   59.19    4.90
   4  -6  -6   54.09    4.10
   4  -6  -6   54.39    7.60
   4  -6  -6   53.99    5.70
   4   6  -5  183.68   11.10
   4  -6  -5  185.18    9.60
   4  -6  -5  168.58   10.50
   4   6  -4  110.49    7.80
   4   6  -4  107.49    7.60
   4   6  -4  110.89    7.20
   4  -6  -4  118.79    6.80
   4  -6  -4  129.19    8.00
   4   6  -3  315.37   15.60
   4   6  -3  312.67   16.20
   4  -6  -3  303.97   14.80
   4  -6  -3  322.77   16.20
   4  -6  -3  332.97   16.10
   4   6  -2 1531.45   66.59
   4   6  -2 1551.24   67.19
  -4  -6   2 1522.55   66.79
   4  -6  -2 1626.04   67.09
   4  -6  -2 1554.24   66.59
   4  -6  -2 1484.25   65.49
   4   6  -1   83.29    6.40
   4   6  -1   81.49    6.00
  -4  -6   1   66.69    5.90
  -4  -6   1   90.59    5.40
   4  -6  -1   85.79    4.90
  -4  -6   1   79.89    6.10
   4  -6  -1   96.09    6.40
   4   6   0   30.60    4.00
   4   6   0   20.30    3.40
  -4  -6   0   29.70    3.70
   4  -6   0   24.60    2.90
   4  -6   0   21.10    2.40
   4  -6   0   22.10    3.60
  -4  -6   0   22.80    2.60
  -4  -6   0   25.10    3.10
   4  -6   0   25.00    3.40
   4   6   1    9.50    2.70
  -4   6  -1   11.30    2.20
   4   6   1   13.20    3.20
  -4  -6  -1   21.20    3.20
   4  -6   1   14.90    2.40
   4  -6   1   12.40    2.70
   4  -6   1   14.90    2.30
  -4  -6  -1   18.50    3.10
  -4  -6  -1   15.00    2.60
   4  -6   1   17.70    3.50
   4   6   2  318.37   16.50
   4   6   2  306.27   15.70
  -4   6  -2  292.97   14.80
   4  -6   2  309.67   14.60
  -4  -6  -2  311.77   14.50
   4  -6   2  272.07   13.50
  -4  -6  -2  312.67   15.70
  -4  -6  -2  298.47   15.90
   4  -6   2  305.97   15.30
   4  -6   2  308.67   15.80
   4   6   3   31.70    4.30
  -4   6  -3   30.70    4.10
   4   6   3   31.30    4.80
   4  -6   3   25.70    3.10
   4  -6   3   29.10    3.80
   4  -6   3   33.10    5.80
  -4  -6  -3   34.90    4.80
   4  -6   3   38.20    4.30
  -4  -6  -3   31.40    4.50
  -4  -6  -3   32.10    3.70
   4   6   4   20.60    4.50
  -4   6  -4   28.20    4.50
   4   6   4   21.80    3.50
   4   6   4   33.50    5.60
   4   6   4   29.50    5.50
  -4   6  -4   24.10    3.90
   4   6   4   30.10    4.60
   4  -6   4   19.70    4.50
   4  -6   4   18.80    3.70
   4  -6   4   26.60    3.30
  -4  -6  -4   22.80    3.70
   4  -6   4   21.70    4.20
  -4  -6  -4   20.00    3.20
  -4  -6  -4   25.10    5.00
   4   6   5   83.49    9.00
  -4   6  -5   90.29    8.30
  -4   6  -5   88.29    7.40
   4   6   5   91.09    7.70
   4   6   5  101.89    9.30
   4   6   5   85.39    5.50
  -4   6  -5   85.79    7.10
   4   6   5   86.89    7.90
   4   6   5   89.89    8.00
   4  -6   5   75.49    8.20
  -4  -6  -5   73.39   12.70
   4  -6   5   98.29    9.60
  -4  -6  -5   78.39    8.20
  -4  -6  -5   92.39    7.90
  -4  -6  -5   95.09    5.80
   4  -6   5   87.69    7.50
  -4  -6  -5   93.49    6.50
   4  -6   5   97.19    7.10
  -4   6  -6  201.98   14.10
   4   6   6  197.48   14.20
  -4   6  -6  224.48   12.90
   4   6   6  240.88   10.90
  -4   6  -6  217.08   12.70
   4   6   6  188.38   12.50
   4  -6   6  213.38   13.40
  -4  -6  -6  205.38   12.70
   4  -6   6  232.28   11.50
  -4  -6  -6  195.98   14.60
  -4   6  -7  115.49    8.10
  -4   6  -7   99.39   10.70
  -4   6  -7  115.19    8.20
  -4  -6  -7  124.89    8.70
   4  -6   7  113.99    7.70
  -4  -6  -7   90.19   11.90
  -4  -6  -7  117.79    8.20
   4  -6   7  112.39   10.20
  -4   6  -8    8.90    2.70
  -4   6  -8    7.10    2.50
  -4   6  -8    1.80    2.10
   4  -6   8    7.50    4.00
   4  -6   8   -0.60    2.50
  -4  -6  -8    2.10    2.30
  -4  -6  -8    7.80    3.10
  -4   6  -9    4.20    2.00
  -4   6  -9    8.70    2.20
  -4   6  -9    6.60    2.10
  -4  -6  -9   11.70    2.90
   4  -6   9   10.70    2.70
  -4  -6  -9   10.00    2.50
   4  -6   9    9.70    3.20
  -4   6 -10    3.90    1.60
  -4   6 -10    2.80    1.60
   4  -6  10    3.70    1.80
   4   7 -11   -0.70    1.30
   4   7 -11   -1.50    2.00
  -4  -7  11    6.00    3.80
  -4  -7  11    1.30    2.20
   4   7 -10  249.88   12.50
   4   7 -10  238.98   12.50
  -4  -7  10  204.58   13.90
   4  -7 -10  249.58   12.90
   4  -7 -10  219.38   11.80
   4   7  -9   -1.50    2.00
   4   7  -9    3.00    2.10
   4   7  -9   -3.50    3.20
  -4  -7   9   -3.50    2.20
   4  -7  -9    1.40    3.40
   4  -7  -9    1.10    1.80
   4   7  -8   62.29    6.70
   4   7  -8   48.30    7.50
   4   7  -8   70.29    6.10
   4   7  -8   54.79    6.10
   4  -7  -8   71.89    6.30
   4  -7  -8   62.79    6.20
  -4  -7   8   44.90    5.30
  -4   7   7  222.78   10.20
  -4   7   7  166.78   11.80
   4   7  -7  198.98   11.60
   4   7  -7  207.08   11.70
   4   7  -7  202.58   12.00
   4   7  -7  197.08   13.40
   4  -7  -7  208.58   12.10
   4  -7  -7  211.28   10.20
   4   7  -6   48.10    5.60
   4   7  -6   41.10    5.80
  -4   7   6   37.80    3.80
   4   7  -6   39.60    5.30
   4   7  -6   44.40    5.10
  -4   7   6   40.20    5.30
   4  -7  -6   39.80    4.50
   4  -7  -6   39.10    7.70
   4  -7  -6   57.09    8.00
   4  -7  -6   44.00    6.00
   4  -7  -6   39.50    3.50
   4  -7  -6   41.80    5.20
   4   7  -5   13.70    3.50
   4   7  -5   16.90    3.40
  -4   7   5   15.90    2.50
   4   7  -5   13.10    3.90
  -4   7   5   10.10    3.40
  -4   7   5   12.90    5.20
   4   7  -5   11.20    3.40
   4  -7  -5   12.90    2.60
  -4  -7   5   10.80    3.70
   4  -7  -5   10.20    3.90
   4  -7  -5   15.20    2.80
   4  -7  -5   10.20    3.20
   4   7  -4   81.89    7.00
   4   7  -4   79.39    6.60
   4  -7  -4   92.99    7.50
   4  -7  -4   91.29    5.80
   4   7  -3   34.10    4.30
   4   7  -3   34.90    4.80
   4  -7  -3   29.40    3.00
   4  -7  -3   30.70    4.10
  -4  -7   3   22.10    3.80
   4   7  -2  322.27   16.50
   4   7  -2  332.97   17.30
   4  -7  -2  318.97   15.20
   4  -7  -2  317.17   16.20
  -4  -7   2  324.47   16.60
   4  -7  -2  331.57   17.10
   4   7  -1   60.29    5.70
   4   7  -1   55.29    5.10
   4  -7  -1   52.19    5.40
   4  -7  -1   40.20    5.20
  -4  -7   1   54.19    4.40
  -4  -7   1   52.79    5.00
   4   7   0   12.80    3.20
  -4  -7   0   12.80    3.20
  -4  -7   0   12.30    2.80
   4  -7   0    9.80    2.40
  -4  -7   0   15.00    2.30
   4  -7   0    9.30    1.90
   4  -7   0   11.60    2.90
   4   7   1    3.10    3.60
   4   7   1    2.20    2.50
   4  -7   1    3.60    1.70
  -4  -7  -1   -1.10    1.90
  -4  -7  -1    1.60    2.50
   4  -7   1    2.60    2.20
   4  -7   1    3.20    2.50
  -4  -7  -1    2.80    1.80
   4   7   2   15.70    4.10
  -4   7  -2    7.90    4.00
   4   7   2   13.80    3.40
  -4  -7  -2   13.50    3.70
  -4  -7  -2   18.60    4.20
   4  -7   2   15.10    2.70
  -4  -7  -2   15.30    2.90
   4  -7   2   17.80    3.00
   4  -7   2   12.00    3.10
   4  -7   2   11.80    3.30
   4   7   3   96.69    8.40
  -4   7  -3   88.49    7.40
  -4   7  -3   90.79    7.40
   4   7   3  102.79    7.80
   4   7   3   83.89    8.10
   4   7   3  109.79    8.80
   4   7   3  105.99    6.40
   4   7   3   93.39    7.90
  -4  -7  -3   85.19    7.60
   4  -7   3   99.29    8.20
   4  -7   3   93.29    6.80
  -4  -7  -3   97.59    8.20
   4  -7   3  111.29    7.70
  -4  -7  -3  105.29    6.60
   4  -7   3  100.19    5.70
   4   7   4   14.60    4.20
   4   7   4    0.00    3.00
   4   7   4    5.60    1.90
   4   7   4    6.00    3.20
   4   7   4    6.50    3.90
  -4   7  -4    2.80    4.00
  -4   7  -4    5.50    3.10
   4   7   4    5.90    3.00
   4   7   4   -4.40    3.40
  -4   7  -4    2.80    3.60
  -4  -7  -4    0.10    3.40
   4  -7   4    4.30    2.70
  -4  -7  -4    3.90    3.50
   4  -7   4    0.60    3.30
  -4  -7  -4    1.30    3.70
   4  -7   4    5.40    2.30
  -4  -7  -4   -6.30    4.30
  -4  -7  -4    4.80    2.10
   4  -7   4    7.30    4.00
  -4   7  -5   38.80    7.00
   4   7   5   43.70    6.00
  -4   7  -5   34.10    5.20
   4   7   5   35.00    5.90
   4   7   5   40.30    7.00
  -4   7  -5   33.10    6.30
  -4   7  -5   32.00    5.40
   4   7   5   32.50    3.60
   4   7   5   40.00    8.00
   4  -7   5   30.00    6.20
  -4  -7  -5   48.20    7.70
  -4  -7  -5   37.60    4.50
   4  -7   5   27.70    5.10
   4  -7   5   40.30    4.10
   4  -7   5   34.70    8.20
  -4  -7  -5   28.30    5.40
  -4  -7  -5   36.70    3.80
  -4   7  -6   26.10    7.00
   4   7   6   35.40    3.40
  -4   7  -6   36.70    5.50
   4   7   6   39.60    8.20
  -4   7  -6   42.20    5.80
   4   7   6   40.80    6.30
   4  -7   6   42.20    6.40
  -4  -7  -6   41.50    5.70
   4  -7   6   40.10    4.80
  -4  -7  -6   42.60    3.60
  -4   7  -7   -2.40    2.20
  -4   7  -7   -2.20    2.20
  -4  -7  -7   -3.50    4.00
   4  -7   7    4.10    2.80
  -4  -7  -7    0.60    2.30
  -4   7  -8  126.59    8.00
  -4   7  -8  106.79    7.30
  -4   7  -8  118.99    7.60
   4  -7   8  124.49    8.10
  -4  -7  -8  124.49    7.90
   4  -7   8  113.39    9.30
  -4   7  -9   67.29    4.50
  -4   7  -9   65.09    5.00
  -4   7  -9   61.69    4.70
  -4  -7  -9   57.09    4.60
   4  -7   9   62.29    5.40
   4  -7   9   65.09    5.40
  -4   7 -10  137.19    7.10
  -4   7 -10  133.39    6.40
  -4   7 -10  127.89    6.60
   4  -7  10  122.29    6.60
   4   8 -11   14.10    2.50
   4   8 -11   17.50    2.70
   4  -8 -11   17.80    2.60
   4   8 -10   38.70    3.80
   4   8 -10   40.10    4.00
   4  -8 -10   35.50    4.00
   4  -8 -10   38.60    3.90
  -4  -8  10   35.50    4.20
   4   8  -9    0.50    1.80
   4   8  -9    4.10    2.00
   4   8  -9   13.00    3.90
  -4  -8   9    0.20    2.70
   4  -8  -9    4.70    2.30
   4  -8  -9    1.60    2.10
   4   8  -8  124.39    8.10
   4   8  -8  115.79    8.20
   4   8  -8  129.99    8.60
   4  -8  -8  116.29    8.30
   4  -8  -8  125.59    8.20
  -4  -8   8  101.49    7.60
  -4   8   7  103.59    7.80
   4   8  -7   90.79    7.60
  -4   8   7  105.29    6.10
  -4   8   7   90.89    7.90
   4   8  -7  105.69    7.60
   4   8  -7  101.29    7.80
   4  -8  -7  103.29    6.20
   4  -8  -7  115.49    8.10
   4   8  -6    0.20    3.20
  -4   8   6    5.80    3.10
  -4   8   6   -0.30    1.50
   4   8  -6    1.30    3.00
  -4   8   6    2.50    2.70
   4   8  -6    6.10    4.20
   4   8  -6    6.60    2.90
  -4   8   6    2.40    3.70
   4  -8  -6    4.30    2.80
   4  -8  -6    2.60    1.60
   4  -8  -6    4.60    2.50
   4  -8  -6    0.60    4.30
   4  -8  -6    3.30    5.90
   4   8  -5   10.90    3.80
  -4   8   5    7.50    2.90
  -4   8   5    9.90    2.90
   4   8  -5    3.90    3.10
  -4   8   5    9.10    3.40
   4   8  -5   10.70    3.30
  -4   8   5    4.40    2.10
   4   8  -5    5.30    2.80
   4  -8  -5    8.30    4.30
   4  -8  -5    9.70    2.70
   4  -8  -5    8.40    3.90
   4  -8  -5    7.70    2.10
   4  -8  -5   10.00    3.20
  -4  -8   5   -2.90    5.90
   4   8  -4  382.76   18.80
   4   8  -4  371.06   18.90
   4   8  -4  353.16   18.10
  -4   8   4  341.37   18.20
   4   8  -4  358.26   18.30
  -4   8   4  362.56   17.20
   4   8  -4  363.86   18.00
  -4   8   4  390.26   18.80
  -4   8   4  333.97   21.80
   4  -8  -4  373.06   20.00
  -4  -8   4  389.56   19.70
   4  -8  -4  414.76   18.00
   4  -8  -4  373.06   17.50
  -4   8   3  552.44   26.60
   4   8  -3  607.74   27.60
   4   8  -3  559.94   26.60
   4   8  -3  597.64   28.70
   4   8  -3  550.94   26.60
  -4   8   3  553.04   26.40
   4   8  -3  565.94   26.50
  -4   8   3  571.64   26.90
   4  -8  -3  593.64   26.00
   4  -8  -3  590.44   28.30
  -4  -8   3  574.54   27.50
   4   8  -2  250.67   13.50
  -4   8   2  240.88   12.60
   4   8  -2  226.28   14.00
   4  -8  -2  235.58   14.00
  -4  -8   2  207.78   13.10
   4  -8  -2  241.48   11.80
   4   8  -1   23.50    7.20
   4   8  -1   41.60    5.00
  -4  -8   1   35.30    4.50
  -4  -8   1   38.60    3.40
  -4  -8   1   44.70    4.20
   4  -8  -1   45.40    5.70
   4  -8  -1   43.50    3.70
   4   8   0 1338.67   58.99
   4   8   0 1314.07   59.99
   4   8   0 1392.36   60.59
   4   8   0 1379.46   58.29
   4   8   0 1347.97   58.79
   4   8   0 1412.56   58.69
  -4   8   0 1366.36   58.59
   4  -8   0 1289.57   57.69
  -4  -8   0 1313.57   58.19
   4  -8   0 1294.37   59.29
   4  -8   0 1314.57   58.39
  -4  -8   0 1343.27   56.59
   4  -8   0 1202.78   56.39
  -4  -8   0 1257.47   58.29
  -4   8  -1  127.99    8.60
   4   8   1  145.89    9.70
   4   8   1  133.79    9.10
   4   8   1  147.39   10.60
   4   8   1  122.59    8.50
   4   8   1  141.59    9.70
   4   8   1  129.59    8.90
   4  -8   1  145.79    9.20
  -4  -8  -1  148.89    7.90
   4  -8   1  138.39   10.00
  -4  -8  -1  140.69    9.20
   4  -8   1  151.88    8.40
   4  -8   1  129.39    7.20
  -4  -8  -1  122.99    8.90
   4   8   2  130.19    9.50
   4   8   2  145.69   10.80
   4   8   2  148.29    9.50
  -4   8  -2  116.29    8.90
   4   8   2  139.69    9.10
   4   8   2  131.09    9.50
  -4  -8  -2  139.79    9.80
   4  -8   2  133.39    9.20
   4  -8   2  123.19    7.20
   4  -8   2  149.39   10.20
   4  -8   2  142.09    8.30
  -4  -8  -2  131.19    9.50
  -4  -8  -2  147.19    8.20
   4   8   3  322.27   17.50
   4   8   3  289.07   18.20
   4   8   3  297.17   16.10
   4   8   3  302.37   15.90
  -4   8  -3  315.17   15.70
   4   8   3  292.57   15.70
   4   8   3  316.87   16.40
   4   8   3  301.27   14.60
   4  -8   3  297.57   17.60
  -4  -8  -3  345.87   19.10
  -4  -8  -3  309.47   17.30
   4  -8   3  297.57   14.20
   4  -8   3  315.87   17.10
  -4  -8  -3  304.47   15.10
  -4  -8  -3  348.57   15.90
   4  -8   3  281.77   15.60
   4   8   4    6.30    3.60
   4   8   4    2.60    2.90
   4   8   4    0.40    5.50
   4   8   4    1.70    1.80
   4   8   4    1.70    3.10
   4   8   4    5.70    4.90
  -4   8  -4   -0.30    3.00
   4   8   4   -4.40    3.20
  -4   8  -4    2.20    3.20
  -4  -8  -4    3.80    2.30
   4  -8   4   -0.20    2.90
   4  -8   4   -1.50    3.80
  -4  -8  -4    2.80    2.20
   4  -8   4    5.00    2.30
  -4  -8  -4    7.20    4.70
  -4  -8  -4   -3.40    4.70
   4   8   5   29.40    3.40
   4   8   5   35.20    5.40
   4   8   5   23.90    6.40
  -4   8  -5   21.20    4.60
  -4   8  -5   27.30    4.50
   4   8   5   27.20    4.90
   4   8   5   19.50    4.30
   4  -8   5   21.70    4.60
   4  -8   5   25.50    7.20
   4  -8   5   26.30    4.10
  -4  -8  -5   28.40    3.60
  -4  -8  -5   24.60    4.30
   4   8   6   40.40    5.70
  -4   8  -6   50.79    5.70
   4   8   6   64.19    6.70
  -4   8  -6   37.90    5.10
   4   8   6   41.40    3.60
  -4  -8  -6   44.40    3.70
   4  -8   6   36.60    6.80
   4  -8   6   50.89    5.10
  -4   8  -7    1.30    2.60
  -4   8  -7   -4.90    1.90
   4  -8   7    0.10    2.80
  -4  -8  -7    0.40    2.20
  -4   8  -8  205.48   10.50
  -4   8  -8  204.88   11.00
  -4   8  -8  192.28   10.30
   4  -8   8  199.28   11.10
  -4  -8  -8  203.78   10.90
  -4   8  -9    4.20    1.70
  -4   8  -9    3.20    2.00
   4  -8   9    7.30    2.50
  -4  -8  -9    2.20    1.60
   4  -8   9    3.70    2.70
   4   9 -10   36.80    3.70
   4   9 -10   45.20    3.80
   4  -9 -10   45.70    4.10
   4  -9 -10   39.90    4.20
   4   9  -9    2.40    1.80
   4   9  -9    0.30    1.80
   4  -9  -9    1.60    2.00
   4  -9  -9    1.00    1.60
  -4  -9   9    4.10    2.90
   4   9  -8    0.50    2.00
   4   9  -8   -3.90    3.40
   4   9  -8   -1.90    2.00
   4  -9  -8    0.40    2.00
   4  -9  -8    2.20    2.20
  -4   9   7   27.90    5.20
   4   9  -7   28.60    4.80
   4   9  -7   26.80    5.30
  -4   9   7   26.70    3.10
   4   9  -7   24.60    4.30
   4  -9  -7   30.90    4.70
   4  -9  -7   29.10    3.20
  -4  -9   7   27.10    7.30
   4   9  -6   84.99    7.90
  -4   9   6   86.19    7.20
   4   9  -6   95.59    7.20
   4   9  -6   96.29    7.30
  -4   9   6   97.99    5.90
  -4   9   6   98.99    7.60
   4   9  -6   88.89    7.60
  -4   9   6   78.79    7.50
   4  -9  -6   96.19    7.60
  -4  -9   6   96.99    9.40
   4  -9  -6   74.49   12.50
   4  -9  -6   97.29    5.90
   4  -9  -6   95.79    6.90
   4  -9  -6   98.09   12.70
   4   9  -5  118.29    8.20
  -4   9   5  129.69    8.80
   4   9  -5  118.79    8.70
   4   9  -5  120.39    8.80
   4   9  -5  104.89    8.60
  -4   9   5  128.09    8.60
   4   9  -5  132.69    9.00
  -4   9   5  131.59    7.20
  -4   9   5  114.89    8.30
   4  -9  -5  139.39    8.10
   4  -9  -5  119.59    8.50
   4  -9  -5  100.19    9.40
   4  -9  -5  133.19    7.40
   4  -9  -5  111.59   10.80
  -4  -9   5  122.49   10.20
   4  -9  -5  117.89   12.10
   4   9  -4    4.50    3.50
   4   9  -4    3.80    3.60
   4   9  -4   -2.60    2.80
  -4   9   4    2.80    2.70
   4   9  -4    0.20    3.30
  -4   9   4    0.10    2.20
   4   9  -4    4.40    3.00
  -4   9   4   -0.80    2.20
  -4   9   4   -4.30    2.40
   4  -9  -4    2.60    2.40
   4  -9  -4    3.50    4.10
   4  -9  -4    0.40    1.80
   4   9  -3   10.00    3.60
  -4   9   3    6.90    2.90
   4   9  -3    5.90    3.50
   4   9  -3    0.10    4.20
   4   9  -3    6.50    2.80
  -4   9   3    6.70    2.40
   4   9  -3    8.60    3.20
  -4   9   3   10.80    3.70
  -4   9   3    5.80    2.80
   4   9  -3    8.00    3.20
   4   9  -3    4.60    3.70
   4  -9  -3   -1.20    3.40
   4  -9  -3    6.40    2.10
   4  -9  -3    5.20    3.10
  -4  -9   3   -2.20    3.00
  -4   9   2   73.69    6.30
  -4   9   2   77.99    6.50
   4   9  -2   72.29    6.40
   4   9  -2   73.59    6.60
   4   9  -2   77.79    7.00
  -4   9   2   76.99    6.80
   4   9  -2   63.79    6.60
   4   9  -2   72.69    8.20
   4   9  -2   80.79    7.50
   4  -9  -2   69.19    7.70
  -4  -9   2   67.69    7.20
   4  -9  -2   79.79    5.40
   4   9  -1  256.77   13.50
   4   9  -1  241.38   13.70
   4   9  -1  252.77   13.70
   4   9  -1  232.38   13.80
  -4   9   1  244.98   13.40
   4   9  -1  275.97   15.00
  -4   9   1  239.58   13.30
   4   9  -1  263.37   16.10
   4  -9  -1  249.28   14.00
  -4  -9   1  246.88   12.10
  -4  -9   1  262.77   13.60
   4  -9  -1  261.47   12.70
   4  -9  -1  274.67   15.90
  -4  -9   1  283.57   16.10
   4  -9  -1  264.37   14.60
  -4   9   0   13.80    3.70
   4   9   0    7.80    3.60
  -4   9   0    7.70    2.80
   4   9   0    7.20    3.90
   4   9   0   11.20    3.60
   4   9   0    2.30    2.20
   4   9   0    5.10    3.10
  -4   9   0    6.10    2.70
   4   9   0    4.10    2.90
  -4  -9   0    8.70    2.40
   4  -9   0    5.50    3.40
   4  -9   0    4.90    3.40
   4  -9   0    2.00    3.40
   4  -9   0    7.20    2.00
  -4  -9   0    6.40    2.80
  -4  -9   0   11.60    4.50
   4   9   1   14.00    4.00
   4   9   1    9.10    3.20
   4   9   1   12.30    3.40
  -4   9  -1    7.40    2.80
   4   9   1    9.80    4.50
   4   9   1    7.50    3.60
   4   9   1   13.80    3.90
  -4   9  -1   15.00    3.30
  -4  -9  -1    4.10    7.00
   4  -9   1    9.50    2.20
   4  -9   1   13.30    3.80
  -4  -9  -1   11.40    3.50
   4  -9   1   13.90    4.50
   4  -9   1   12.30    3.00
   4   9   2  312.37   16.80
   4   9   2  273.97   13.80
  -4   9  -2  279.47   14.70
   4   9   2  293.17   15.40
   4   9   2  287.87   15.60
  -4   9  -2  268.97   14.40
   4   9   2  288.17   15.10
   4   9   2  297.47   14.90
   4  -9   2  271.87   14.60
  -4  -9  -2  253.57   14.70
   4  -9   2  263.07   17.10
  -4  -9  -2  295.57   16.60
   4  -9   2  276.47   13.40
  -4  -9  -2  299.17   14.60
   4  -9   2  272.37   15.90
   4   9   3    2.60    2.40
   4   9   3    1.20    3.20
  -4   9  -3    0.00    3.60
  -4   9  -3    2.40    2.80
   4   9   3    2.70    5.60
   4   9   3    9.70    3.40
   4   9   3    1.80    3.70
   4   9   3    2.80    3.00
  -4   9  -3    6.10    4.10
   4   9   3    7.00    2.90
  -4  -9  -3    3.70    3.70
   4  -9   3    1.40    2.20
   4  -9   3    8.80    3.10
   4  -9   3    3.30    5.30
   4  -9   3   -1.90    3.60
  -4  -9  -3    2.60    2.30
  -4  -9  -3    2.60    2.60
   4   9   4   48.00    6.00
   4   9   4   48.70    6.10
   4   9   4   45.60    6.30
   4   9   4   55.79    6.20
   4   9   4   48.60    7.20
   4   9   4   59.69    4.60
  -4   9  -4   57.99    6.10
  -4   9  -4   60.19    6.40
   4  -9   4   54.29    4.90
   4  -9   4   46.30    6.30
   4  -9   4   53.09    8.20
  -4  -9  -4   55.49    4.90
  -4  -9  -4   48.60    8.80
  -4  -9  -4   63.59    5.40
   4   9   5    3.10    1.70
   4   9   5   -0.70    2.70
   4   9   5    1.10    3.00
   4   9   5    2.30    2.70
   4   9   5    4.70    3.40
  -4   9  -5    0.60    2.70
  -4   9  -5   -3.20    3.10
   4   9   5  -12.00    5.60
  -4  -9  -5    1.90    1.80
   4  -9   5    6.20    3.90
  -4  -9  -5    1.60    3.60
   4  -9   5   -2.10    3.40
   4   9   6  138.39    9.10
  -4   9  -6  140.89    8.70
   4   9   6  131.39    8.70
   4  -9   6  142.59    8.60
  -4   9  -7   -0.20    1.90
   4  -9   7    2.70    3.30
  -4  -9  -7    2.20    2.10
  -4   9  -8    1.90    1.60
  -4   9  -8   -2.30    2.80
  -4  -9  -8    1.30    1.70
   4  -9   8   -0.70    2.50
  -4   9  -9   -2.90    1.40
  -4   9  -9    0.60    1.80
   4  -9   9   -3.00    2.20
  -4  -9  -9    0.50    1.40
   4  10 -10    3.50    1.70
   4  10 -10   -0.30    1.40
   4 -10 -10    2.20    1.60
   4 -10 -10    2.70    1.40
   4  10  -9    0.60    1.80
   4  10  -9   -0.50    1.70
   4 -10  -9    4.50    1.90
   4 -10  -9    2.20    1.60
   4  10  -8   15.40    2.90
   4  10  -8   15.50    2.90
   4 -10  -8   20.50    3.60
   4 -10  -8   26.30    3.90
  -4  10   7   11.50    2.70
   4  10  -7    3.90    2.50
   4  10  -7    8.00    3.70
   4  10  -7   11.50    2.80
  -4  10   6   46.30    5.60
  -4  10   6   53.09    5.20
  -4  10   6   43.10    3.90
   4  10  -6   36.40    6.10
   4  10  -6   43.50    5.40
   4  10  -6   49.10    5.10
  -4  10   6   47.00    5.30
   4  10  -6   45.10    5.80
   4 -10  -6   40.90    5.10
   4 -10  -6   42.00    3.90
   4 -10  -6   41.20    5.20
  -4  10   5  965.60   41.00
  -4  10   5  913.11   41.80
  -4  10   5  972.10   42.10
   4  10  -5  924.81   41.90
   4  10  -5  906.01   41.70
  -4  10   5  999.50   42.90
   4  10  -5  945.31   42.10
   4  10  -5  908.71   41.40
   4 -10  -5  903.21   43.70
   4 -10  -5 1038.50   42.20
   4 -10  -5  947.41   41.20
  -4 -10   5  913.61   44.80
   4 -10  -5  942.11   42.40
   4 -10  -5  889.21   45.20
   4  10  -4   18.20    5.60
  -4  10   4   10.80    2.90
   4  10  -4   11.10    3.70
   4  10  -4   10.30    3.60
  -4  10   4    9.80    2.30
  -4  10   4   12.80    3.50
  -4  10   4    9.80    2.90
   4  10  -4    9.80    3.90
   4  10  -4    7.30    4.00
   4 -10  -4   16.50    4.90
   4 -10  -4   17.30    5.20
  -4 -10   4   22.30    6.60
   4 -10  -4    9.10    2.80
  -4  10   3   33.20    5.00
   4  10  -3   32.60    4.90
   4  10  -3   31.70    5.60
  -4  10   3   30.10    4.90
  -4  10   3   33.70    4.70
   4  10  -3   28.10    5.90
   4  10  -3   35.70    5.60
   4  10  -3   28.80    4.80
  -4  10   3   32.40    4.30
   4 -10  -3   32.00    5.60
   4 -10  -3   27.20    5.80
   4 -10  -3   32.10    6.30
  -4 -10   3   16.20    6.30
   4 -10  -3   26.30    3.90
  -4  10   2  498.35   23.50
   4  10  -2  433.76   26.40
   4  10  -2  492.55   23.80
  -4  10   2  423.66   22.40
   4  10  -2  492.55   23.70
  -4  10   2  512.65   23.80
   4  10  -2  551.24   26.50
  -4  10   2  501.65   23.40
   4  10  -2  503.55   23.60
   4  10  -2  493.15   23.40
   4 -10  -2  499.35   26.70
  -4 -10   2  470.55   23.70
   4 -10  -2  517.95   23.00
   4 -10  -2  510.05   24.90
  -4 -10   2  411.56   25.30
   4 -10  -2  522.95   25.20
   4  10  -1    4.10    2.50
   4  10  -1    6.20    3.20
   4  10  -1    2.10    2.60
  -4  10   1    5.80    3.30
  -4  10   1    4.40    2.60
   4  10  -1    5.60    3.50
  -4  10   1    4.30    2.60
   4  10  -1    3.40    3.60
   4  10  -1   -2.00    4.90
  -4 -10   1    6.60    2.40
   4 -10  -1    1.80    1.80
   4 -10  -1   -6.20    3.50
  -4 -10   1   -1.60    2.40
   4 -10  -1   -0.40    2.80
   4 -10  -1    3.60    3.70
   4  10   0  553.74   25.90
  -4  10   0  498.25   25.40
   4  10   0  542.65   26.10
   4  10   0  525.55   25.50
   4  10   0  523.05   29.40
   4  10   0  536.95   27.70
  -4  10   0  545.35   25.50
  -4  10   0  560.14   25.60
   4  10   0  558.04   26.00
   4 -10   0  555.14   27.30
   4 -10   0  512.75   28.30
  -4 -10   0  570.34   24.90
  -4 -10   0  554.14   26.60
   4 -10   0  531.15   26.00
   4 -10   0  541.25   24.60
  -4  10  -1  130.79   10.00
   4  10   1  137.59   10.00
   4  10   1  150.08    9.70
  -4  10  -1  142.09    9.10
   4  10   1  156.28    9.60
  -4  10  -1  135.99    9.10
   4  10   1  150.08    9.20
   4  10   1  132.09   10.70
   4 -10   1  137.99    8.00
   4 -10   1  144.79   10.70
   4 -10   1  147.59    9.60
  -4 -10  -1  137.29   10.10
  -4 -10  -1  142.19    8.60
   4  10   2  107.09    8.10
   4  10   2   92.29    9.10
   4  10   2   96.49    8.30
   4  10   2   94.09    7.30
   4  10   2   98.49    7.30
  -4  10  -2   95.19    7.30
   4  10   2   92.19    7.20
   4 -10   2   85.59    6.00
   4 -10   2  100.09    7.70
   4 -10   2   89.29    8.70
  -4 -10  -2   97.89    6.90
  -4 -10  -2   91.09    7.90
  -4 -10  -2   99.59    8.90
  -4  10  -3  237.98   13.10
   4  10   3  244.18   14.20
  -4  10  -3  230.48   13.10
   4  10   3  242.98   12.10
   4  10   3  247.68   13.40
   4  10   3  238.98   15.50
   4  10   3  237.18   13.80
   4  10   3  244.18   13.40
  -4 -10  -3  240.78   12.50
   4 -10   3  226.88   15.10
  -4 -10  -3  243.78   16.10
   4 -10   3  234.28   12.00
  -4 -10  -3  278.97   13.60
   4  10   4   63.29    6.80
   4  10   4   63.59    4.90
  -4  10  -4   58.89    6.70
   4  10   4   62.19    9.10
   4  10   4   68.79    6.20
   4  10   4   62.89    6.40
   4  10   4   62.79    5.80
  -4  10  -4   60.59    6.10
  -4 -10  -4   49.10   11.90
  -4 -10  -4   70.69    6.20
   4 -10   4   73.19   10.90
  -4 -10  -4   60.39    5.10
   4  10   5  282.57   15.70
  -4  10  -5  273.37   14.10
   4  10   5  257.87   16.40
   4  10   5  281.47   13.20
  -4  10  -5  255.37   14.00
   4  10   5  251.87   13.90
   4  10   5  288.17   15.30
  -4 -10  -5  281.67   13.30
  -4 -10  -5  276.97   14.30
   4 -10   5  282.87   13.60
   4  10   6    2.90    3.00
   4  10   6    1.20    2.50
  -4  10  -6   -2.90    2.10
   4  10   6   -0.10    1.20
  -4 -10  -6    0.30    1.30
  -4  10  -7    1.20    1.90
  -4 -10  -7    1.10    1.70
   4 -10   7   -2.40    2.70
  -4  10  -8    5.60    2.40
  -4 -10  -8   11.30    2.80
   4  11  -9   -2.50    2.30
   4  11  -9    2.90    1.90
   4 -11  -9    2.60    1.80
   4 -11  -9    2.90    1.40
   4  11  -8    4.40    2.40
   4 -11  -8    4.60    1.70
   4 -11  -8    1.50    1.90
   4  11  -7    6.40    3.20
  -4  11   7    5.50    1.50
   4  11  -7    8.10    2.90
  -4  11   7    8.50    2.60
   4 -11  -7    7.80    2.40
   4 -11  -7    4.70    1.50
   4  11  -6   10.60    3.20
  -4  11   6    4.10    2.20
  -4  11   6   13.60    3.20
  -4  11   6   14.60    3.10
   4  11  -6   10.10    4.20
  -4  11   6    9.80    1.90
   4  11  -6    8.20    3.10
   4 -11  -6   11.00    2.80
   4 -11  -6    9.10    1.90
   4 -11  -6   10.50    5.90
  -4  11   5    5.00    2.40
   4  11  -5    2.00    3.20
  -4  11   5    5.30    1.90
   4  11  -5    3.30    3.10
  -4  11   5    2.70    2.40
   4  11  -5    4.80    3.00
  -4  11   5   -1.20    2.10
   4 -11  -5    2.40    2.60
   4 -11  -5    4.80    2.50
   4 -11  -5    1.80    1.50
   4  11  -4   26.70    4.90
  -4  11   4   18.20    3.30
  -4  11   4   19.10    3.50
  -4  11   4   28.10    4.50
   4  11  -4   16.70    3.90
  -4  11   4   25.60    4.60
   4  11  -4   28.10    4.60
   4  11  -4   27.10    4.80
   4 -11  -4   18.30    6.40
   4 -11  -4   18.40    3.50
   4 -11  -4   21.60    4.10
   4 -11  -4   23.00    6.40
   4 -11  -4   29.20    4.20
   4  11  -3  262.97   17.90
  -4  11   3  311.27   15.60
  -4  11   3  287.27   14.40
   4  11  -3  305.17   15.80
   4  11  -3  303.67   15.70
  -4  11   3  307.07   16.00
   4  11  -3  315.37   15.60
  -4  11   3  299.57   15.50
   4  11  -3  293.27   15.80
   4 -11  -3  300.17   14.90
   4 -11  -3  292.77   15.20
   4 -11  -3  277.97   15.60
   4 -11  -3  292.77   17.70
   4 -11  -3  292.97   17.90
   4  11  -2  251.07   13.80
  -4  11   2  234.28   12.80
   4  11  -2  260.87   14.10
  -4  11   2  266.27   13.70
   4  11  -2  255.77   13.70
  -4  11   2  251.77   13.80
  -4  11   2  244.28   13.90
   4  11  -2  271.47   14.20
   4  11  -2  254.37   16.00
   4 -11  -2  227.88   15.40
   4 -11  -2  238.78   15.30
   4 -11  -2  264.17   13.30
   4 -11  -2  215.08   14.70
  -4 -11   2  264.27   12.80
   4  11  -1   13.20    3.60
  -4  11   1    2.70    3.10
   4  11  -1    8.00    3.20
   4  11  -1   -4.80    4.20
  -4  11   1    4.00    2.30
  -4  11   1    7.30    2.80
   4  11  -1   10.70    3.00
   4  11  -1    5.80    3.70
   4 -11  -1    3.90    3.80
   4 -11  -1    7.00    2.50
  -4 -11   1    8.80    3.10
   4 -11  -1    4.70    4.20
  -4 -11   1    1.20    2.80
  -4  11   0   21.30    4.30
   4  11   0   29.20    4.90
   4  11   0   27.90    6.00
   4  11   0   25.40    5.10
  -4  11   0   28.90    4.80
   4  11   0   28.00    4.80
   4  11   0   28.40    4.50
  -4  11   0   30.70    4.70
   4 -11   0   27.40    3.70
  -4 -11   0   31.60    5.40
   4 -11   0   21.10    5.20
  -4 -11   0   27.40    3.70
   4 -11   0   27.40    5.50
   4  11   1   -0.30    4.30
   4  11   1    2.60    2.50
  -4  11  -1    1.60    2.50
   4  11   1   10.20    3.20
   4  11   1    3.80    2.80
  -4  11  -1    5.50    4.00
  -4  11  -1    1.10    2.60
   4  11   1   -0.90    3.00
   4  11   1    0.80    3.10
   4 -11   1   -2.60    4.00
  -4 -11  -1    4.00    2.40
  -4 -11  -1    6.00    3.90
   4 -11   1   -2.00    2.00
   4 -11   1    0.20    3.30
   4  11   2  236.58   16.10
  -4  11  -2  247.78   13.20
   4  11   2  260.77   14.10
   4  11   2  258.47   14.50
  -4  11  -2  268.17   13.60
   4  11   2  248.98   12.50
   4  11   2  265.37   14.00
   4  11   2  254.17   13.60
   4 -11   2  240.58   14.30
  -4 -11  -2  270.67   13.70
   4 -11   2  242.48   15.90
   4 -11   2  237.58   12.40
  -4 -11  -2  238.98   15.90
  -4 -11  -2  239.88   13.10
   4  11   3  162.98   10.20
   4  11   3  161.28    8.80
  -4  11  -3  161.18    9.80
  -4  11  -3  173.78    9.80
   4  11   3  170.78   10.80
   4  11   3  170.08   10.60
  -4 -11  -3  168.58   10.00
   4 -11   3  162.98    9.10
  -4 -11  -3  160.58    9.20
   4  11   4   13.90    3.20
   4  11   4   12.60    2.30
  -4  11  -4   12.50    3.10
   4  11   4   13.60    5.10
   4  11   4   12.60    3.20
   4  11   4   11.50    2.70
  -4 -11  -4    8.20    3.20
  -4 -11  -4   13.00    2.50
   4  11   5   20.70    3.70
   4  11   5   32.70    4.80
   4  11   5   27.40    3.00
   4  11   5   21.50    3.80
  -4  11  -5   31.20    4.90
   4  11   5   31.70    4.60
  -4 -11  -5   28.40    5.00
   4 -11   5   24.80    4.60
  -4 -11  -5   28.00    3.10
   4  11   6   -1.30    2.30
   4  11   6    0.40    2.00
   4  11   6   -2.00    1.10
  -4  11  -6   -6.70    3.20
  -4 -11  -6    0.00    1.00
  -4 -11  -6    1.60    1.80
   4 -11   6    2.30    3.50
  -4  11  -7    1.90    2.70
  -4 -11  -7    4.10    1.70
   4 -12  -8    1.30    1.40
   4 -12  -8    4.00    1.70
  -4  12   7    0.80    2.10
  -4  12   7    1.00    1.20
   4 -12  -7   -0.70    1.50
   4 -12  -7    0.40    1.10
   4 -12  -7    2.80    2.00
  -4  12   6    4.60    2.10
  -4  12   6    3.00    2.50
  -4  12   6    2.90    1.40
   4 -12  -6    3.80    2.10
   4 -12  -6   10.20    3.80
   4 -12  -6    4.60    1.60
   4  12  -5  102.39    7.40
  -4  12   5  106.89    7.10
  -4  12   5  108.39    6.30
   4  12  -5  112.09    7.70
   4  12  -5  114.49    7.80
  -4  12   5  104.49    7.20
  -4  12   5  109.69    7.60
   4 -12  -5  102.49    7.30
   4 -12  -5  101.29    6.30
   4 -12  -5  111.59    7.30
  -4  12   4    2.70    3.40
  -4  12   4    2.20    2.20
   4  12  -4    5.90    2.80
   4  12  -4    5.20    2.60
  -4  12   4   -1.30    2.20
  -4  12   4    1.80    1.70
   4  12  -4    6.10    3.00
   4  12  -4    0.00    3.00
   4 -12  -4    3.70    1.60
   4 -12  -4    4.20    2.70
   4 -12  -4    1.50    2.30
  -4  12   3   33.10    4.80
   4  12  -3   33.00    4.80
   4  12  -3   34.40    5.00
  -4  12   3   33.90    4.60
   4  12  -3   36.90    4.60
  -4  12   3   42.30    4.80
   4  12  -3   41.20    6.00
   4 -12  -3   32.00    6.10
   4 -12  -3   35.40    4.80
  -4 -12   3   33.50    5.10
   4 -12  -3   34.10    4.30
  -4  12   2   26.90    3.90
   4  12  -2   25.60    4.30
   4  12  -2   25.40    4.00
   4  12  -2   15.50    3.50
  -4  12   2   23.20    4.20
  -4  12   2   18.00    3.30
   4  12  -2   19.70    3.60
  -4  12   2   14.00    3.30
  -4 -12   2   22.60    4.40
   4 -12  -2   20.40    3.70
   4 -12  -2   17.40    3.20
   4  12  -1  160.28    9.90
  -4  12   1  138.89    9.30
  -4  12   1  153.68    9.60
  -4  12   1  130.09    8.80
   4  12  -1  156.58    9.50
   4  12  -1  150.98    9.70
  -4  12   1  151.38    9.30
   4  12  -1  158.38    9.80
  -4 -12   1  151.28    8.70
   4 -12  -1  141.69    8.80
   4  12   0  285.97   15.20
   4  12   0  292.07   14.90
  -4  12   0  290.07   14.80
   4  12   0  269.87   15.30
   4  12   0  303.57   15.50
  -4  12   0  260.97   14.60
  -4  12   0  279.27   14.80
   4 -12   0  283.47   14.30
  -4 -12   0  287.37   14.50
   4  12   1    2.20    2.10
   4  12   1    1.10    2.70
  -4  12  -1   -2.20    3.90
   4  12   1   -0.20    2.60
  -4  12  -1   -0.80    2.20
   4  12   1    0.90    2.40
   4  12   1    2.10    2.60
  -4  12  -1    2.00    2.30
  -4 -12  -1    1.20    3.90
  -4 -12  -1    0.40    2.10
   4 -12   1    1.40    2.20
  -4  12  -2   10.60    2.90
  -4  12  -2   11.10    2.90
   4  12   2   13.60    4.90
   4  12   2   12.50    2.70
  -4 -12  -2    8.90    2.90
  -4 -12  -2   14.00    2.90
   4 -12   2   12.70    3.10
  -4  12  -3   44.60    5.20
   4  12   3   30.90    4.70
   4  12   3   31.30    4.30
   4  12   3   28.20    4.20
   4  12   3   31.10    4.70
  -4  12  -3   29.00    4.10
   4  12   3   24.90    3.40
   4 -12   3   29.80    4.20
  -4 -12  -3   31.70    6.20
  -4 -12  -3   23.90    3.60
   4  12   4    1.50    2.30
   4  12   4    0.10    1.30
   4  12   4   -0.70    1.80
   4  12   4    2.90    2.50
  -4  12  -4    0.00    2.20
   4  12   4    3.30    2.20
  -4 -12  -4   -1.80    2.40
   4 -12   4    0.80    3.20
  -4 -12  -4    0.10    1.50
   4  12   5    9.10    2.60
   4  12   5    7.00    2.60
   4  12   5    9.30    2.90
   4  12   5    8.10    1.60
  -4 -12  -5    8.50    1.60
   4 -12   5   -6.00    5.50
   4  12   6    6.50    2.50
   4  12   6   10.50    2.20
  -4 -12  -6   11.70    1.50
  -4 -12  -6   16.20    2.70
  -4  13   7  119.59    6.90
   4 -13  -7  120.69    7.30
   4 -13  -7  145.69    7.30
  -4  13   6    7.30    1.90
  -4  13   6    6.70    2.20
  -4  13   6    5.30    1.80
   4 -13  -6    0.30    1.70
   4  13  -5   13.90    3.50
  -4  13   5   10.70    2.50
   4  13  -5   17.80    3.60
  -4  13   5   11.20    2.40
  -4  13   5   13.80    3.50
  -4  13   5   14.00    2.30
   4 -13  -5   12.70    3.30
   4 -13  -5   15.30    2.40
   4 -13  -5   10.90    2.70
   4  13  -4    0.20    2.30
  -4  13   4    3.20    1.90
  -4  13   4    2.00    1.50
  -4  13   4    2.50    2.10
  -4  13   4    4.30    2.10
   4  13  -4    3.80    2.60
   4  13  -4    3.00    2.80
   4 -13  -4    6.80    2.90
   4 -13  -4    2.40    2.50
   4 -13  -4    3.10    1.50
   4  13  -3   14.80    3.10
   4  13  -3   12.60    3.40
   4  13  -3   20.50    4.10
   4  13  -3   24.00    3.80
  -4  13   3   17.00    3.10
  -4  13   3   21.50    3.70
  -4  13   3   17.00    3.00
  -4  13   3   21.10    3.60
   4 -13  -3   17.60    3.40
   4 -13  -3   23.10    3.30
  -4 -13   3   13.00    3.00
   4  13  -2   92.19    6.60
  -4  13   2   87.09    5.90
   4  13  -2   95.89    6.80
   4  13  -2   91.19    6.80
  -4  13   2   91.89    6.60
   4  13  -2   81.29    6.90
  -4  13   2   92.49    6.60
  -4  13   2   95.39    6.70
   4 -13  -2   99.59    6.60
  -4 -13   2   87.49    6.30
   4 -13  -2   92.79    8.70
   4  13  -1    6.10    2.60
   4  13  -1    1.10    2.30
   4  13  -1    1.10    2.10
  -4  13   1    2.30    2.50
   4  13  -1    2.80    2.00
  -4  13   1    1.20    2.00
  -4  13   1   -0.30    2.30
  -4  13   1   -0.40    1.90
  -4 -13   1    2.20    2.30
   4 -13  -1    3.80    3.00
   4  13   0    1.70    2.40
   4  13   0    3.80    2.10
  -4  13   0    1.60    2.00
   4  13   0    1.90    2.60
  -4  13   0    3.80    4.50
   4  13   0    5.20    2.90
  -4  13   0    3.80    2.20
   4  13   0    7.50    2.40
  -4  13   0    2.60    2.60
   4 -13   0    4.10    2.30
  -4 -13   0    5.80    2.70
  -4  13  -1    1.90    2.00
   4  13   1   -0.50    1.80
  -4  13  -1   -0.10    1.80
   4  13   1   -1.60    1.80
   4  13   1   -0.10    2.30
   4  13   1    0.50    2.20
   4  13   1    1.00    1.90
   4 -13   1   -3.00    2.20
  -4 -13  -1   -0.80    2.70
  -4 -13  -1    0.80    2.00
   4  13   2   94.59    6.40
  -4  13  -2   94.69    6.40
  -4  13  -2   94.19    6.30
   4  13   2   95.69    7.00
   4  13   2   85.69    5.60
   4  13   2   91.49    6.50
   4  13   2   82.79    6.70
  -4 -13  -2   93.59    6.10
  -4 -13  -2   91.69    8.20
   4 -13   2   86.79    6.10
  -4  13  -3   28.10    4.00
   4  13   3   31.10    4.10
   4  13   3   27.90    3.90
   4  13   3   30.20    3.60
   4  13   3   23.50    3.80
   4  13   3   32.30    3.20
  -4 -13  -3   29.30    3.30
  -4 -13  -3   22.10    3.90
   4 -13   3   30.40    4.30
   4  13   4   -0.50    2.00
   4  13   4   -0.60    1.50
   4  13   4   -0.20    1.20
   4  13   4   -0.10    1.80
   4 -13   4   -7.50    3.10
  -4 -13  -4    4.40    2.90
   4  13   5    5.50    2.50
   4  13   5    1.40    1.00
   4  13   5   -2.10    1.40
   4  13   5    0.70    1.70
  -4 -13  -5    0.00    0.90
  -4 -13  -5   -1.00    1.40
  -4  14   6    2.00    0.80
  -4  14   6   -1.80    1.40
   4 -14  -6    1.60    1.30
  -4  14   5   14.40    2.00
  -4  14   5   12.60    2.20
  -4  14   5   17.00    2.70
   4 -14  -5   17.30    2.10
   4  14  -4   13.30    2.80
   4  14  -4    6.40    2.60
  -4  14   4   11.50    2.20
  -4  14   4   11.10    1.80
  -4  14   4    9.10    2.00
   4 -14  -4   14.50    3.10
   4 -14  -4   13.10    2.40
   4  14  -3    0.30    1.80
   4  14  -3    3.70    1.80
  -4  14   3    3.10    2.80
  -4  14   3    1.90    1.60
  -4  14   3    1.60    1.70
  -4  14   3    0.90    1.30
   4  14  -3    0.80    3.60
   4  14  -3    0.90    2.10
   4 -14  -3    1.70    2.20
  -4 -14   3    3.40    2.80
   4 -14  -3    4.50    1.60
   4  14  -2    1.00    2.20
  -4  14   2    4.10    3.00
  -4  14   2    3.10    1.80
   4  14  -2   -2.10    2.20
  -4  14   2    4.00    1.80
   4  14  -2    2.80    2.00
  -4  14   2    4.70    1.60
   4  14  -2    2.30    1.90
  -4 -14   2    2.10    2.30
   4 -14  -2    2.10    1.80
   4 -14  -2    5.40    2.60
  -4  14   1   20.10    3.80
  -4  14   1   11.70    2.40
   4  14  -1   23.30    3.60
  -4  14   1   20.80    3.20
  -4  14   1   19.00    3.20
   4  14  -1   18.40    3.30
   4  14  -1   19.40    3.20
   4  14  -1    9.80    3.90
  -4 -14   1   12.40    2.70
   4 -14  -1   17.60    3.20
   4 -14  -1   22.60    4.10
   4  14   0  374.26   17.90
  -4  14   0  384.66   17.70
   4  14   0  348.47   16.70
  -4  14   0  328.67   16.80
   4  14   0  389.76   17.90
   4  14   0  361.36   18.00
  -4  14   0  396.86   17.60
  -4 -14   0  376.56   17.50
   4 -14   0  371.76   17.40
   4 -14   0  348.17   18.00
   4  14   1   25.60    3.40
  -4  14  -1   31.00    3.70
   4  14   1   23.70    3.20
   4  14   1   27.70    3.50
  -4  14  -1   24.10    3.60
   4  14   1   30.20    3.90
  -4 -14  -1   32.20    3.80
   4 -14   1   23.40    3.80
  -4 -14  -1   31.10    3.90
   4  14   2    4.00    3.50
   4  14   2    5.20    1.90
   4  14   2    3.90    1.50
   4  14   2    4.00    2.50
   4  14   2    1.40    1.80
  -4  14  -2    4.00    2.10
  -4  14  -2    3.70    2.00
  -4 -14  -2    5.50    2.50
   4 -14   2    8.70    3.10
  -4 -14  -2    4.30    1.70
  -4  14  -3   16.60    2.60
   4  14   3   19.50    3.00
   4  14   3   17.40    2.20
   4  14   3   16.40    2.70
   4  14   3   20.60    3.20
  -4 -14  -3   22.10    2.40
   4  14   4   84.19    5.40
   4  14   4  104.19    5.70
   4  14   4   97.59    5.80
  -4 -14  -4   89.99    7.80
  -4  15   3   48.90    3.70
  -4  15   3   49.80    3.20
   4  15  -3   43.20    3.70
   4  15  -3   55.49    4.00
   4  15  -3   46.70    3.90
   4 -15  -3   46.40    3.30
   4  15  -2    3.70    1.90
  -4  15   2    6.00    1.40
  -4  15   2    3.00    1.40
   4  15  -2   -7.00    3.40
   4  15  -2    5.90    2.80
   4  15  -2    2.60    1.60
  -4  15   2    2.60    1.50
   4 -15  -2    2.40    1.40
   4  15  -1   35.00    3.90
  -4  15   1   34.60    3.40
   4  15  -1   40.60    3.70
   4  15  -1   30.20    3.50
  -4  15   1   30.10    3.20
   4  15  -1   35.60    3.30
   4  15  -1   34.30    3.30
   4 -15  -1   36.80    3.40
   4 -15  -1   25.70    3.70
   4  15   0    2.10    1.60
  -4  15   0   -0.10    2.40
   4  15   0    3.50    3.50
   4  15   0    0.30    1.40
   4  15   0    2.20    1.50
  -4  15   0    2.20    1.80
  -4  15   0    2.10    1.50
   4  15   0    3.00    1.50
   4 -15   0    5.30    2.20
  -4 -15   0   -4.30    1.80
  -4  15  -1   24.40    3.80
   4  15   1   34.60    3.20
   4  15   1   29.20    3.10
   4  15   1   33.80    2.80
   4  15   1   29.10    3.30
  -4  15  -1   27.90    3.20
  -4 -15  -1   33.90    3.00
   5   0 -13   -0.40    1.60
   5   0 -13   -1.30    1.40
  -5   0  13    0.30    0.90
   5   0 -13    0.40    0.80
   5   0 -12   25.00    4.20
  -5   0  12   22.80    3.00
  -5   0  12   25.70    4.40
   5   0 -12   23.90    3.30
   5   0 -12   20.10    2.60
   5   0 -12   28.00    3.80
  -5   0  11    0.50    2.30
   5   0 -11    0.30    1.50
   5   0 -11    1.30    2.00
  -5   0  11   -1.20    1.60
   5   0 -11    1.30    1.90
   5   0 -11   -1.10    2.00
  -5   0  10    5.70    4.80
   5   0 -10    1.60    2.60
  -5   0  10    3.70    2.30
   5   0 -10   -3.00    2.20
  -5   0  10    1.20    1.80
   5   0 -10    0.50    4.60
   5   0 -10   -3.00    1.90
   5   0 -10    3.20    1.80
   5   0  -9   -0.50    2.20
   5   0  -9   -5.20    3.50
  -5   0   9   -3.20    2.00
   5   0  -9   -0.60    2.10
   5   0  -9    2.10    3.70
  -5   0   9    2.30    1.90
  -5   0   9    0.30    4.20
   5   0  -9    3.70    2.00
   5   0  -9    2.80    2.50
   5   0  -8  104.89    7.70
  -5   0   8  108.59    7.10
   5   0  -8  120.59    9.00
  -5   0   8  111.59    8.60
  -5   0   8  118.19    7.00
   5   0  -8  113.29    7.60
   5   0  -8  108.69    8.40
   5   0  -8  107.59    6.70
   5   0  -8  106.59    7.60
   5   0  -7    2.00    2.10
  -5   0   7   -1.30    1.30
  -5   0   7    1.20    2.00
  -5   0   6  959.80   41.40
   5   0  -6  961.30   43.00
  -5   0   6  958.20   42.80
  -5   0   5    0.70    1.20
   5   0  -5    0.80    1.40
  -5   0   5   -0.80    1.10
   5   0  -4   24.70    2.90
  -5   0   4   27.10    3.10
  -5   0   4   25.20    2.40
  -5   0   3   -0.90    1.00
   5   0  -3    0.90    1.20
   5   0  -3   -0.50    1.20
  -5   0   3    2.80    1.20
   5   0  -2 7479.75  316.17
   5   0  -2 7830.52  316.07
   5   0  -2 7447.75  315.87
   5   0  -1    1.50    1.40
  -5   0   1    1.10    1.40
   5   0  -1    0.70    1.40
   5   0  -1    0.20    1.40
  -5   0   1    0.70    1.30
   5   0   0  732.53   32.80
  -5   0   0  745.23   32.80
   5   0   0  741.33   32.80
  -5   0   0  767.72   32.90
   5   0   0  746.03   32.50
  -5   0  -1    1.20    1.30
   5   0   1   -1.80    1.50
   5   0   1    2.40    1.60
   5   0   1    4.00    1.80
  -5   0  -1    1.90    1.60
   5   0   1    0.00    1.50
   5   0   2 1543.25   66.19
  -5   0  -2 1503.05   65.99
   5   0   2 1607.64   66.39
   5   0   2 1421.96   64.99
  -5   0  -2 1594.94   66.49
   5   0   2 1560.34   65.79
   5   0   3    0.90    1.80
   5   0   3    0.40    1.80
  -5   0  -3    1.90    2.00
   5   0   3    0.10    2.00
   5   0   3   -1.20    1.70
   5   0   4    3.70    2.30
  -5   0  -4    2.50    2.30
   5   0   4    2.20    1.90
   5   0   4    0.60    2.10
   5   0   4    2.50    2.20
  -5   0  -5    1.60    2.60
   5   0   5    2.70    2.10
  -5   0  -5   -3.10    2.50
   5   0   5   -3.00    2.70
   5   0   5   -0.80    2.90
   5   0   5   -0.20    2.40
  -5   0  -6   92.09    5.70
  -5   0  -6   86.79    8.40
   5   0   6   69.29    8.50
   5   0   6  101.29   10.10
   5   0   6   87.09    8.10
  -5   0  -6   84.69    7.20
   5   0   6   80.09    6.20
  -5   0  -6   91.69    7.30
  -5   0  -7    2.90    4.10
  -5   0  -7   -1.90    2.60
   5   0   7   -0.20    5.60
   5   0   7   -1.30    2.30
  -5   0  -7    4.00    3.00
  -5   0  -7    4.50    2.20
  -5   0  -8    0.30    1.60
  -5   0  -8    1.00    4.70
  -5   0  -8    1.30    2.40
   5   0   8   -0.10    1.80
  -5   0  -8    2.50    2.80
   5   0   8   -0.50    2.80
   5   0   9    0.30    1.70
  -5   0  -9    1.30    1.50
  -5   0  -9    0.90    2.10
   5   0   9   -3.70    4.20
  -5   0  -9   -2.10    1.80
  -5   0 -10   38.00    2.80
   5   0  10   35.30    2.90
  -5   0 -10   41.40    4.20
  -5   0 -10   37.80    3.80
   5   1 -13  161.58    8.00
   5   1 -13  157.48    8.10
   5   1 -13  153.68    8.00
   5   1 -13  160.28    7.60
  -5  -1  13  170.58    7.70
   5   1 -12   -0.30    1.20
  -5   1  12    1.40    1.20
   5   1 -12    0.80    1.60
   5   1 -12    1.00    1.90
   5   1 -12    2.70    2.00
  -5  -1  12    1.10    2.60
   5  -1 -12    0.20    2.00
   5  -1 -12    3.00    2.50
   5  -1 -12    5.40    2.00
   5  -1 -12   -0.60    0.90
  -5  -1  12    0.00    1.30
   5   1 -11  639.84   29.50
   5   1 -11  653.73   28.30
   5   1 -11  629.34   29.30
  -5   1  11  686.43   29.50
   5   1 -11  633.24   29.30
   5  -1 -11  619.94   29.00
   5  -1 -11  641.04   29.60
   5  -1 -11  607.44   28.90
  -5  -1  11  651.33   29.30
   5  -1 -11  636.64   28.70
  -5  -1  11  635.74   28.50
  -5   1  10   33.00    3.70
   5   1 -10   37.40    4.90
   5   1 -10   33.90    7.50
  -5   1  10   45.70   15.00
   5   1 -10   30.10    4.60
   5   1 -10   29.80    3.70
  -5   1  10   28.00    4.30
   5   1 -10   32.10    4.60
   5  -1 -10   26.70    4.50
  -5  -1  10   30.50    4.20
   5  -1 -10   28.70    5.10
  -5  -1  10   33.40    4.20
   5  -1 -10   41.10    7.70
   5  -1 -10   38.10    4.70
   5  -1 -10   35.10    3.50
   5   1  -9  215.68   11.40
   5   1  -9  228.68   12.70
  -5   1   9  230.68   11.90
  -5   1   9  236.38   11.50
   5   1  -9  235.78   12.60
   5   1  -9  225.38   12.50
  -5   1   9  209.78   16.90
   5   1  -9  212.18   14.20
  -5  -1   9  214.58   11.80
   5  -1  -9  213.28   12.30
  -5  -1   9  220.28   14.10
  -5  -1   9  225.08   11.90
   5  -1  -9  235.48   11.30
   5  -1  -9  216.98   12.40
   5  -1  -9  203.98   12.30
   5  -1  -9  227.58   12.60
   5   1  -8   38.60    5.10
  -5   1   8   46.50    4.40
   5   1  -8   42.90    5.00
  -5   1   8   46.60    6.10
   5   1  -8   47.40    7.00
   5   1  -8   54.99    6.00
   5   1  -8   43.00    5.10
   5   1  -8   49.40    5.60
   5  -1  -8   48.30    5.20
   5  -1  -8   49.40    5.90
   5  -1  -8   55.99    6.00
   5  -1  -8   51.89    5.40
  -5  -1   8   50.39    5.50
   5  -1  -8   51.09    4.30
  -5  -1   8   47.90    4.50
   5  -1  -8   61.39    6.00
  -5   1   7  493.75   24.90
   5   1  -7  489.15   24.90
  -5   1   7  509.05   23.10
  -5  -1   7  510.25   24.60
  -5  -1   7  525.65   23.10
   5  -1  -7  515.15   24.70
   5   1  -6  794.72   36.60
  -5   1   6  797.12   36.60
  -5   1   6  852.91   35.10
  -5  -1   6  788.42   36.30
  -5  -1   6  803.12   36.10
   5  -1  -6  774.62   36.20
  -5   1   5 1990.10   84.09
   5   1  -5 1988.00   85.49
  -5   1   5 1992.30   85.49
  -5  -1   5 1946.61   83.99
  -5  -1   5 2054.59   85.09
   5  -1  -5 2000.50   85.09
   5   1  -4  318.27   14.80
  -5   1   4  299.47   13.70
  -5   1   4  300.87   14.60
  -5  -1   4  299.27   14.40
   5  -1  -4  287.57   14.40
   5  -1  -4  305.27   14.30
  -5   1   3 1083.29   48.80
   5   1  -3 1139.19   49.70
   5   1  -3 1184.48   49.00
  -5   1   3 1174.18   49.70
   5   1  -3 1147.39   49.20
  -5  -1   3 1157.58   49.40
   5  -1  -3 1186.78   49.20
   5  -1  -3 1154.38   49.60
   5  -1  -3 1156.68   49.00
  -5   1   2   38.30    2.90
  -5   1   2   39.50    3.30
   5   1  -2   25.90    4.30
   5   1  -2   33.60    3.00
   5   1  -2   38.60    3.20
  -5  -1   2   34.10    3.10
   5  -1  -2   36.00    3.50
  -5  -1   2   31.50    2.90
   5  -1  -2   32.40    2.80
   5  -1  -2   31.50    3.00
   5   1  -1 2412.36  107.89
   5   1  -1 2512.75  107.79
   5   1  -1 2676.83  108.29
  -5   1   1 2666.23  107.99
  -5   1   1 2495.15  108.19
   5  -1  -1 2528.95  107.79
  -5  -1   1 2640.14  108.39
   5  -1  -1 2586.74  108.09
   5  -1  -1 2541.05  108.09
  -5  -1   1 2612.14  108.19
   5   1   0 1390.26   62.29
   5   1   0 1491.05   62.49
   5   1   0 1441.56   62.09
  -5   1   0 1421.66   62.39
  -5   1   0 1465.65   62.19
   5  -1   0 1412.96   62.29
   5  -1   0 1454.95   62.09
   5  -1   0 1537.25   62.49
  -5  -1   0 1485.45   62.49
  -5  -1   0 1499.85   62.49
   5   1   1   12.90    2.50
  -5   1  -1   14.00    2.60
  -5   1  -1   13.20    2.50
   5   1   1   14.50    2.80
   5   1   1   15.20    2.70
   5  -1   1   16.90    2.60
   5  -1   1   15.80    2.60
  -5  -1  -1   14.50    2.70
  -5  -1  -1   15.40    2.90
   5  -1   1   14.10    2.70
   5  -1   1   14.50    2.20
  -5   1  -2 3438.66  140.79
   5   1   2 3062.29  139.29
   5   1   2 3381.26  140.69
   5   1   2 3324.27  140.49
   5   1   2 3345.97  140.09
   5  -1   2 3345.67  140.49
   5  -1   2 3364.06  140.59
  -5  -1  -2 3280.17  140.49
   5  -1   2 3420.46  140.09
   5  -1   2 3327.27  139.29
  -5   1  -3  215.68   11.70
   5   1   3  195.88   11.50
   5   1   3  210.98   10.80
   5   1   3  204.78   11.30
   5   1   3  190.98   10.10
  -5  -1  -3  184.58   11.20
   5  -1   3  200.38   11.20
  -5  -1  -3  195.38   11.40
   5  -1   3  201.98    9.90
   5  -1   3  199.28   10.60
   5   1   4  216.98   12.40
   5   1   4  207.18   11.80
  -5   1  -4  214.28   12.40
   5   1   4  205.18   11.20
   5   1   4  188.58   11.10
  -5  -1  -4  189.78   12.20
   5  -1   4  204.88   11.10
   5  -1   4  198.48   11.60
   5  -1   4  211.08   10.50
   5  -1   4  208.98   12.00
   5   1   5   -2.50    3.00
  -5   1  -5   -0.20    2.20
   5   1   5    1.10    2.80
   5   1   5   -4.80    2.70
   5   1   5    3.80    2.70
   5   1   5    1.10    2.00
  -5   1  -5    1.90    3.00
   5  -1   5    0.40    2.80
   5  -1   5    2.90    1.90
  -5  -1  -5   -3.20    1.70
  -5  -1  -5    3.00    2.50
   5  -1   5    3.30    2.60
   5  -1   5    0.20    2.90
  -5  -1  -5   -0.20    2.60
  -5   1  -6   87.79    7.50
  -5   1  -6  106.49    9.20
  -5   1  -6  106.69    7.90
   5   1   6   68.49    9.30
   5   1   6   78.19    9.20
  -5   1  -6   91.29    6.00
   5   1   6   90.19    6.60
   5   1   6  100.89    8.80
   5   1   6  102.79    6.30
  -5  -1  -6   95.59    5.90
   5  -1   6   85.89    6.90
  -5  -1  -6   97.49    8.80
  -5  -1  -6   83.29    7.60
   5  -1   6   95.79    9.00
  -5  -1  -6   95.99    7.50
   5  -1   6   97.69    8.80
   5  -1   6   99.49    7.00
  -5   1  -7  499.75   23.90
   5   1   7  452.35   22.90
   5   1   7  516.55   22.30
  -5   1  -7  513.95   22.60
  -5   1  -7  459.95   26.60
  -5  -1  -7  455.85   26.70
   5  -1   7  434.46   26.50
  -5  -1  -7  504.55   21.80
  -5  -1  -7  497.15   24.00
  -5  -1  -7  466.25   23.30
   5  -1   7  507.65   23.40
  -5   1  -8  116.49   11.70
  -5   1  -8  137.79    7.60
  -5   1  -8  141.29    9.20
  -5   1  -8  141.79    9.40
   5   1   8  134.89    7.70
   5   1   8  131.79    9.30
  -5  -1  -8  128.59   12.30
  -5  -1  -8  125.49    9.00
  -5  -1  -8  136.69    9.30
   5  -1   8  135.79    8.90
   5  -1   8  143.69    8.20
  -5  -1  -8  133.59    7.30
  -5   1  -9   14.40    3.10
  -5   1  -9    8.90    2.00
   5   1   9    7.40    1.80
  -5   1  -9    6.90    2.50
   5  -1   9    8.00    2.30
  -5  -1  -9   10.20    1.80
  -5  -1  -9    7.70    2.80
   5  -1   9    8.60    3.50
  -5  -1  -9   11.30    2.80
  -5   1 -10   75.29    5.60
  -5   1 -10   73.29    4.30
  -5   1 -10   70.79    5.30
  -5  -1 -10   79.09    5.50
  -5  -1 -10   68.49    5.30
   5   2 -13   86.29    5.30
   5   2 -13   96.19    4.90
   5   2 -13   86.69    5.30
  -5  -2  13   94.29    5.00
   5  -2 -13  110.29    7.50
   5   2 -12    1.40    1.70
  -5   2  12    1.90    1.20
   5   2 -12    1.60    1.20
   5   2 -12    3.10    2.10
   5   2 -12    1.90    1.50
  -5  -2  12   -1.20    2.20
   5  -2 -12    4.40    1.90
   5  -2 -12    2.20    2.20
   5  -2 -12    1.70    1.10
  -5  -2  12    1.50    1.40
   5   2 -11    5.30    1.80
   5   2 -11    4.60    2.30
   5   2 -11    6.10    2.60
  -5   2  11    6.80    1.80
   5   2 -11    8.20    2.40
   5  -2 -11    5.30    1.60
   5  -2 -11    5.30    2.60
   5  -2 -11    0.60    3.50
  -5  -2  11    6.40    2.60
  -5  -2  11    3.40    1.70
   5  -2 -11    5.30    2.20
   5   2 -10  331.07   16.50
  -5   2  10  357.96   17.30
   5   2 -10  358.06   17.80
  -5   2  10  364.86   16.50
   5   2 -10  339.07   17.80
   5   2 -10  350.86   17.80
   5   2 -10  357.36   21.20
  -5  -2  10  353.26   17.40
   5  -2 -10  362.66   18.00
   5  -2 -10  371.06   16.40
   5  -2 -10  344.17   17.20
  -5  -2  10  348.87   20.40
   5  -2 -10  381.66   24.10
   5  -2 -10  344.17   17.40
  -5  -2  10  340.67   16.90
   5  -2 -10  319.37   17.20
   5   2  -9   48.30    6.70
  -5   2   9   46.50    4.00
  -5   2   9   49.50    9.60
   5   2  -9   42.90    5.30
   5   2  -9   48.50    5.10
  -5   2   9   42.40    4.50
   5   2  -9   37.10    5.30
   5   2  -9   46.90    4.90
   5  -2  -9   51.29    5.40
  -5  -2   9   42.30    6.10
   5  -2  -9   42.20    5.50
   5  -2  -9   37.40    5.80
   5  -2  -9   34.20    5.50
  -5  -2   9   49.10    5.70
   5  -2  -9   43.00    3.80
  -5  -2   9   45.00    4.60
   5   2  -8  283.37   14.40
  -5   2   8  274.97   13.30
   5   2  -8  280.67   14.60
  -5   2   8  267.77   16.30
   5   2  -8  330.57   17.90
  -5   2   8  281.37   13.80
   5   2  -8  261.37   14.50
   5   2  -8  285.07   14.50
   5  -2  -8  281.77   15.60
  -5  -2   8  285.67   17.10
   5  -2  -8  248.28   14.40
   5  -2  -8  235.68   14.10
   5  -2  -8  277.77   14.70
  -5  -2   8  294.37   14.20
   5  -2  -8  269.07   13.10
  -5   2   7   99.09    8.00
  -5   2   7  106.79    6.50
   5   2  -7  107.69    8.00
  -5  -2   7  115.49    7.70
   5  -2  -7  102.49    7.50
  -5  -2   7  109.79    6.40
  -5   2   6    7.10    2.80
   5   2  -6    6.20    2.40
   5  -2  -6   10.00    2.60
  -5  -2   6    5.50    2.00
  -5  -2   6    7.30    1.90
   5   2  -5    6.50    2.20
  -5   2   5    4.10    3.60
  -5   2   5    3.40    1.50
  -5  -2   5    3.70    1.40
  -5  -2   5    3.50    1.40
   5  -2  -5    4.70    1.70
   5  -2  -5    5.10    2.50
  -5   2   4   80.49    5.50
   5   2  -4   90.49    5.70
   5  -2  -4   89.99    5.10
   5  -2  -4   83.29    4.90
   5  -2  -4   76.49    4.70
  -5  -2   4   85.29    5.10
   5  -2  -4   89.69    5.90
  -5  -2   4   71.79    4.40
   5   2  -3 1007.50   42.70
   5   2  -3  992.70   42.50
  -5   2   3  980.10   42.50
  -5   2   3  991.90   43.30
   5  -2  -3  979.50   42.40
  -5  -2   3 1028.70   43.40
   5  -2  -3 1000.80   43.20
   5  -2  -3  966.70   42.70
   5   2  -2  988.80   41.60
   5   2  -2  987.30   41.90
  -5   2   2  967.00   41.40
  -5   2   2  940.01   42.10
  -5  -2   2  983.80   42.10
   5  -2  -2  948.71   41.50
   5  -2  -2  977.60   41.90
  -5  -2   2  961.20   41.80
   5  -2  -2  962.50   41.80
   5   2  -1   73.79    4.80
   5   2  -1   79.79    5.10
  -5   2   1   73.89    4.90
  -5   2   1   75.29    4.50
   5  -2  -1   81.89    5.00
  -5  -2   1   78.49    4.90
   5  -2  -1   74.59    5.00
  -5  -2   1   70.29    5.10
   5  -2  -1   79.39    4.80
   5   2   0  122.19    7.00
   5   2   0  132.69    7.10
  -5   2   0  119.69    6.70
   5   2   0  123.09    7.30
  -5  -2   0  129.59    7.30
   5  -2   0  131.99    7.10
   5  -2   0  144.09    7.00
   5  -2   0  106.49    6.20
  -5  -2   0  134.19    7.30
   5  -2   0  133.99    7.20
  -5  -2   0  119.29    6.30
  -5   2  -1 1698.93   72.09
   5   2   1 1673.53   72.39
   5   2   1 1615.04   72.09
   5   2   1 1685.43   71.99
  -5  -2  -1 1731.23   72.49
  -5  -2  -1 1561.64   71.09
  -5  -2  -1 1694.13   72.39
   5  -2   1 1671.73   71.79
   5  -2   1 1757.02   72.29
   5  -2   1 1804.02   72.29
   5   2   2    5.70    2.00
   5   2   2    6.80    2.30
  -5   2  -2    5.00    2.10
   5   2   2    4.70    2.00
  -5  -2  -2    5.40    2.20
   5  -2   2    5.30    2.20
  -5  -2  -2    5.80    1.90
   5  -2   2    5.90    2.10
   5  -2   2    5.20    1.70
   5  -2   2    2.40    1.80
   5   2   3  963.30   42.20
   5   2   3  889.51   40.50
   5   2   3  902.81   42.10
   5   2   3  958.90   41.60
  -5   2  -3 1012.60   42.50
   5  -2   3 1049.49   42.20
  -5  -2  -3  909.61   42.10
  -5  -2  -3  841.92   40.30
   5  -2   3  947.71   41.80
  -5  -2  -3  954.60   42.50
   5  -2   3  926.11   41.30
   5  -2   3  936.91   40.40
   5   2   4   15.50    3.60
   5   2   4   15.40    3.40
   5   2   4   17.70    4.20
  -5   2  -4   16.80    3.80
   5   2   4   13.30    2.70
   5  -2   4   22.40    4.10
   5  -2   4   16.80    3.30
   5  -2   4   21.00    3.20
   5  -2   4   16.80    3.30
  -5  -2  -4   15.80    3.70
  -5   2  -5    4.50    3.10
   5   2   5    1.70    4.10
   5   2   5    4.50    3.00
  -5   2  -5    1.40    2.30
   5   2   5    1.10    2.20
   5   2   5    3.30    2.50
  -5   2  -5    0.80    2.70
   5  -2   5    3.10    3.40
  -5  -2  -5   -2.30    2.10
   5  -2   5    2.10    3.20
   5  -2   5    4.90    2.30
  -5  -2  -5    7.90    3.10
  -5  -2  -5    1.70    1.80
   5  -2   5    1.60    2.70
  -5   2  -6   29.00    4.30
   5   2   6   28.60    4.20
   5   2   6   13.40    4.80
  -5   2  -6   25.60    4.40
   5   2   6   20.60    3.50
  -5   2  -6   21.20    5.10
   5   2   6   22.40    6.20
  -5   2  -6   25.00    4.10
   5   2   6    7.70    6.50
   5  -2   6   21.90    5.60
   5  -2   6   24.40    4.10
  -5  -2  -6   28.40    6.30
  -5  -2  -6   26.20    5.20
  -5  -2  -6   23.50    3.20
  -5  -2  -6   21.30    4.50
   5  -2   6   25.00    4.00
   5  -2   6   25.10    5.40
   5   2   7    2.10    1.90
  -5   2  -7   -1.00    2.60
  -5   2  -7    9.70    4.60
  -5   2  -7    5.30    3.00
   5   2   7    3.50    3.90
  -5   2  -7    1.50    2.30
  -5  -2  -7    2.70    3.90
  -5  -2  -7    1.30    3.70
  -5  -2  -7   -0.20    1.70
   5  -2   7    2.10    4.80
   5  -2   7    4.00    2.70
   5  -2   7   -2.40    4.70
  -5  -2  -7    3.40    3.00
  -5   2  -8  204.98   12.10
  -5   2  -8  220.98   10.70
   5   2   8  210.68   10.50
  -5   2  -8  222.18   12.60
  -5  -2  -8  218.78   10.30
   5  -2   8  206.38   11.20
   5  -2   8  213.08   12.10
  -5  -2  -8  191.28   11.60
  -5  -2  -8  208.68   12.30
  -5   2  -9   57.69    5.30
  -5   2  -9   63.39    4.30
  -5   2  -9   50.79    5.10
   5   2   9   53.99    3.70
  -5  -2  -9   56.59    5.50
  -5  -2  -9   48.80    3.40
  -5  -2  -9   51.29    5.90
   5  -2   9   50.89    5.50
   5  -2   9   57.19    4.50
  -5   2 -10   35.10    3.80
  -5   2 -10   33.30    3.00
  -5   2 -10   32.90    3.90
   5  -2  10   37.10    3.20
  -5  -2 -10   38.10    5.10
   5   3 -13   46.20    2.90
   5   3 -13   38.00    4.30
   5   3 -13   48.40    3.50
   5  -3 -13   46.00    3.80
  -5  -3  13   47.60    3.10
   5   3 -12    0.00    1.40
   5   3 -12   -1.80    2.00
   5   3 -12    0.40    1.20
   5   3 -12    0.60    1.50
   5  -3 -12   -0.30    1.50
  -5  -3  12   -0.80    1.90
  -5  -3  12   -0.30    2.00
   5   3 -11   76.39    6.10
   5   3 -11   70.79    5.90
   5   3 -11   74.39    6.00
   5   3 -11   71.59    5.00
  -5   3  11   76.19    4.70
  -5  -3  11   74.69    5.90
   5  -3 -11   74.19    4.40
   5  -3 -11   79.59    6.10
  -5  -3  11   72.89    5.40
   5   3 -10   25.90    4.70
  -5   3  10    5.20    2.00
   5   3 -10    6.10    2.40
   5   3 -10   20.60    6.00
   5   3 -10   10.80    3.30
   5   3 -10   11.90    2.90
   5  -3 -10    8.90    2.00
   5  -3 -10   13.10    3.40
  -5  -3  10    9.20    4.80
   5  -3 -10   20.90    4.20
  -5  -3  10    1.20    4.20
   5  -3 -10   12.30    3.40
  -5  -3  10    2.40    2.80
  -5   3   9   13.00    3.40
   5   3  -9   18.90    3.60
   5   3  -9   11.40    3.50
  -5   3   9   17.00    2.50
   5   3  -9   18.40    5.50
   5   3  -9   11.50    3.40
   5  -3  -9   34.80    8.20
   5  -3  -9   17.40    2.80
  -5  -3   9   16.70    4.30
   5  -3  -9   11.90    3.90
   5  -3  -9   17.10    3.50
   5  -3  -9   16.80    3.30
  -5  -3   9   18.00    3.40
  -5   3   8  127.79   11.30
   5   3  -8  133.59    8.90
   5   3  -8  136.49    8.90
   5   3  -8  148.79   12.50
  -5   3   8  139.49    8.30
  -5   3   8  131.59    7.60
   5   3  -8  149.79    9.30
   5   3  -8  149.29   10.70
   5  -3  -8  145.89    7.60
  -5  -3   8  151.28    8.40
   5  -3  -8  140.29    9.20
   5  -3  -8  151.18   10.30
  -5  -3   8  159.98    9.90
   5  -3  -8  134.69    8.90
   5   3  -7   45.70    5.10
  -5   3   7   46.80    4.30
   5   3  -7   48.80    5.50
  -5   3   7   42.80    3.80
   5   3  -7   48.20    5.20
  -5   3   7   39.40    6.00
   5   3  -7   41.90    4.90
  -5  -3   7   49.50    3.90
   5  -3  -7   46.60    3.80
   5  -3  -7   46.10    5.30
  -5  -3   7   44.80    4.60
   5  -3  -7   43.10    5.10
  -5   3   6  303.37   14.30
   5   3  -6  310.47   16.30
  -5   3   6  301.57   16.10
  -5  -3   6  318.47   15.20
   5  -3  -6  298.17   15.10
  -5  -3   6  299.47   14.00
   5   3  -5 1103.39   47.40
  -5   3   5 1093.69   47.20
  -5   3   5 1050.79   45.50
   5  -3  -5 1047.80   47.00
  -5  -3   5 1088.49   46.20
   5  -3  -5 1074.99   46.00
  -5  -3   5  999.70   45.10
  -5   3   4  281.17   14.10
   5   3  -4  288.37   13.20
   5   3  -4  294.47   14.20
  -5  -3   4  272.37   13.20
   5  -3  -4  271.87   13.70
   5  -3  -4  280.17   13.00
   5  -3  -4  276.87   14.00
   5  -3  -4  274.37   13.30
  -5   3   3    2.40    1.60
   5   3  -3    3.20    1.50
   5   3  -3    1.70    1.40
   5  -3  -3    4.10    1.70
   5  -3  -3    3.80    1.50
  -5  -3   3    3.20    1.20
   5  -3  -3    0.80    1.30
  -5  -3   3   -0.20    3.40
  -5   3   2   73.69    4.10
   5   3  -2   78.49    4.90
   5   3  -2   78.19    5.20
  -5   3   2   70.99    5.20
   5  -3  -2   71.29    4.40
   5  -3  -2   82.19    5.10
   5  -3  -2   77.19    5.10
   5  -3  -2   78.99    4.80
  -5  -3   2   81.29    4.80
  -5  -3   2   81.39    5.30
  -5  -3   2   64.89    5.30
  -5   3   1 1057.19   46.50
   5   3  -1 1165.88   47.80
   5   3  -1 1140.69   47.40
  -5  -3   1 1045.40   46.50
   5  -3  -1 1012.20   46.40
  -5  -3   1 1221.28   48.40
  -5  -3   1  957.30   49.99
   5  -3  -1 1137.49   47.40
   5  -3  -1 1128.49   47.20
   5  -3  -1 1101.89   47.40
   5   3   0  778.32   34.90
   5   3   0  807.32   34.60
  -5   3   0  739.23   34.00
   5  -3   0  740.33   33.50
   5  -3   0  793.42   34.70
   5  -3   0  791.62   34.40
  -5  -3   0  836.22   34.90
  -5  -3   0  804.22   34.90
  -5   3  -1  234.18   11.70
   5   3   1  241.38   11.90
   5   3   1  238.78   12.30
  -5  -3  -1  234.38   12.20
  -5  -3  -1  218.08   10.90
   5  -3   1  215.58   10.70
  -5  -3  -1  235.68   12.30
   5  -3   1  231.88   12.00
   5  -3   1  236.88   11.60
   5  -3   1  252.17   11.90
   5   3   2  120.79    7.90
  -5   3  -2  112.99    7.30
   5   3   2  118.19    7.30
   5   3   2  109.69    7.50
  -5  -3  -2  121.39    6.60
   5  -3   2  126.19    7.80
  -5  -3  -2  118.49    7.70
   5  -3   2  127.59    7.50
   5  -3   2  121.19    7.10
  -5  -3  -2  126.29    7.90
   5  -3   2  105.49    6.10
  -5   3  -3  616.84   27.80
   5   3   3  575.54   27.00
   5   3   3  587.94   27.70
   5   3   3  558.84   27.80
   5  -3   3  602.24   27.30
  -5  -3  -3  572.04   27.90
   5  -3   3  610.74   26.90
   5  -3   3  607.74   27.50
   5  -3   3  586.24   25.80
  -5  -3  -3  586.44   27.90
  -5  -3  -3  553.24   26.00
  -5   3  -4  101.39    7.90
   5   3   4  107.89    7.50
   5   3   4  103.99    8.00
  -5  -3  -4   94.19    8.70
   5  -3   4  114.99    6.50
   5  -3   4  122.49    9.90
   5  -3   4  114.29    7.40
   5  -3   4  101.89    7.80
   5   3   5  340.87   19.00
  -5   3  -5  364.16   18.00
   5   3   5  378.36   16.50
   5   3   5  342.97   18.00
  -5   3  -5  383.36   19.80
  -5  -3  -5  308.87   15.50
   5  -3   5  350.86   17.80
  -5  -3  -5  340.27   15.70
  -5  -3  -5  366.46   19.80
   5  -3   5  361.66   18.80
   5  -3   5  379.66   17.00
   5  -3   5  329.07   18.60
  -5  -3  -5  323.07   17.50
   5   3   6   -1.30    4.60
  -5   3  -6    5.90    3.00
   5   3   6    2.00    5.60
  -5   3  -6   11.80    3.00
  -5   3  -6    2.50    3.50
   5   3   6   10.60    2.30
  -5   3  -6    6.10    3.10
  -5  -3  -6   11.10    3.40
   5  -3   6    6.30    2.70
  -5  -3  -6    7.30    4.30
   5  -3   6    3.80    3.50
   5  -3   6   -4.60    3.70
  -5  -3  -6    6.30    1.90
  -5  -3  -6    2.30    3.80
  -5  -3  -6   21.40    4.80
   5   3   7    9.60    2.10
  -5   3  -7   13.70    3.50
  -5   3  -7   10.90    4.70
  -5   3  -7   10.80    3.30
  -5   3  -7   11.80    2.70
  -5  -3  -7   11.50    2.00
   5  -3   7    9.30    4.50
  -5  -3  -7    9.00    4.90
  -5  -3  -7   12.00    3.70
   5  -3   7   13.40    3.60
   5  -3   7   12.80    3.40
   5   3   8   13.40    2.40
  -5   3  -8   15.80    2.60
  -5   3  -8   15.60    3.30
  -5   3  -8   14.80    3.30
   5  -3   8   15.80    3.50
   5  -3   8   13.20    2.80
  -5  -3  -8   14.60    3.30
  -5   3  -9   73.49    6.00
  -5   3  -9   73.09    6.00
  -5   3  -9   63.09    4.60
   5  -3   9   72.99    6.10
  -5  -3  -9   70.99    6.10
   5  -3   9   65.09    5.10
  -5   3 -10   15.10    2.90
  -5   3 -10   16.70    2.90
  -5   3 -10   14.20    2.40
  -5  -3 -10   21.40    3.30
   5  -3  10   18.20    2.70
   5   4 -12   16.10    3.80
   5   4 -12   12.60    3.10
   5   4 -12   13.40    2.30
  -5  -4  12    8.50    2.80
  -5  -4  12   10.60    1.90
   5  -4 -12   15.70    3.00
   5   4 -11   40.00    3.70
   5   4 -11   35.80    4.20
   5   4 -11   29.50    4.30
   5   4 -11   32.50    4.50
  -5  -4  11   33.90    4.10
   5  -4 -11   39.90    4.30
  -5  -4  11   36.90    4.30
   5   4 -10  312.27   15.60
   5   4 -10  313.87   15.90
   5   4 -10  288.87   15.30
   5   4 -10  269.17   14.30
  -5   4  10  299.27   13.60
   5  -4 -10  299.47   13.50
   5  -4 -10  296.87   15.00
   5  -4 -10  320.77   16.00
  -5  -4  10  315.07   15.30
  -5  -4  10  274.17   14.90
  -5   4   9   27.70    3.30
   5   4  -9   22.50    5.50
   5   4  -9   32.60    5.60
   5   4  -9   21.60    3.90
   5   4  -9   30.70    4.80
  -5  -4   9   27.40    3.80
   5  -4  -9   30.10    3.10
   5  -4  -9   27.70    4.70
  -5  -4   9   27.40    5.10
   5  -4  -9   40.80    4.70
   5   4  -8  145.39   11.40
  -5   4   8  142.19    7.70
   5   4  -8  153.08    9.40
   5   4  -8  150.58    9.70
   5   4  -8  147.19    9.60
  -5  -4   8  157.78    8.60
   5  -4  -8  150.18    7.70
  -5  -4   8  159.68   10.30
   5  -4  -8  153.38    9.70
   5  -4  -8  140.59    9.30
   5   4  -7  333.17   16.80
   5   4  -7  340.07   18.40
   5   4  -7  344.77   19.10
   5   4  -7  386.56   19.00
   5  -4  -7  329.97   15.30
  -5  -4   7  346.67   17.10
  -5  -4   7  322.37   15.60
   5  -4  -7  311.97   16.60
   5  -4  -7  324.57   16.90
  -5   4   6   13.30    4.00
   5   4  -6   10.90    3.00
  -5  -4   6   14.80    2.60
  -5  -4   6    9.80    2.10
   5  -4  -6   15.00    3.30
   5  -4  -6    2.90    4.00
  -5   4   5   24.90    4.50
   5   4  -5   23.10    3.50
   5  -4  -5   24.40    3.40
   5  -4  -5   23.40    3.50
   5  -4  -5   20.80    4.20
   5  -4  -5   24.80    3.50
  -5  -4   5   21.30    2.60
  -5   4   4  132.59    8.60
   5   4  -4  136.49    7.60
   5   4  -4  139.59    8.40
   5   4  -4  136.49    7.40
   5  -4  -4  131.79    7.20
   5  -4  -4  138.19    7.80
  -5  -4   4  136.29    7.20
   5  -4  -4  145.09    9.60
   5  -4  -4  132.89    7.50
   5   4  -3  121.09    6.70
  -5   4   3  109.49    7.30
   5   4  -3  114.29    6.90
   5  -4  -3  125.79    7.30
   5  -4  -3  121.59    7.00
   5  -4  -3  120.89    6.60
  -5  -4   3  101.69    6.70
  -5  -4   3  112.09    6.10
   5  -4  -3  104.69    6.00
   5   4  -2   61.49    4.90
   5   4  -2   64.99    4.70
  -5  -4   2   64.49    5.00
   5  -4  -2   65.19    4.80
   5  -4  -2   62.39    4.00
   5  -4  -2   63.29    4.80
  -5  -4   2   70.89    4.40
   5  -4  -2   69.99    4.70
  -5  -4   2   58.79    5.10
   5   4  -1   21.30    3.20
   5   4  -1   20.40    3.00
   5  -4  -1   24.90    2.90
   5  -4  -1   19.00    3.00
  -5  -4   1   21.90    2.30
  -5  -4   1   22.60    3.10
   5  -4  -1   22.10    2.30
   5  -4  -1   23.50    2.90
  -5  -4   1   25.10    2.70
   5   4   0   -0.20    1.60
  -5   4   0    3.40    1.40
   5   4   0   -0.50    1.60
   5  -4   0   -0.40    1.50
   5  -4   0   -0.20    1.20
  -5  -4   0    1.10    1.60
   5  -4   0    0.20    1.30
  -5  -4   0    1.00    1.40
  -5  -4   0   -1.50    1.20
   5   4   1  380.86   18.30
   5   4   1  364.26   17.60
  -5   4  -1  356.46   17.10
   5  -4   1  381.96   17.40
  -5  -4  -1  375.46   18.00
  -5  -4  -1  358.66   18.00
  -5  -4  -1  350.46   16.60
   5  -4   1  393.46   18.00
   5  -4   1  374.06   17.40
   5  -4   1  345.07   16.30
   5   4   2  953.00   44.10
  -5   4  -2  996.20   43.40
   5   4   2 1004.40   43.40
  -5  -4  -2  981.40   44.00
  -5  -4  -2  967.40   43.90
  -5  -4  -2  966.30   42.40
   5  -4   2 1014.60   43.20
   5  -4   2  963.60   41.90
   5  -4   2 1000.10   43.30
   5  -4   2  969.70   43.70
   5   4   3   29.10    4.40
  -5   4  -3   32.50    4.20
   5   4   3   30.50    4.00
   5  -4   3   37.30    4.20
  -5  -4  -3   31.50    4.60
   5  -4   3   44.00    4.30
   5  -4   3   34.00    3.20
  -5  -4  -3   28.70    4.20
   5  -4   3   34.50    4.70
   5   4   4  130.19    9.30
  -5   4  -4  145.19    9.80
  -5  -4  -4  130.79    9.50
   5  -4   4  132.39    7.30
   5  -4   4  126.29    8.80
   5  -4   4  125.19    8.30
   5  -4   4  110.99   10.20
  -5  -4  -4  113.29    9.70
  -5   4  -5  292.67   14.90
   5   4   5  268.37   16.10
   5   4   5  282.17   15.40
  -5   4  -5  285.57   15.40
  -5   4  -5  310.07   16.80
   5   4   5  265.07   15.20
   5   4   5  276.97   15.10
   5  -4   5  278.47   15.80
   5  -4   5  306.57   14.00
   5  -4   5  229.38   17.30
  -5  -4  -5  260.67   16.50
   5  -4   5  261.77   15.10
  -5  -4  -5  271.87   14.80
  -5  -4  -5  281.07   12.90
  -5   4  -6  610.14   30.90
   5   4   6  604.04   29.60
  -5   4  -6  647.74   28.50
   5   4   6  545.15   28.00
  -5   4  -6  574.14   26.80
  -5   4  -6  597.64   28.30
   5  -4   6  685.93   28.00
   5  -4   6  557.84   30.10
  -5  -4  -6  606.44   28.30
  -5  -4  -6  587.54   31.00
  -5  -4  -6  597.74   28.20
  -5   4  -7  346.07   17.00
  -5   4  -7  279.27   19.00
  -5   4  -7  325.27   15.10
  -5   4  -7  329.67   16.70
  -5  -4  -7  321.87   16.90
   5  -4   7  334.57   16.50
   5  -4   7  282.97   18.80
  -5  -4  -7  310.97   16.50
  -5  -4  -7  274.97   19.20
   5  -4   7  329.07   16.10
  -5   4  -8  144.49    9.60
  -5   4  -8  150.28    9.70
   5  -4   8  156.88    9.50
  -5  -4  -8  159.78   10.40
  -5   4  -9   10.00    1.90
  -5   4  -9    9.20    2.70
  -5   4  -9    9.40    2.70
   5  -4   9    7.80    2.70
  -5  -4  -9    7.60    2.50
   5  -4   9    9.20    2.40
  -5   4 -10  138.89    7.80
  -5   4 -10  140.99    7.00
  -5   4 -10  138.79    7.90
   5  -4  10  140.89    7.30
  -5  -4 -10  138.99    8.90
   5   5 -12    0.20    1.30
   5   5 -12    0.40    1.30
   5   5 -12    1.60    1.40
  -5  -5  12   -1.10    2.10
   5  -5 -12    0.10    1.30
   5   5 -11   11.10    2.60
   5   5 -11   10.70    2.50
   5   5 -11   14.60    2.90
   5   5 -11   13.70    2.30
   5  -5 -11   12.80    2.70
   5   5 -10    3.30    2.60
   5   5 -10    2.40    2.70
   5   5 -10    4.10    2.30
   5   5 -10    4.80    2.70
  -5  -5  10    3.90    2.40
   5  -5 -10    6.00    2.40
   5  -5 -10    0.20    2.20
   5   5  -9   23.80    4.80
   5   5  -9   28.00    4.70
   5   5  -9   35.40    5.40
   5   5  -9   30.40    6.60
   5  -5  -9   27.10    4.50
   5  -5  -9   29.20    5.00
  -5  -5   9   26.20    4.00
  -5  -5   9   30.30    5.40
   5   5  -8   11.00    3.30
   5   5  -8    9.90    2.90
   5   5  -8   13.10    3.40
   5   5  -8    9.50    4.10
   5  -5  -8    9.20    3.30
  -5  -5   8   10.20    2.50
   5  -5  -8   12.80    3.40
  -5  -5   8    7.30    3.10
  -5   5   7    3.80    1.60
  -5   5   7   -0.20    1.70
   5   5  -7    1.00    2.30
   5   5  -7    2.40    4.10
   5   5  -7    1.40    3.20
   5   5  -7    2.60    2.50
   5   5  -7    5.40    2.90
   5  -5  -7    3.60    1.60
   5  -5  -7    0.10    2.60
  -5  -5   7    1.90    2.00
   5  -5  -7    2.90    2.30
   5   5  -6    7.90    4.00
   5   5  -6   -0.80    2.50
   5   5  -6    3.90    2.60
  -5   5   6    1.00    1.50
   5   5  -6    2.00    2.30
   5  -5  -6    0.40    1.60
   5  -5  -6   -2.70    2.50
   5  -5  -6   -1.50    2.80
  -5  -5   6    2.00    1.50
   5  -5  -6    2.20    4.00
   5   5  -5   21.00    4.60
   5  -5  -5   24.40    3.80
   5  -5  -5   26.20    3.40
   5  -5  -5   19.70    3.50
   5  -5  -5   25.70    4.60
   5   5  -4  484.65   22.70
   5   5  -4  476.55   23.10
   5  -5  -4  505.45   22.80
   5  -5  -4  500.55   23.30
   5  -5  -4  496.55   23.80
   5  -5  -4  513.25   22.40
   5   5  -3  947.91   39.90
   5   5  -3  925.61   40.30
  -5  -5   3  907.31   40.40
   5  -5  -3  872.01   40.10
   5  -5  -3  920.21   39.70
   5  -5  -3  866.61   39.00
   5  -5  -3  891.91   40.20
   5   5  -2  947.21   41.60
   5  -5  -2  950.90   41.40
   5  -5  -2  946.71   41.90
  -5  -5   2  960.90   41.10
  -5  -5   2  903.71   41.90
   5  -5  -2  992.20   41.80
   5  -5  -2  918.11   40.60
   5   5  -1  613.14   27.90
   5   5  -1  598.44   27.30
   5  -5  -1  619.74   27.00
  -5  -5   1  597.74   27.80
  -5  -5   1  587.64   29.40
   5  -5  -1  564.34   26.10
   5  -5  -1  589.44   27.50
   5  -5  -1  621.24   27.20
  -5  -5   1  597.94   26.90
   5   5   0   76.49    5.50
   5   5   0   69.59    5.70
   5  -5   0   70.09    5.00
   5  -5   0   66.59    5.10
   5  -5   0   71.99    5.70
  -5  -5   0   73.79    5.40
  -5  -5   0   74.09    5.60
  -5  -5   0   65.59    4.30
   5  -5   0   63.49    4.10
   5   5   1  933.41   41.00
  -5   5  -1  847.82   39.20
   5   5   1  910.91   40.30
   5  -5   1  803.92   38.50
   5  -5   1  916.71   40.50
  -5  -5  -1  926.61   40.70
   5  -5   1  918.91   39.90
  -5  -5  -1  908.21   39.00
  -5  -5  -1  953.80   40.80
   5  -5   1  933.11   39.70
   5   5   2 1375.26   61.19
  -5   5  -2 1372.26   60.09
   5   5   2 1393.46   60.59
  -5  -5  -2 1354.06   60.89
  -5  -5  -2 1380.46   61.19
   5  -5   2 1417.56   60.89
   5  -5   2 1401.46   60.29
   5  -5   2 1429.96   60.09
  -5  -5  -2 1400.16   59.39
   5  -5   2 1335.57   58.69
   5   5   3   76.49    6.90
  -5   5  -3   73.09    6.20
   5  -5   3   81.19    6.20
  -5  -5  -3   71.89    6.90
  -5  -5  -3   75.59    5.50
  -5  -5  -3   79.09    6.70
   5  -5   3   79.59    6.20
  -5   5  -4   19.20    4.30
   5   5   4   14.80    2.30
  -5   5  -4   17.00    3.90
   5   5   4   11.70    3.90
   5   5   4   13.60    3.80
   5   5   4   11.40    4.20
   5  -5   4   13.50    3.90
  -5  -5  -4   13.80    4.40
  -5  -5  -4    9.00    4.40
   5  -5   4   10.40    3.40
  -5  -5  -4   13.10    2.80
  -5  -5  -4   13.30    2.40
   5  -5   4   15.90    2.70
  -5  -5  -4   11.60    3.90
   5  -5   4   11.60    3.40
  -5   5  -5   86.89   12.40
  -5   5  -5   83.79    6.90
   5   5   5   77.69    7.20
  -5   5  -5   79.79    7.20
   5   5   5   85.49    5.10
   5   5   5   74.89    7.60
   5   5   5   80.29    7.60
   5   5   5   82.19    9.00
   5  -5   5   72.69    9.20
  -5  -5  -5   88.79    7.50
  -5  -5  -5   78.59    5.20
   5  -5   5   79.79    7.40
   5  -5   5   94.29    6.00
   5  -5   5   76.09    7.90
   5   5   6  134.39   10.10
  -5   5  -6  133.39   11.50
  -5   5  -6  150.88    9.60
   5   5   6  131.79   11.30
  -5   5  -6  130.49    9.70
  -5  -5  -6  156.28   10.50
   5  -5   6  161.28    8.90
  -5  -5  -6  127.69   11.50
   5  -5   6  140.69   11.10
  -5   5  -7    5.80    2.70
  -5   5  -7    6.90    2.60
  -5   5  -7    2.00    5.30
  -5   5  -7    5.50    2.90
  -5  -5  -7    2.80    2.90
   5  -5   7    9.10    3.70
   5  -5   7    3.50    2.50
  -5  -5  -7   16.90    6.50
  -5  -5  -7    2.70    2.70
   5  -5   7    6.90    5.10
  -5   5  -8   -1.00    2.20
  -5   5  -8    3.90    2.20
  -5   5  -8    4.20    2.20
  -5  -5  -8    4.40    2.70
   5  -5   8   -1.10    2.30
   5  -5   8    3.50    2.60
  -5  -5  -8   -0.70    2.20
  -5   5  -9    0.00    1.70
  -5   5  -9   -0.10    1.70
  -5   5  -9   -0.10    1.60
   5  -5   9   -0.50    2.30
   5  -5   9    1.40    1.90
  -5   5 -10    1.90    1.20
  -5   5 -10   -0.70    1.20
  -5  -5 -10    0.30    1.70
   5  -5  10    0.20    1.30
   5   6 -12   -2.10    1.20
   5   6 -12   -1.30    1.20
   5   6 -12    1.00    1.30
   5  -6 -12   -1.20    1.10
  -5  -6  12    0.60    1.50
   5   6 -11    4.30    1.90
   5   6 -11    3.40    2.00
   5   6 -11    0.60    1.60
   5   6 -11    6.40    3.10
   5  -6 -11    3.20    1.60
  -5  -6  11    0.20    2.40
  -5  -6  11    3.10    2.20
   5   6 -10   20.20    3.50
   5   6 -10   15.20    3.40
   5   6 -10   14.80    3.20
   5  -6 -10   21.00    3.70
   5  -6 -10   20.70    3.60
  -5  -6  10    8.20    2.80
   5   6  -9  200.28   11.30
   5   6  -9  151.88   13.20
   5   6  -9  206.58   11.60
   5   6  -9  186.48   11.00
   5  -6  -9  202.98   11.00
   5  -6  -9  191.28   11.50
  -5  -6   9  201.18   11.00
  -5  -6   9  182.48   12.20
   5   6  -8  994.50   44.40
   5   6  -8 1017.80   44.60
   5   6  -8 1082.39   45.00
   5   6  -8  993.40   47.20
  -5  -6   8  955.50   45.00
  -5  -6   8  894.11   43.30
   5  -6  -8 1005.30   44.40
   5  -6  -8 1044.10   45.00
   5   6  -7   35.90    5.50
   5   6  -7   28.60    4.90
  -5   6   7   26.30    2.80
   5   6  -7   28.90    5.00
   5   6  -7   33.70    5.30
   5   6  -7   30.20    4.60
  -5   6   7   26.40    4.60
   5  -6  -7   21.60    3.80
  -5  -6   7   32.40    3.90
  -5  -6   7   21.40    3.60
   5  -6  -7   26.80    3.10
  -5   6   6   -0.70    1.40
   5   6  -6   -0.40    2.40
  -5   6   6    6.20    3.40
   5   6  -6    3.30    3.20
   5   6  -6   -1.20    2.10
  -5   6   6    4.10    2.90
   5   6  -6   -5.10    3.40
   5  -6  -6    6.30    5.00
   5  -6  -6    3.20    1.70
   5  -6  -6    5.20    3.90
   5  -6  -6    1.60    2.30
   5  -6  -6    5.10    3.30
  -5   6   5  550.84   23.20
  -5   6   5  501.65   24.10
   5  -6  -5  457.45   23.80
   5  -6  -5  481.55   24.80
   5  -6  -5  484.35   23.30
   5  -6  -5  509.05   22.80
   5   6  -4  106.39    7.10
   5   6  -4  103.49    7.60
   5  -6  -4  109.79    7.90
   5  -6  -4  112.29    6.50
   5  -6  -4  106.89    7.60
   5  -6  -4  109.29    7.20
   5   6  -3  175.68    9.80
   5   6  -3  169.48   10.20
  -5  -6   3  164.88   10.00
   5  -6  -3  172.88    8.90
   5  -6  -3  156.98    9.80
   5  -6  -3  170.68   10.10
   5  -6  -3  172.48    9.60
   5   6  -2  189.38   11.00
   5   6  -2  174.68   10.40
  -5  -6   2  168.98   10.50
   5  -6  -2  186.68   10.80
  -5  -6   2  180.18    9.50
  -5  -6   2  187.58   10.70
   5  -6  -2  190.58    9.50
   5  -6  -2  184.28   10.30
   5  -6  -2  197.48   10.30
   5   6  -1   12.40    3.10
   5   6  -1   16.60    3.30
   5  -6  -1   20.50    3.80
   5  -6  -1   19.40    3.20
   5  -6  -1   19.50    2.50
  -5  -6   1   18.30    2.80
  -5  -6   1   16.20    3.40
   5  -6  -1   16.90    2.90
  -5  -6   1   16.00    2.50
   5   6   0   87.09    7.00
   5   6   0   96.89    6.60
   5  -6   0   89.59    5.90
  -5  -6   0   89.79    6.50
   5  -6   0   81.39    5.00
   5  -6   0   82.79    6.10
  -5  -6   0   82.39    5.10
  -5  -6   0   89.39    6.20
   5  -6   0   81.49    6.60
  -5   6  -1  185.58   10.00
   5   6   1  198.88   11.50
   5   6   1  218.68   13.10
   5  -6   1  194.78   11.00
   5  -6   1  205.38   10.80
   5  -6   1  210.18   11.80
  -5  -6  -1  201.68   11.50
  -5  -6  -1  199.58   11.50
  -5  -6  -1  211.48   10.20
   5  -6   1  192.08    9.60
  -5   6  -2   55.09    5.20
   5   6   2   68.39    6.30
   5   6   2   68.39    5.90
   5  -6   2   65.69    5.30
  -5  -6  -2   57.79    5.80
  -5  -6  -2   61.89    4.80
  -5  -6  -2   66.59    6.20
   5  -6   2   61.39    4.20
   5  -6   2   62.89    6.20
   5   6   3   -1.00    2.90
   5   6   3    5.30    2.90
   5   6   3   -3.10    3.50
  -5   6  -3   -0.30    2.50
   5   6   3   -1.00    2.30
   5   6   3    0.50    2.10
   5  -6   3    2.70    3.40
   5  -6   3    0.40    2.30
  -5  -6  -3   -0.50    2.70
  -5  -6  -3   -0.30    2.70
   5  -6   3    1.80    1.90
  -5  -6  -3    2.00    1.80
   5  -6   3   -1.70    2.00
   5   6   4   38.60    6.00
  -5   6  -4   34.40    6.30
  -5   6  -4   30.00    4.40
   5   6   4   24.50    5.00
   5   6   4   26.10    4.90
  -5   6  -4   28.60    4.90
  -5   6  -4   32.00    5.30
   5   6   4   27.70    3.70
   5   6   4   26.90    5.50
   5   6   4   36.10    5.70
  -5  -6  -4   25.20    5.20
  -5  -6  -4   33.20    6.10
  -5  -6  -4   27.80    3.80
   5  -6   4   18.40    5.30
  -5  -6  -4   37.00    3.80
  -5  -6  -4   33.60    6.50
   5  -6   4   30.40    3.60
   5  -6   4   34.70    5.50
   5   6   5   89.69    7.80
  -5   6  -5   99.49    7.60
   5   6   5   92.49    5.60
  -5   6  -5   91.59    7.60
   5   6   5   79.19    8.50
  -5   6  -5   85.29    8.60
  -5   6  -5   86.39    8.00
   5   6   5   71.89    7.50
   5  -6   5   96.09    8.30
   5  -6   5  101.49    6.40
   5  -6   5  113.99   11.60
  -5  -6  -5  113.19    8.90
   5  -6   5   81.79    8.90
  -5  -6  -5  102.99    5.90
  -5  -6  -5   87.39    7.80
  -5  -6  -5   76.89    8.70
   5   6   6   19.80    2.90
   5   6   6   12.40    6.80
  -5   6  -6   23.20    6.10
  -5   6  -6   24.60    4.80
  -5   6  -6   22.80    4.10
   5   6   6   19.00    4.50
  -5  -6  -6   22.70    4.60
  -5  -6  -6   20.10    2.80
   5  -6   6   23.80    4.30
  -5  -6  -6   30.20    7.40
   5  -6   6   15.90    5.00
  -5   6  -7  281.37   14.80
  -5   6  -7  276.87   14.50
  -5   6  -7  256.97   14.00
   5  -6   7  292.87   14.50
  -5  -6  -7  268.67   14.50
   5  -6   7  267.07   14.70
  -5  -6  -7  267.97   14.70
  -5   6  -8    3.50    2.20
  -5   6  -8    2.20    2.00
  -5   6  -8    2.60    2.10
   5  -6   8   11.50    3.50
   5  -6   8    0.80    2.50
  -5  -6  -8    2.50    2.40
  -5  -6  -8   -1.70    2.40
  -5   6  -9    4.60    1.90
  -5   6  -9    6.80    1.80
  -5   6  -9    6.90    2.10
   5  -6   9    7.70    2.30
   5  -6   9    4.00    2.30
   5   7 -11   14.70    3.30
   5   7 -11   29.20    5.10
   5  -7 -11   28.80    4.10
  -5  -7  11   23.90    3.50
   5   7 -10    9.00    2.40
   5   7 -10    8.20    3.00
   5   7 -10   11.70    2.80
   5  -7 -10   10.40    2.50
   5  -7 -10   12.50    2.70
  -5  -7  10    5.90    3.70
   5   7  -9   61.49    7.60
   5   7  -9   60.79    5.70
   5   7  -9   67.29    5.90
   5  -7  -9   68.09    5.90
   5  -7  -9   70.49    6.00
  -5  -7   9   67.09    5.50
   5   7  -8  771.52   35.20
   5   7  -8  783.02   34.90
   5   7  -8  757.22   34.80
   5  -7  -8  776.82   35.40
   5  -7  -8  776.32   35.00
  -5  -7   8  741.03   33.80
   5   7  -7   24.20    4.80
  -5   7   7   22.30    4.20
  -5   7   7   21.20    3.10
   5   7  -7   18.00    3.80
   5   7  -7   11.30    3.40
   5   7  -7   22.30    4.10
   5  -7  -7   23.50    4.50
   5   7  -6  138.29    8.60
  -5   7   6  130.39    8.70
   5   7  -6  134.79    8.80
  -5   7   6  140.59    7.40
   5   7  -6  124.09    8.90
   5   7  -6  131.39    9.00
  -5   7   6  135.59    9.00
   5  -7  -6  130.89    7.30
   5  -7  -6  145.09    8.20
   5  -7  -6  121.29    8.70
   5  -7  -6  117.79   11.80
   5  -7  -6  124.09    9.50
  -5   7   5  323.57   16.20
  -5   7   5  299.57   15.60
  -5   7   5  324.67   14.70
   5   7  -5  326.97   15.90
   5   7  -5  315.27   15.80
   5   7  -5  279.07   15.80
   5  -7  -5  336.17   15.30
   5  -7  -5  324.07   15.70
   5  -7  -5  316.77   17.60
   5  -7  -5  283.27   15.90
   5  -7  -5  308.67   16.10
   5  -7  -5  252.27   20.90
   5   7  -4 1698.33   74.09
  -5   7   4 1638.14   73.99
   5   7  -4 1667.33   74.09
  -5   7   4 1802.12   74.19
   5   7  -4 1604.34   74.89
  -5  -7   4 1724.83   75.29
   5  -7  -4 1728.43   75.09
   5  -7  -4 1732.73   74.19
   5  -7  -4 1745.63   75.29
   5  -7  -4 1789.52   73.39
   5   7  -3    9.70    3.50
   5   7  -3   13.20    3.40
  -5  -7   3   11.50    3.10
   5  -7  -3    9.70    3.30
   5  -7  -3   11.50    3.30
   5  -7  -3   10.10    2.50
   5   7  -2    4.70    2.40
   5  -7  -2    4.50    1.70
  -5  -7   2    3.70    2.00
   5  -7  -2    7.00    2.70
   5  -7  -2    1.50    3.60
  -5  -7   2    2.50    2.50
[truncated: 733,996 more chars]
