# Supplementary material for: Crystal structure and Hirshfeld surface analysis of (E)-3-benzyl­idene-4-oxo­penta­noic acid
Source: Acta Crystallogr E Crystallogr Commun. 2022 May 13;78(Pt 6):563–7. doi: 10.1107/S2056989022004789 (PMC9431796; doi:10.1107/S2056989022004789)
Supplement: Supplementary file 2 [file e-78-00563-Isup2.hkl]

data_I                                                                          
_shelx_title ' jtm1620_a.res in P2(1)/c'                                        
_shelx_refln_list_code          4                                               
_shelx_F_calc_maximum      124.78                                               
_exptl_crystal_F_000       864.00                                               
_reflns_d_resolution_high  0.8298                                               
                                                                                
loop_                                                                           
 _space_group_symop_operation_xyz                                               
 'x, y, z'                                                                      
 '-x, y+1/2, -z+1/2'                                                            
 '-x, -y, -z'                                                                   
 'x, -y-1/2, z-1/2'                                                             
                                                                                
_cell_length_a    15.5987                                                       
_cell_length_b    13.0782                                                       
_cell_length_c    11.0396                                                       
_cell_angle_alpha  90.000                                                       
_cell_angle_beta  109.063                                                       
_cell_angle_gamma  90.000                                                       
                                                                                
_shelx_F_squared_multiplier     1.000                                           
                                                                                
loop_                                                                           
 _refln_index_h                                                                 
 _refln_index_k                                                                 
 _refln_index_l                                                                 
 _refln_F_squared_calc                                                          
 _refln_F_squared_meas                                                          
 _refln_F_squared_sigma                                                         
 _refln_observed_status                                                         
   1   0   0        118.12        101.32         1.95 o                         
   2   0   0       1652.36       1788.13        30.71 o                         
   3   0   0         34.51         23.91         1.31 o                         
   5   0   0       1316.81       1229.07        24.11 o                         
   6   0   0       1955.91       2309.84        44.48 o                         
   7   0   0         87.17         89.19         2.87 o                         
   8   0   0      15571.06      15679.57       297.37 o                         
   9   0   0         70.63         69.57         3.89 o                         
  10   0   0        611.21        599.04        13.73 o                         
  11   0   0        174.90        158.79         3.82 o                         
  12   0   0          2.60          4.21         1.97 o                         
  13   0   0          0.11         -1.87         1.87 o                         
  14   0   0          9.58         10.80         2.32 o                         
  15   0   0          0.51          1.47         1.84 o                         
  16   0   0          4.48          1.16         1.68 o                         
  17   0   0         38.24         25.41         5.72 o                         
   1   1   0       2529.56       2459.98        39.31 o                         
   2   1   0          1.16          1.52         0.38 o                         
   3   1   0        813.32        852.64        11.71 o                         
   4   1   0       1315.85       1405.95        19.17 o                         
   5   1   0       2282.05       2405.05        32.44 o                         
   6   1   0        374.41        346.53         5.12 o                         
   7   1   0         25.54         24.74         1.36 o                         
   8   1   0        188.36        192.05         4.43 o                         
   9   1   0       1758.73       1802.77        28.33 o                         
  10   1   0         94.85         86.87         2.21 o                         
  11   1   0          9.03         10.30         1.11 o                         
  12   1   0         20.26         21.45         1.59 o                         
  13   1   0         97.88         98.47         3.16 o                         
  14   1   0         11.63         11.17         1.63 o                         
  15   1   0         10.22         11.08         1.50 o                         
  16   1   0         32.49         33.70         2.08 o                         
  17   1   0         47.25         43.47         2.16 o                         
   1   2   0         14.18         16.99         0.90 o                         
   2   2   0       2206.57       2277.61        31.90 o                         
   3   2   0         11.41         14.73         0.91 o                         
   4   2   0        333.91        394.94         6.65 o                         
   5   2   0        224.58        209.05         4.20 o                         
   6   2   0         48.63         26.40         1.35 o                         
   7   2   0          3.09          5.26         1.00 o                         
   8   2   0        198.87        226.91         4.53 o                         
   9   2   0         59.94         56.22         2.41 o                         
  10   2   0       1331.84       1297.76        13.13 o                         
  11   2   0          1.75          0.71         0.99 o                         
  12   2   0         60.73         62.08         2.06 o                         
  13   2   0         16.65         17.39         1.31 o                         
  14   2   0         87.30         90.31         3.24 o                         
  15   2   0         20.92         19.80         1.69 o                         
  16   2   0         19.76         17.24         1.83 o                         
  17   2   0          5.24          4.81         1.13 o                         
   1   3   0       1164.83       1191.48        20.83 o                         
   2   3   0          1.99          6.66         0.69 o                         
   3   3   0        140.58        132.73         4.09 o                         
   4   3   0        100.60         94.72         2.36 o                         
   5   3   0       1351.58       1295.15        20.06 o                         
   6   3   0        157.45        180.51         3.72 o                         
   7   3   0         41.23         38.58         1.79 o                         
   8   3   0        164.08        156.04         3.55 o                         
   9   3   0         34.83         37.53         2.20 o                         
  10   3   0          0.52         -0.08         0.99 o                         
  11   3   0        266.65        258.87         3.67 o                         
  12   3   0        279.39        294.97         5.90 o                         
  13   3   0        128.63        117.82         2.97 o                         
  14   3   0          0.01          2.30         1.11 o                         
  15   3   0         18.21         22.66         1.87 o                         
  16   3   0         46.04         49.70         2.49 o                         
  17   3   0          4.27          3.15         1.12 o                         
   1   4   0         76.92         67.78         2.40 o                         
   2   4   0         73.70         90.79         1.98 o                         
   3   4   0         20.26         23.10         1.27 o                         
   4   4   0       6811.93       6657.67        92.97 o                         
   5   4   0          0.05          0.48         0.77 o                         
   6   4   0        599.89        567.37         8.63 o                         
   7   4   0        116.22        116.06         2.87 o                         
   8   4   0        806.85        873.56        14.47 o                         
   9   4   0         70.05         71.33         2.45 o                         
  10   4   0        124.31        116.76         2.38 o                         
  11   4   0         16.11         18.85         1.25 o                         
  12   4   0          5.60          7.85         1.23 o                         
  13   4   0         99.10        100.77         3.54 o                         
  14   4   0          0.03          2.33         0.95 o                         
  15   4   0          0.05          3.11         1.33 o                         
  16   4   0          0.39         -0.58         1.33 o                         
  17   4   0         12.15         11.32         1.47 o                         
   1   5   0       1097.69       1082.46        19.48 o                         
   2   5   0          2.80          4.90         0.84 o                         
   3   5   0        142.79        144.09         3.26 o                         
   4   5   0         49.55         55.91         2.69 o                         
   5   5   0        111.05        114.58         2.77 o                         
   6   5   0         45.84         48.67         1.87 o                         
   7   5   0       2464.52       2341.17        33.94 o                         
   8   5   0        128.73        126.24         3.89 o                         
   9   5   0         37.40         35.77         1.68 o                         
  10   5   0         78.70         78.48         1.98 o                         
  11   5   0        347.80        317.90         4.99 o                         
  12   5   0          0.00         -0.29         0.99 o                         
  13   5   0        330.20        338.88         5.51 o                         
  14   5   0         80.34         86.33         2.22 o                         
  15   5   0        452.67        493.75         9.31 o                         
  16   5   0          3.92          3.71         2.14 o                         
   0   6   0       2574.37       2833.32        77.13 o                         
   1   6   0          2.58          6.72         1.00 o                         
   2   6   0         73.70        111.37         2.80 o                         
   3   6   0          4.26          3.92         0.92 o                         
   4   6   0         44.07         40.05         1.71 o                         
   5   6   0        128.92        142.26         3.29 o                         
   6   6   0       1616.01       1647.36        24.45 o                         
   7   6   0         39.43         32.29         2.10 o                         
   8   6   0         84.90         66.54         2.16 o                         
   9   6   0        103.00         95.74         2.18 o                         
  10   6   0        159.37        177.52         2.98 o                         
  11   6   0         28.91         26.97         1.38 o                         
  12   6   0         86.85         98.16         3.22 o                         
  13   6   0         17.12         18.00         2.33 o                         
  14   6   0        102.85        116.76         2.54 o                         
  15   6   0         12.23         13.89         1.58 o                         
  16   6   0          4.01          5.31         1.40 o                         
   1   7   0       2238.01       2369.26        43.04 o                         
   2   7   0          0.66          1.57         0.87 o                         
   3   7   0        600.60        658.62        13.28 o                         
   4   7   0         20.14         19.72         1.58 o                         
   5   7   0       4093.68       4079.75        58.11 o                         
   6   7   0         11.77          8.82         1.23 o                         
   7   7   0        685.98        689.92         9.44 o                         
   8   7   0         42.69         46.79         2.02 o                         
   9   7   0       2031.58       1942.12        19.65 o                         
  10   7   0          5.16          4.19         1.07 o                         
  11   7   0        385.90        365.76         4.96 o                         
  12   7   0          2.52          3.01         1.03 o                         
  13   7   0        822.34        860.54        11.93 o                         
  14   7   0          3.86          6.02         1.08 o                         
  15   7   0        382.35        404.34         7.43 o                         
   0   8   0        144.91        145.90         8.48 o                         
   1   8   0          0.69          2.03         1.21 o                         
   2   8   0       1411.70       1407.54        27.29 o                         
   3   8   0          0.01          2.37         1.17 o                         
   4   8   0       2170.14       2184.90        25.71 o                         
   5   8   0          4.88          8.51         1.18 o                         
   6   8   0         61.05         52.45         1.91 o                         
   7   8   0         46.30         51.90         2.03 o                         
   8   8   0          6.96          5.44         1.13 o                         
   9   8   0          1.52          1.16         1.10 o                         
  10   8   0        621.89        632.08         8.68 o                         
  11   8   0         15.04         16.09         1.26 o                         
  12   8   0        286.00        285.46         4.31 o                         
  13   8   0         67.33         67.55         2.49 o                         
  14   8   0         82.21         87.77         3.04 o                         
  15   8   0          1.29          0.94         1.41 o                         
   1   9   0         22.37         20.06         1.33 o                         
   2   9   0          6.01          7.94         1.11 o                         
   3   9   0          1.80          3.53         1.32 o                         
   4   9   0         11.01         11.28         1.21 o                         
   5   9   0         19.49         20.20         1.56 o                         
   6   9   0         31.28         28.46         1.76 o                         
   7   9   0         25.34         20.38         1.52 o                         
   8   9   0         14.58         17.09         1.36 o                         
   9   9   0        111.28        107.56         2.52 o                         
  10   9   0         72.22         78.32         2.42 o                         
  11   9   0        585.47        608.17         8.13 o                         
  12   9   0          7.65          8.18         0.98 o                         
  13   9   0          3.10          3.05         1.00 o                         
  14   9   0          0.69          2.60         1.01 o                         
   0  10   0         75.97         81.73         3.29 o                         
   1  10   0          4.11          2.59         1.11 o                         
   2  10   0         45.17         47.84         2.01 o                         
   3  10   0          4.90          5.07         1.20 o                         
   4  10   0        894.06        891.71        11.15 o                         
   5  10   0          2.42          3.54         1.35 o                         
   6  10   0       1775.71       1783.94        23.13 o                         
   7  10   0          6.56          7.78         1.29 o                         
   8  10   0        131.63        129.10         3.39 o                         
   9  10   0         19.05         17.53         1.74 o                         
  10  10   0        319.40        363.37         5.58 o                         
  11  10   0          6.38          6.28         0.96 o                         
  12  10   0        202.37        204.43         3.36 o                         
  13  10   0          1.57          0.35         1.04 o                         
   1  11   0       1794.92       1754.26        28.75 o                         
   2  11   0         35.82         35.76         2.06 o                         
   3  11   0        532.67        506.38         7.47 o                         
   4  11   0         46.00         45.29         2.14 o                         
   5  11   0       1147.59       1196.40        15.59 o                         
   6  11   0         17.06         16.86         1.72 o                         
   7  11   0          0.13          1.00         1.59 o                         
   8  11   0          2.01          2.91         1.20 o                         
   9  11   0        451.89        481.06         6.68 o                         
  10  11   0         16.90         17.62         1.18 o                         
  11  11   0         57.71         53.92         2.02 o                         
  12  11   0          3.24          4.15         0.72 o                         
   0  12   0       1014.05       1066.12        20.29 o                         
   1  12   0          7.19          8.93         1.38 o                         
   2  12   0          5.67          6.16         1.30 o                         
   3  12   0          0.58          2.25         1.19 o                         
   4  12   0        430.01        467.33         8.16 o                         
   5  12   0         32.10         32.96         1.92 o                         
   6  12   0         33.64         29.90         1.90 o                         
   7  12   0         17.89         12.70         1.28 o                         
   8  12   0         24.62         26.85         1.83 o                         
   9  12   0          7.71          6.39         1.17 o                         
  10  12   0          1.36          1.13         0.80 o                         
  11  12   0         69.17         67.64         1.75 o                         
   1  13   0          0.76          2.33         1.40 o                         
   2  13   0          0.56          1.95         1.17 o                         
   3  13   0          2.90          3.45         1.20 o                         
   4  13   0          6.86          6.18         1.22 o                         
   5  13   0          5.79          6.32         1.14 o                         
   6  13   0         16.82         15.28         1.22 o                         
   7  13   0         13.93         14.78         1.10 o                         
   8  13   0          7.31          6.64         1.14 o                         
   9  13   0         24.31         22.13         1.24 o                         
  10  13   0         11.57          8.71         0.78 o                         
   0  14   0        505.67        592.18        14.38 o                         
   1  14   0          1.58          2.91         1.17 o                         
   2  14   0          0.90          2.18         1.04 o                         
   3  14   0          6.56          6.04         1.07 o                         
   4  14   0        535.65        606.74         9.32 o                         
   5  14   0         12.41         10.56         1.14 o                         
   6  14   0        106.28        116.42         2.98 o                         
   7  14   0          1.90          3.04         0.83 o                         
   8  14   0          0.25          0.94         0.78 o                         
   1  15   0        267.06        328.28         5.67 o                         
   2  15   0          1.93          2.29         0.89 o                         
   3  15   0         57.64         72.49         2.08 o                         
   4  15   0          2.38          2.52         1.01 o                         
   5  15   0        337.74        378.25         6.97 o                         
 -18   1   1         16.59         14.13         1.24 o                         
 -17   1   1         32.94         28.46         2.05 o                         
 -16   1   1         32.88         39.74         2.18 o                         
 -15   1   1          0.08         -1.59         1.91 o                         
 -14   1   1         32.30         32.86         2.06 o                         
 -13   1   1        497.01        478.48         7.12 o                         
 -12   1   1        158.46        144.00         2.66 o                         
 -11   1   1        159.76        161.39         3.33 o                         
 -10   1   1          9.13         13.83         1.74 o                         
  -9   1   1         33.48         36.55         1.96 o                         
  -8   1   1        372.94        342.84         5.37 o                         
  -7   1   1         98.72        109.94         2.43 o                         
  -6   1   1        121.37         93.38         2.36 o                         
  -5   1   1       3941.80       4229.37        56.25 o                         
  -4   1   1       2661.72       2586.84        34.56 o                         
  -3   1   1       5729.02       5766.83       107.30 o                         
  -2   1   1       4968.58       4657.26        73.38 o                         
  -1   1   1        998.05        957.83        12.79 o                         
   0   1   1        957.06        837.92        11.86 o                         
   1   1   1        340.76        304.34         3.95 o                         
   2   1   1      12456.48      13319.87       554.97 o                         
   4   1   1          0.42         10.29         1.02 o                         
   5   1   1         51.86         24.16         1.29 o                         
   6   1   1        980.23        983.00        12.83 o                         
   7   1   1         71.58         82.74         2.26 o                         
   8   1   1         89.84         91.84         2.75 o                         
   9   1   1       1030.45       1017.41        17.22 o                         
  10   1   1        155.94        170.40         2.70 o                         
  11   1   1         40.24         43.07         1.95 o                         
  12   1   1        238.22        233.94         4.20 o                         
  13   1   1         17.96         25.89         1.72 o                         
  14   1   1        175.10        185.88         4.88 o                         
  15   1   1          6.51          9.12         1.81 o                         
  16   1   1          2.98          3.43         1.33 o                         
  17   1   1          5.49          7.88         1.26 o                         
 -18   2   1          0.58          1.16         1.00 o                         
 -17   2   1          0.11         -0.05         1.06 o                         
 -16   2   1        191.68        216.72         4.98 o                         
 -15   2   1        102.63        110.59         3.42 o                         
 -14   2   1        352.38        346.44         6.46 o                         
 -13   2   1         94.70         99.29         2.35 o                         
 -12   2   1         26.29         30.05         1.51 o                         
 -11   2   1        448.13        412.67         5.08 o                         
 -10   2   1        142.75        153.60         3.00 o                         
  -9   2   1          0.76          1.95         1.29 o                         
  -8   2   1          0.20          5.15         1.04 o                         
  -7   2   1       5993.95       6010.67        79.93 o                         
  -6   2   1        299.46        329.90         5.34 o                         
  -5   2   1        127.45        125.95         2.68 o                         
  -4   2   1        569.94        633.30         9.49 o                         
  -3   2   1       3968.51       3790.81        50.20 o                         
  -2   2   1       4605.96       4418.77        65.37 o                         
  -1   2   1       9336.79       9228.93       384.30 o                         
   0   2   1        792.34        798.03        11.51 o                         
   1   2   1        501.17        526.57         7.80 o                         
   2   2   1       4530.70       4337.11        57.43 o                         
   3   2   1       1116.99       1021.54        14.87 o                         
   4   2   1         24.05         25.28         1.33 o                         
   5   2   1       2700.13       2783.74        37.52 o                         
   6   2   1        292.94        331.49         5.37 o                         
   7   2   1       1530.79       1581.38        22.22 o                         
   8   2   1          1.23          2.68         1.21 o                         
   9   2   1          4.09          5.46         1.59 o                         
  10   2   1        333.78        329.21         4.68 o                         
  11   2   1         99.02        104.74         2.39 o                         
  12   2   1        200.86        192.98         3.85 o                         
  13   2   1         18.07         18.03         1.48 o                         
  14   2   1        384.55        379.02        11.24 o                         
  15   2   1        151.31        171.64         4.20 o                         
  16   2   1          2.99          3.49         1.31 o                         
  17   2   1          6.63          5.02         3.04 o                         
 -17   3   1         35.87         38.92         2.07 o                         
 -16   3   1          4.92          4.58         1.24 o                         
 -15   3   1         39.58         44.40         3.14 o                         
 -14   3   1        351.18        337.01         5.67 o                         
 -13   3   1         26.48         24.36         1.42 o                         
 -12   3   1         77.98         79.25         2.77 o                         
 -11   3   1        393.10        372.76         4.37 o                         
 -10   3   1        297.37        254.16         3.44 o                         
  -9   3   1        551.49        539.70         8.91 o                         
  -8   3   1          0.36          1.02         1.02 o                         
  -7   3   1        105.58         88.27         2.50 o                         
  -6   3   1          9.31         12.07         1.01 o                         
  -5   3   1       1992.46       1813.45        34.02 o                         
  -4   3   1         64.02         58.80         1.63 o                         
  -3   3   1         14.27         17.23         1.25 o                         
  -2   3   1       2625.18       2579.32        54.43 o                         
  -1   3   1       7805.85       7452.29       155.51 o                         
   0   3   1        562.93        553.40         8.80 o                         
   1   3   1       2832.29       2781.14        47.86 o                         
   2   3   1       1430.76       1381.92        24.29 o                         
   3   3   1        860.04        848.13        12.00 o                         
   4   3   1         31.56         34.28         1.46 o                         
   5   3   1        415.56        384.55         6.10 o                         
   6   3   1         64.16         47.54         1.79 o                         
   7   3   1         72.94         80.27         2.43 o                         
   8   3   1          0.71          2.33         1.26 o                         
   9   3   1        223.20        216.00         3.64 o                         
  10   3   1         20.10         16.41         1.13 o                         
  11   3   1         30.79         32.46         1.53 o                         
  12   3   1        110.32        111.80         2.47 o                         
  13   3   1          0.96          0.15         1.25 o                         
  14   3   1         50.58         53.49         2.18 o                         
  15   3   1          5.07          2.61         1.42 o                         
  16   3   1         12.50         10.51         1.88 o                         
 -17   4   1          7.30          5.08         1.22 o                         
 -16   4   1        330.50        353.59         7.60 o                         
 -15   4   1        109.33        121.19         3.22 o                         
 -14   4   1        365.60        349.70         5.33 o                         
 -13   4   1        208.95        213.81         4.23 o                         
 -12   4   1        121.10        131.51         2.86 o                         
 -11   4   1        213.35        205.63         3.02 o                         
 -10   4   1        150.35        133.00         2.58 o                         
  -9   4   1          7.27          7.35         1.41 o                         
  -8   4   1       1476.06       1493.14        23.72 o                         
  -7   4   1        534.43        574.12         8.83 o                         
  -6   4   1       1878.93       1788.96        24.54 o                         
  -5   4   1         48.84         37.05         1.52 o                         
  -4   4   1        618.81        629.63        11.66 o                         
  -3   4   1          4.34         20.05         1.40 o                         
  -2   4   1       2142.12       2142.78        45.65 o                         
  -1   4   1       8178.82       8547.75       134.84 o                         
   0   4   1        187.26        203.63         4.25 o                         
   1   4   1       2890.20       2960.87        51.05 o                         
   2   4   1       3839.68       3821.25        65.71 o                         
   3   4   1         75.82         91.22         2.33 o                         
   4   4   1         28.65         17.76         1.19 o                         
   5   4   1        596.02        605.49         9.08 o                         
   6   4   1       3407.83       3342.36        45.22 o                         
   7   4   1        415.08        442.50         7.45 o                         
   8   4   1        166.16        184.24         4.40 o                         
   9   4   1         83.43         87.33         2.37 o                         
  10   4   1        536.25        500.04         5.95 o                         
  11   4   1        343.61        316.23         6.20 o                         
  12   4   1         12.40         15.15         1.53 o                         
  13   4   1         41.55         42.34         2.02 o                         
  14   4   1        279.81        285.02         5.25 o                         
  15   4   1         31.10         35.78         2.38 o                         
  16   4   1        121.75        134.23         4.25 o                         
 -17   5   1          8.68          9.74         1.23 o                         
 -16   5   1          7.30          7.63         1.39 o                         
 -15   5   1          0.05          2.02         1.00 o                         
 -14   5   1         14.13         11.55         1.09 o                         
 -13   5   1          7.35          8.77         1.20 o                         
 -12   5   1          3.38          4.43         1.36 o                         
 -11   5   1         77.98         79.56         2.07 o                         
 -10   5   1        473.66        436.19         5.30 o                         
  -9   5   1         15.64         22.10         1.32 o                         
  -8   5   1          4.29          4.33         1.21 o                         
  -7   5   1        921.51        941.79        14.63 o                         
  -6   5   1        653.77        669.56        10.61 o                         
  -5   5   1       1021.79        986.22        15.04 o                         
  -4   5   1        340.47        392.82         6.90 o                         
  -3   5   1          1.00          4.02         0.88 o                         
  -2   5   1       2073.11       2153.87        37.74 o                         
  -1   5   1        337.46        319.70         7.55 o                         
   0   5   1         14.82         18.78         1.49 o                         
   1   5   1        584.52        575.10        14.20 o                         
   2   5   1        773.70        855.47        13.56 o                         
   3   5   1        172.08        176.19         3.26 o                         
   4   5   1         31.41         36.64         1.50 o                         
   5   5   1       1540.47       1491.30        20.79 o                         
   6   5   1          0.08          3.02         1.12 o                         
   7   5   1        226.22        214.59         4.44 o                         
   8   5   1          6.97          7.59         1.11 o                         
   9   5   1        225.73        226.78         3.62 o                         
  10   5   1          0.03          0.44         0.99 o                         
  11   5   1         97.94        106.45         2.44 o                         
  12   5   1         16.04         15.83         1.35 o                         
  13   5   1         67.23         74.51         3.93 o                         
  14   5   1         15.98         16.20         1.38 o                         
  15   5   1         27.14         35.22         2.85 o                         
  16   5   1          0.01          1.04         1.31 o                         
 -16   6   1          7.88          7.57         1.36 o                         
 -15   6   1         14.50         14.25         1.05 o                         
 -14   6   1        172.18        185.28         3.45 o                         
 -13   6   1        162.60        165.59         3.15 o                         
 -12   6   1          8.54          8.83         1.09 o                         
 -11   6   1          0.75          4.22         1.07 o                         
 -10   6   1          0.88          2.13         1.04 o                         
  -9   6   1         18.47         21.24         1.35 o                         
  -8   6   1         81.06         71.42         2.16 o                         
  -7   6   1        113.68        123.08         3.33 o                         
  -6   6   1        107.03        148.38         3.88 o                         
  -5   6   1         39.56         28.91         1.63 o                         
  -4   6   1        140.08        138.84         4.36 o                         
  -3   6   1        551.43        568.60        10.32 o                         
  -2   6   1       1893.71       2102.19        62.91 o                         
  -1   6   1        207.00        185.36         3.96 o                         
   0   6   1         34.25         44.73         2.31 o                         
   1   6   1        208.06        215.73         5.89 o                         
   2   6   1       1971.97       2208.87        39.10 o                         
   3   6   1        887.65        857.91        13.03 o                         
   4   6   1         28.21         24.72         1.44 o                         
   5   6   1        360.06        331.22         5.71 o                         
   6   6   1        530.35        612.42        10.79 o                         
   7   6   1        142.28        137.46         3.09 o                         
   8   6   1         42.83         47.83         1.80 o                         
   9   6   1         10.22         12.15         1.34 o                         
  10   6   1        130.14        142.00         3.03 o                         
  11   6   1        773.68        733.33         8.70 o                         
  12   6   1          3.58          5.23         1.07 o                         
  13   6   1         66.06         62.22         2.34 o                         
  14   6   1         24.61         23.04         1.58 o                         
  15   6   1        104.31        105.60         4.09 o                         
 -16   7   1          0.28          1.88         2.48 o                         
 -15   7   1         80.06         91.18         2.68 o                         
 -14   7   1         41.90         42.74         1.81 o                         
 -13   7   1         19.29         17.67         1.21 o                         
 -12   7   1          0.17         -0.09         0.98 o                         
 -11   7   1          1.64          0.10         1.14 o                         
 -10   7   1          0.27          1.61         1.21 o                         
  -9   7   1          0.35          0.47         1.03 o                         
  -8   7   1        354.83        364.27         5.45 o                         
  -7   7   1        255.07        258.40         4.03 o                         
  -6   7   1         13.78         16.10         1.61 o                         
  -5   7   1       1409.58       1372.20        22.30 o                         
  -4   7   1         81.81         87.34         3.42 o                         
  -3   7   1        274.50        262.47         6.64 o                         
  -2   7   1        261.20        302.00         7.84 o                         
  -1   7   1         15.38         28.01         1.80 o                         
   0   7   1         11.27         15.40         1.46 o                         
   1   7   1         87.29         91.96         2.75 o                         
   2   7   1         51.56         60.14         2.60 o                         
   3   7   1        333.82        299.40         6.95 o                         
   4   7   1          0.12          3.63         1.26 o                         
   5   7   1        750.98        723.81        12.39 o                         
   6   7   1         32.90         32.91         1.71 o                         
   7   7   1         10.23         10.63         1.50 o                         
   8   7   1         23.70         24.78         1.46 o                         
   9   7   1          0.59          0.86         1.23 o                         
  10   7   1         68.52         56.02         1.95 o                         
  11   7   1         47.04         43.58         1.77 o                         
  12   7   1         49.82         50.30         1.86 o                         
  13   7   1          0.22          0.50         0.97 o                         
  14   7   1         22.20         21.33         1.57 o                         
  15   7   1          0.81          1.66         1.15 o                         
 -15   8   1         68.26         72.65         2.40 o                         
 -14   8   1          4.45          2.94         1.12 o                         
 -13   8   1        266.05        273.92         4.37 o                         
 -12   8   1          8.41          9.12         1.13 o                         
 -11   8   1        127.97        132.02         2.84 o                         
 -10   8   1          0.17          0.43         1.36 o                         
  -9   8   1        273.85        259.45         4.21 o                         
  -8   8   1         80.61         74.85         2.17 o                         
  -7   8   1         20.16         24.25         1.48 o                         
  -6   8   1          1.10          3.69         1.05 o                         
  -5   8   1          6.71          5.21         1.05 o                         
  -4   8   1         74.19         67.32         3.54 o                         
  -3   8   1          1.09          2.15         1.08 o                         
  -2   8   1          1.55          1.93         1.24 o                         
  -1   8   1        142.94        151.78         6.21 o                         
   0   8   1          0.13          0.91         1.73 o                         
   1   8   1         66.48         78.20         3.51 o                         
   2   8   1         90.96         76.11         5.28 o                         
   3   8   1         21.21         25.75         2.00 o                         
   4   8   1        238.39        226.83         3.90 o                         
   5   8   1          2.30          8.40         1.21 o                         
   6   8   1         67.79         52.44         2.05 o                         
   7   8   1        450.70        430.41         6.00 o                         
   8   8   1         63.57         70.91         2.49 o                         
   9   8   1         40.38         35.71         1.67 o                         
  10   8   1         64.44         66.45         2.19 o                         
  11   8   1        563.36        551.42         8.37 o                         
  12   8   1         19.42         21.08         1.25 o                         
  13   8   1        111.15        109.85         2.85 o                         
  14   8   1          4.55          4.86         0.99 o                         
 -14   9   1        161.59        165.25         3.25 o                         
 -13   9   1          3.52          3.27         1.02 o                         
 -12   9   1         45.79         54.30         1.90 o                         
 -11   9   1         38.01         39.28         2.00 o                         
 -10   9   1         25.54         24.79         1.43 o                         
  -9   9   1        608.60        581.37         7.04 o                         
  -8   9   1        786.74        755.44         8.77 o                         
  -7   9   1        245.32        232.77         3.90 o                         
  -6   9   1         10.93          9.27         1.25 o                         
  -5   9   1        806.61        760.70         9.34 o                         
  -4   9   1        447.58        421.30         5.93 o                         
  -3   9   1         31.92         30.12         2.08 o                         
  -2   9   1         25.83         33.26         2.54 o                         
  -1   9   1       4289.28       3990.11        56.63 o                         
   0   9   1         25.39         52.93         3.74 o                         
   1   9   1        947.27        902.70        12.40 o                         
   2   9   1         60.13         58.85         2.51 o                         
   3   9   1       1008.56        918.44        11.27 o                         
   4   9   1         13.39         18.46         1.50 o                         
   5   9   1          3.60          3.99         1.19 o                         
   6   9   1        711.98        666.51         8.27 o                         
   7   9   1        569.69        543.04         7.42 o                         
   8   9   1         63.53         65.07         2.62 o                         
   9   9   1         90.19         84.71         2.46 o                         
  10   9   1        231.97        232.95         4.52 o                         
  11   9   1          0.27          0.51         0.89 o                         
  12   9   1         97.12         93.96         2.19 o                         
  13   9   1          0.46          0.00         0.92 o                         
  14   9   1        208.95        205.84         8.54 o                         
 -14  10   1         10.40          7.47         0.80 o                         
 -13  10   1          1.51          2.01         0.75 o                         
 -12  10   1          2.74          2.49         0.89 o                         
 -11  10   1        156.97        165.71         3.15 o                         
 -10  10   1         55.22         53.45         2.02 o                         
  -9  10   1         24.42         25.12         1.71 o                         
  -8  10   1         51.04         51.63         1.94 o                         
  -7  10   1        103.91         99.28         2.63 o                         
  -6  10   1          0.30          1.20         1.19 o                         
  -5  10   1       1000.76        972.07        12.48 o                         
  -4  10   1          1.54          4.33         1.24 o                         
  -3  10   1        265.80        249.96         4.60 o                         
  -2  10   1         71.70         69.98         2.23 o                         
  -1  10   1        630.53        601.06         8.90 o                         
   0  10   1          8.70         11.11         1.46 o                         
   1  10   1          2.59          3.39         1.29 o                         
   2  10   1         79.23         77.71         2.82 o                         
   3  10   1        587.63        550.79         7.78 o                         
   4  10   1        240.25        234.32         4.33 o                         
   5  10   1        160.95        152.82         3.43 o                         
   6  10   1          2.27          4.43         1.25 o                         
   7  10   1          6.26          8.82         1.25 o                         
   8  10   1         36.02         43.12         2.04 o                         
   9  10   1          0.58         -0.62         1.06 o                         
  10  10   1        191.77        200.61         3.45 o                         
  11  10   1         23.91         26.65         2.48 o                         
  12  10   1         14.26         14.32         1.16 o                         
  13  10   1          4.80          0.74         0.85 o                         
 -13  11   1          9.81          8.88         1.14 o                         
 -12  11   1         19.16         18.50         1.06 o                         
 -11  11   1        177.22        190.58         3.19 o                         
 -10  11   1        128.72        127.66         2.81 o                         
  -9  11   1        257.10        267.22         4.50 o                         
  -8  11   1         27.17         30.72         1.67 o                         
  -7  11   1         82.76         83.01         2.68 o                         
  -6  11   1        134.21        128.18         2.93 o                         
  -5  11   1        396.18        392.96         5.96 o                         
  -4  11   1          8.84          9.71         1.59 o                         
  -3  11   1         61.57         52.85         2.28 o                         
  -2  11   1         57.07         52.26         2.29 o                         
  -1  11   1        359.64        365.29         6.74 o                         
   0  11   1          1.63          2.21         1.38 o                         
   1  11   1        295.62        295.85         5.40 o                         
   2  11   1         96.40         86.86         2.64 o                         
   3  11   1          3.02          1.47         1.25 o                         
   4  11   1          2.50          3.38         1.27 o                         
   5  11   1        428.80        419.75         8.41 o                         
   6  11   1          4.25          3.23         1.30 o                         
   7  11   1          0.13          0.15         1.16 o                         
   8  11   1        110.42        115.22         2.75 o                         
   9  11   1        323.63        341.57         5.57 o                         
  10  11   1          7.81          8.91         1.03 o                         
  11  11   1         12.98         11.48         1.00 o                         
  12  11   1         16.56         12.76         2.12 o                         
 -11  12   1         42.71         47.22         1.61 o                         
 -10  12   1        108.31        116.21         2.54 o                         
  -9  12   1         74.80         82.32         2.20 o                         
  -8  12   1        266.64        264.93         4.38 o                         
  -7  12   1          0.39          0.88         1.04 o                         
  -6  12   1         72.10         67.52         3.13 o                         
  -5  12   1          6.53          4.30         1.23 o                         
  -4  12   1        233.87        245.76         4.85 o                         
  -3  12   1         65.36         73.60         2.54 o                         
  -2  12   1        472.53        451.82         7.04 o                         
  -1  12   1        351.78        330.92         5.60 o                         
   0  12   1         58.19         65.01         2.49 o                         
   1  12   1         67.67         69.52         2.55 o                         
   2  12   1        530.76        541.79         9.18 o                         
   3  12   1          1.58          1.03         1.22 o                         
   4  12   1          5.13          1.37         1.23 o                         
   5  12   1         19.05         15.52         1.92 o                         
   6  12   1        206.30        205.33         4.01 o                         
   7  12   1         78.29         81.04         2.39 o                         
   8  12   1         99.41        101.05         2.51 o                         
   9  12   1         43.52         42.74         1.87 o                         
  10  12   1         23.55         27.78         1.32 o                         
 -10  13   1         11.84         10.96         1.28 o                         
  -9  13   1          2.24          2.39         0.83 o                         
  -8  13   1          2.43          1.67         0.89 o                         
  -7  13   1          4.96          5.10         1.20 o                         
  -6  13   1          1.28          1.53         1.07 o                         
  -5  13   1        110.91        118.01         2.89 o                         
  -4  13   1          1.65          3.03         1.17 o                         
  -3  13   1          9.00          7.12         1.29 o                         
  -2  13   1          1.40          2.36         1.18 o                         
  -1  13   1         37.21         41.59         1.95 o                         
   0  13   1          0.12          0.21         1.17 o                         
   1  13   1         25.82         22.23         1.60 o                         
   2  13   1         14.26         11.75         1.45 o                         
   3  13   1         36.11         40.99         2.04 o                         
   4  13   1          0.31         -0.28         1.05 o                         
   5  13   1        209.27        212.42         4.22 o                         
   6  13   1          0.17         -0.31         0.98 o                         
   7  13   1          6.78          7.57         1.00 o                         
   8  13   1          3.67          1.88         0.84 o                         
   9  13   1        153.83        154.80         3.40 o                         
  -8  14   1          0.52          1.25         0.77 o                         
  -7  14   1        200.87        188.20         3.70 o                         
  -6  14   1         35.69         37.88         1.83 o                         
  -5  14   1        127.60        140.51         2.89 o                         
  -4  14   1         26.33         29.64         1.80 o                         
  -3  14   1         43.34         44.37         1.91 o                         
  -2  14   1        114.63        103.20         2.60 o                         
  -1  14   1         40.71         35.15         2.58 o                         
   0  14   1         56.03         57.91         2.23 o                         
   1  14   1          0.73          1.24         1.03 o                         
   2  14   1         84.38         75.70         2.25 o                         
   3  14   1         13.71         11.91         1.21 o                         
   4  14   1         41.64         45.76         1.99 o                         
   5  14   1        263.70        278.25         5.52 o                         
   6  14   1         21.42         26.53         1.84 o                         
   7  14   1         57.79         56.42         1.84 o                         
  -5  15   1         73.74         67.15         1.99 o                         
  -4  15   1         50.89         56.12         1.90 o                         
  -3  15   1         25.64         31.49         1.98 o                         
  -2  15   1         78.10        102.06         2.87 o                         
  -1  15   1          0.97          0.27         0.91 o                         
   0  15   1          0.75          2.19         0.94 o                         
   1  15   1         14.01         13.25         1.15 o                         
   2  15   1        108.56        130.43         3.02 o                         
   3  15   1         61.44         63.81         2.33 o                         
   4  15   1         56.88         51.41         2.20 o                         
 -18   0   2        234.08        240.05         7.72 o                         
 -17   0   2        150.98        142.51         6.89 o                         
 -16   0   2          9.60          9.67         1.97 o                         
 -15   0   2        563.34        590.35        14.84 o                         
 -14   0   2       1595.44       1565.94        26.94 o                         
 -13   0   2        196.25        166.03         4.55 o                         
 -12   0   2        277.24        279.89         5.32 o                         
 -11   0   2         81.17         74.63         2.64 o                         
 -10   0   2       7518.79       7405.89       157.07 o                         
  -9   0   2       7507.27       7428.62       127.85 o                         
  -8   0   2       1068.54       1084.87        20.07 o                         
  -7   0   2        681.83        633.62        12.13 o                         
  -6   0   2      13757.14      13321.97       277.24 o                         
  -5   0   2      11668.39      12492.68       300.33 o                         
  -4   0   2        755.22        724.89        14.35 o                         
  -3   0   2       1923.94       2131.92        36.60 o                         
  -2   0   2       4085.33       3712.88       110.09 o                         
  -1   0   2          5.74         15.64         2.30 o                         
   1   0   2        789.50        773.59        15.00 o                         
   2   0   2          8.00         28.75         1.64 o                         
   3   0   2      13595.44      13306.21       554.31 o                         
   4   0   2      10390.85      10323.28       192.61 o                         
   5   0   2       2441.69       2535.14        44.33 o                         
   6   0   2        118.11        137.70         4.19 o                         
   7   0   2       6862.54       6841.39       128.97 o                         
   8   0   2       1397.92       1482.48        33.87 o                         
   9   0   2        512.02        534.80         8.64 o                         
  10   0   2         62.17         63.16         2.61 o                         
  11   0   2        123.05        116.76         3.67 o                         
  12   0   2        365.65        387.23        12.89 o                         
  13   0   2        677.15        699.12        19.83 o                         
  14   0   2        132.05        127.75         5.95 o                         
  15   0   2        162.21        161.81         6.26 o                         
  16   0   2         34.59         43.03         3.29 o                         
 -18   1   2          7.81          4.31         1.12 o                         
 -17   1   2          0.00         -0.66         1.10 o                         
 -16   1   2         66.71         70.49         2.75 o                         
 -15   1   2         44.99         38.81         2.36 o                         
 -14   1   2        194.38        189.06         4.52 o                         
 -13   1   2         15.28         12.20         1.80 o                         
 -12   1   2        476.88        448.74         5.47 o                         
 -11   1   2        457.62        408.59         5.45 o                         
 -10   1   2         90.11         84.27         3.06 o                         
  -9   1   2         49.56         55.98         2.24 o                         
  -8   1   2        428.53        399.95         6.19 o                         
  -7   1   2       4019.10       4093.88        52.19 o                         
  -6   1   2       1000.15       1064.66        14.90 o                         
  -5   1   2         66.73         57.17         1.80 o                         
  -4   1   2       3797.48       3766.44        55.84 o                         
  -2   1   2        271.68        234.90         4.17 o                         
  -1   1   2        427.23        416.83         8.37 o                         
   0   1   2        428.98        367.22         6.90 o                         
   2   1   2       4291.79       4314.38        64.00 o                         
   3   1   2        537.34        569.49         8.77 o                         
   4   1   2       1072.73       1172.38        16.36 o                         
   5   1   2       5592.36       5483.54        72.99 o                         
   6   1   2        378.74        393.23         6.21 o                         
   7   1   2       1311.16       1388.53        18.92 o                         
   8   1   2        131.14        144.96         3.82 o                         
   9   1   2        196.52        180.32         2.88 o                         
  10   1   2        409.65        418.79         5.51 o                         
  11   1   2        427.52        412.63         5.66 o                         
  12   1   2        402.24        395.55         6.20 o                         
  13   1   2          7.04         11.76         1.67 o                         
  14   1   2         66.98         70.95         3.30 o                         
  15   1   2         70.67         71.50         3.00 o                         
  16   1   2         81.03         78.22         2.72 o                         
 -18   2   2         92.08        100.29         3.22 o                         
 -17   2   2          1.40          0.99         1.21 o                         
 -16   2   2        234.35        236.65         5.37 o                         
 -15   2   2        159.48        156.94         4.10 o                         
 -14   2   2        498.42        508.75         7.36 o                         
 -13   2   2        524.24        515.92         6.69 o                         
 -12   2   2        541.69        487.19         5.97 o                         
 -11   2   2          2.85          4.77         1.10 o                         
 -10   2   2       1834.34       1827.53        25.76 o                         
  -9   2   2        325.13        322.28         5.73 o                         
  -8   2   2       1662.74       1692.47        22.42 o                         
  -7   2   2         83.29         84.64         2.26 o                         
  -6   2   2       4143.77       4190.78        59.16 o                         
  -5   2   2       1673.90       1594.62        22.93 o                         
  -4   2   2       3596.85       3665.82        51.31 o                         
  -3   2   2       2918.28       2770.70        38.85 o                         
  -2   2   2       4081.48       4082.92        60.39 o                         
  -1   2   2         37.67         47.10         1.17 o                         
   0   2   2       4741.14       4716.41        74.59 o                         
   1   2   2       2832.57       2675.67        37.60 o                         
   2   2   2       2847.09       2929.41        39.10 o                         
   3   2   2       2130.42       2173.57        31.04 o                         
   4   2   2       2916.44       2869.55        36.75 o                         
   5   2   2          9.40          8.50         1.04 o                         
   6   2   2       1061.80       1085.30        14.90 o                         
   7   2   2        448.48        455.71         7.24 o                         
   8   2   2        323.61        347.77         7.34 o                         
   9   2   2         18.70         25.67         1.40 o                         
  10   2   2        372.37        339.76         4.51 o                         
  11   2   2        296.51        308.52         6.46 o                         
  12   2   2         99.36        103.77         3.10 o                         
  13   2   2        132.15        128.10         3.42 o                         
  14   2   2         41.88         35.34         2.51 o                         
  15   2   2         68.71         67.76         2.93 o                         
  16   2   2         15.96         16.00         2.61 o                         
 -18   3   2         20.00         16.98         1.40 o                         
 -17   3   2          3.88          5.20         1.19 o                         
 -16   3   2         52.66         43.71         2.36 o                         
 -15   3   2          4.82          2.79         1.13 o                         
 -14   3   2        124.22        118.35         3.18 o                         
 -13   3   2          1.36          2.91         0.97 o                         
 -12   3   2        825.17        765.64         8.79 o                         
 -11   3   2          5.73         10.50         1.00 o                         
 -10   3   2        446.23        462.87         5.90 o                         
  -9   3   2        115.53        117.92         3.26 o                         
  -8   3   2        385.40        358.64         6.08 o                         
  -7   3   2        116.40        116.20         2.62 o                         
  -6   3   2        177.48        198.16         3.41 o                         
  -5   3   2        116.32        125.83         2.42 o                         
  -4   3   2       7358.20       7696.70       106.96 o                         
  -3   3   2        600.55        549.60        10.27 o                         
  -2   3   2       1821.27       1850.24        32.21 o                         
  -1   3   2          7.05          7.69         0.78 o                         
   0   3   2       1192.21       1201.65        21.22 o                         
   1   3   2        224.81        209.28         4.18 o                         
   2   3   2       8564.50       9257.03       157.69 o                         
   3   3   2          2.52          0.12         0.71 o                         
   4   3   2        785.86        873.73        11.90 o                         
   5   3   2        190.99        195.37         3.61 o                         
   6   3   2        431.53        441.64         6.90 o                         
   7   3   2          0.25          3.95         1.32 o                         
   8   3   2        205.97        205.35         3.91 o                         
   9   3   2        109.94        124.99         2.54 o                         
  10   3   2        681.15        643.67         7.91 o                         
  11   3   2         54.28         48.38         2.08 o                         
  12   3   2        260.27        239.30         4.48 o                         
  13   3   2        125.91        132.93         3.55 o                         
  14   3   2          0.05         -0.46         1.45 o                         
  15   3   2         39.51         39.69         2.52 o                         
  16   3   2         41.31         36.08         2.19 o                         
 -17   4   2          5.39          3.56         1.08 o                         
 -16   4   2          1.40          0.09         1.19 o                         
 -15   4   2         46.57         67.47         2.33 o                         
 -14   4   2        169.23        176.85         3.18 o                         
 -13   4   2         33.98         35.35         1.74 o                         
 -12   4   2          8.89          5.61         0.99 o                         
 -11   4   2         11.02         13.98         1.52 o                         
 -10   4   2        232.98        217.41         3.52 o                         
  -9   4   2        100.37         96.95         3.08 o                         
  -8   4   2         33.95         38.22         2.04 o                         
  -7   4   2       2760.39       2800.98        37.97 o                         
  -6   4   2        606.67        612.94         9.63 o                         
  -5   4   2         89.69        106.90         2.57 o                         
  -4   4   2        365.16        410.61         9.06 o                         
  -3   4   2      11936.72      12452.99       259.01 o                         
  -2   4   2        714.31        869.87        15.86 o                         
  -1   4   2        164.14        171.85         3.59 o                         
   0   4   2        865.28       1003.47        18.02 o                         
   1   4   2       9114.99       9712.04       165.39 o                         
   2   4   2        149.56        165.13         3.71 o                         
   3   4   2        475.80        464.01         7.10 o                         
   4   4   2       1170.31       1182.16        19.63 o                         
   5   4   2       1543.61       1616.39        22.54 o                         
   6   4   2         65.47         60.82         2.20 o                         
   7   4   2         97.49        109.81         3.08 o                         
   8   4   2        829.79        787.70         9.55 o                         
   9   4   2          2.46          0.33         0.95 o                         
  10   4   2        187.63        165.66         3.42 o                         
  11   4   2          0.09         -0.78         1.45 o                         
  12   4   2        197.93        200.99         4.14 o                         
  13   4   2         73.65         86.91         2.82 o                         
  14   4   2         88.66         95.17         2.76 o                         
  15   4   2         10.29          9.50         1.59 o                         
  16   4   2         13.45         11.64         1.45 o                         
 -17   5   2         89.80         98.93         3.68 o                         
 -16   5   2          5.92          8.51         1.44 o                         
 -15   5   2         26.32         29.16         1.67 o                         
 -14   5   2        284.15        292.60         5.51 o                         
 -13   5   2          0.00         -0.66         1.20 o                         
 -12   5   2        310.74        315.59         4.22 o                         
 -11   5   2          6.29          5.92         1.05 o                         
 -10   5   2          1.66          1.13         1.00 o                         
  -9   5   2        293.55        296.89         4.11 o                         
  -8   5   2        324.72        323.50         6.25 o                         
  -7   5   2       1014.54       1027.08        16.83 o                         
  -6   5   2        710.86        740.79        11.55 o                         
  -5   5   2       1456.82       1557.57        25.80 o                         
  -4   5   2         13.94         17.97         1.70 o                         
  -3   5   2       8163.89       8636.49       147.32 o                         
  -2   5   2       4359.10       4801.53        76.50 o                         
  -1   5   2        234.44        270.55         5.43 o                         
   0   5   2       6376.00       6756.55       106.95 o                         
   1   5   2       9844.46      10361.32       152.96 o                         
   2   5   2         15.80         24.88         1.60 o                         
   3   5   2        207.77        244.50         4.61 o                         
   4   5   2        483.83        516.68         8.57 o                         
   5   5   2       2221.19       2281.92        31.39 o                         
   6   5   2        565.70        586.90         9.41 o                         
   7   5   2        376.88        402.88         5.76 o                         
   8   5   2          0.16          2.00         1.01 o                         
   9   5   2        186.70        181.29         3.09 o                         
  10   5   2        201.06        176.78         3.20 o                         
  11   5   2         43.41         48.58         3.61 o                         
  12   5   2        337.68        342.86         7.23 o                         
  13   5   2         26.38         27.31         1.87 o                         
  14   5   2          2.28          3.50         1.12 o                         
  15   5   2          0.39          0.08         1.29 o                         
 -17   6   2         10.13         10.11         1.35 o                         
 -16   6   2         43.10         43.33         2.30 o                         
 -15   6   2         77.44         81.11         2.28 o                         
 -14   6   2         12.23         14.48         1.76 o                         
 -13   6   2          5.05          5.43         0.98 o                         
 -12   6   2        226.87        211.21         3.24 o                         
 -11   6   2          9.01          5.85         1.20 o                         
 -10   6   2          0.92          1.12         0.94 o                         
  -9   6   2        811.50        795.72         9.38 o                         
  -8   6   2        598.43        632.40         7.92 o                         
  -7   6   2        237.61        236.27         5.85 o                         
  -6   6   2        157.72        189.23         4.05 o                         
  -5   6   2        275.12        304.15         5.65 o                         
  -4   6   2       2261.14       2544.02        44.76 o                         
  -3   6   2         30.21         37.68         1.92 o                         
  -2   6   2        923.94       1069.59        21.42 o                         
  -1   6   2         26.38         34.40         1.88 o                         
   0   6   2       2609.08       2988.98        52.02 o                         
   1   6   2         20.32         30.83         1.71 o                         
   2   6   2       1885.29       1995.62        34.48 o                         
   3   6   2        573.20        641.37        11.80 o                         
   4   6   2        463.50        499.09         7.89 o                         
   5   6   2        104.82        103.57         2.96 o                         
   6   6   2       1164.31       1165.89        15.61 o                         
   7   6   2        665.55        678.95         8.81 o                         
   8   6   2         28.89         30.84         1.48 o                         
   9   6   2         30.67         27.97         1.48 o                         
  10   6   2        101.77         93.15         2.34 o                         
  11   6   2          5.10          5.61         1.15 o                         
  12   6   2          5.80          3.87         1.25 o                         
  13   6   2         52.51         50.83         2.31 o                         
  14   6   2          1.56         -0.17         1.27 o                         
  15   6   2          0.04          0.26         1.17 o                         
 -16   7   2         10.63         12.27         1.46 o                         
 -15   7   2         55.90         60.04         2.43 o                         
 -14   7   2          1.84          1.95         1.02 o                         
 -13   7   2        379.76        399.67         6.52 o                         
 -12   7   2         53.91         46.66         1.83 o                         
 -11   7   2         63.79         65.84         1.96 o                         
 -10   7   2         47.36         48.40         1.81 o                         
  -9   7   2        180.37        170.71         3.16 o                         
  -8   7   2         19.27         18.96         1.29 o                         
  -7   7   2        336.73        312.09         4.57 o                         
  -6   7   2        100.21         94.45         2.96 o                         
  -5   7   2          7.25          6.75         1.54 o                         
  -4   7   2        551.13        533.72        11.05 o                         
  -3   7   2        771.61        849.87        15.08 o                         
  -2   7   2         19.08         27.09         1.97 o                         
  -1   7   2          1.46          1.58         1.17 o                         
   0   7   2         16.47         24.98         2.23 o                         
   1   7   2        777.84        865.80        14.17 o                         
   2   7   2        103.10         83.10         2.91 o                         
   3   7   2        170.80        160.57         4.70 o                         
   4   7   2         36.39         24.10         1.73 o                         
   5   7   2        163.82        165.55         3.33 o                         
   6   7   2        106.79        109.92         2.79 o                         
   7   7   2         86.73         85.63         2.36 o                         
   8   7   2         96.37        100.39         2.78 o                         
   9   7   2         31.11         32.96         1.59 o                         
  10   7   2          0.18         -1.33         1.39 o                         
  11   7   2         79.96         84.36         2.91 o                         
  12   7   2          0.22         -0.73         1.17 o                         
  13   7   2          3.96          2.63         1.10 o                         
  14   7   2         41.91         46.72         1.97 o                         
 -15   8   2         35.93         36.27         2.07 o                         
 -14   8   2         25.85         29.97         1.65 o                         
 -13   8   2         13.78         10.40         1.17 o                         
 -12   8   2         23.77         21.34         1.56 o                         
 -11   8   2         88.00         80.35         2.24 o                         
 -10   8   2          9.18          8.72         1.13 o                         
  -9   8   2         79.27         82.74         3.46 o                         
  -8   8   2        201.70        188.62         3.42 o                         
  -7   8   2        119.38        109.45         2.47 o                         
  -6   8   2          9.44         12.62         1.20 o                         
  -5   8   2         90.97         82.49         2.27 o                         
  -4   8   2        379.85        386.68         8.80 o                         
  -3   8   2        241.72        204.66         5.17 o                         
  -2   8   2        263.00        293.36         7.24 o                         
  -1   8   2          3.32          2.09         1.40 o                         
   0   8   2        257.05        291.32         6.96 o                         
   1   8   2        347.66        311.00         8.17 o                         
   2   8   2        254.44        268.91         7.86 o                         
   3   8   2        142.91        139.00         3.30 o                         
   4   8   2        247.36        224.95         4.14 o                         
   5   8   2         63.98         61.54         2.01 o                         
   6   8   2         37.33         33.50         1.64 o                         
   7   8   2         23.47         23.32         1.47 o                         
   8   8   2        105.11         97.70         2.54 o                         
   9   8   2        310.29        290.72         4.74 o                         
  10   8   2        132.45        136.78         3.00 o                         
  11   8   2         13.64         12.48         1.14 o                         
  12   8   2         38.48         33.76         1.70 o                         
  13   8   2         23.16         22.97         1.69 o                         
  14   8   2         76.79         80.61         3.73 o                         
 -15   9   2        441.66        439.54         7.89 o                         
 -14   9   2          1.65          2.09         0.83 o                         
 -13   9   2         39.37         40.73         1.64 o                         
 -12   9   2         13.45         13.17         1.14 o                         
 -11   9   2        656.01        660.86        10.01 o                         
 -10   9   2         27.91         32.41         1.52 o                         
  -9   9   2         84.38         79.02         2.59 o                         
  -8   9   2         16.04         19.88         1.51 o                         
  -7   9   2        781.31        759.01         8.86 o                         
  -6   9   2        437.03        444.68         5.92 o                         
  -5   9   2         72.61         61.91         1.98 o                         
  -4   9   2        123.67        122.59         3.20 o                         
  -3   9   2       1137.86       1165.76        15.69 o                         
  -2   9   2         51.52         59.70         2.42 o                         
  -1   9   2          3.01          5.68         1.40 o                         
   0   9   2         78.50         79.09         2.85 o                         
   1   9   2       2172.32       2166.99        30.29 o                         
   2   9   2         64.45         67.54         2.65 o                         
   3   9   2        106.05         93.18         2.91 o                         
   4   9   2        467.84        464.83         6.40 o                         
   5   9   2       1078.92        980.62        11.42 o                         
   6   9   2         17.03         20.08         1.55 o                         
   7   9   2        247.23        246.21         4.04 o                         
   8   9   2          8.33         10.15         1.37 o                         
   9   9   2        146.40        151.10         3.17 o                         
  10   9   2          3.13          3.14         0.99 o                         
  11   9   2          9.18          6.68         0.98 o                         
  12   9   2          0.10         -1.91         1.91 o                         
  13   9   2          0.18          1.89         0.95 o                         
 -14  10   2         15.59         11.24         1.29 o                         
 -13  10   2        188.51        198.62         3.55 o                         
 -12  10   2          0.78          1.17         0.85 o                         
 -11  10   2          0.14         -0.98         0.98 o                         
 -10  10   2         33.95         38.38         1.72 o                         
  -9  10   2         40.15         48.07         1.94 o                         
  -8  10   2        202.48        211.60         3.58 o                         
  -7  10   2        196.17        211.21         3.69 o                         
  -6  10   2        191.92        204.30         3.65 o                         
  -5  10   2         90.19         93.13         2.57 o                         
  -4  10   2        813.27        809.74        11.18 o                         
  -3  10   2       2274.53       2313.36        31.97 o                         
  -2  10   2        686.49        670.89         9.40 o                         
  -1  10   2          6.72          4.30         1.55 o                         
   0  10   2        801.25        792.44        11.68 o                         
   1  10   2       2315.37       2313.84        38.35 o                         
   2  10   2        593.19        614.82        12.12 o                         
   3  10   2        170.53        169.43         3.76 o                         
   4  10   2        146.80        156.71         3.47 o                         
   5  10   2        283.73        297.87         5.14 o                         
   6  10   2        239.93        252.41         4.94 o                         
   7  10   2        122.86        136.07         3.94 o                         
   8  10   2          0.52          0.24         1.43 o                         
   9  10   2          6.55          7.98         1.17 o                         
  10  10   2          1.72          1.43         0.92 o                         
  11  10   2        231.47        244.02         4.03 o                         
  12  10   2         27.59         30.35         3.07 o                         
 -13  11   2        138.75        145.41         3.24 o                         
 -12  11   2        193.16        195.11         3.32 o                         
 -11  11   2        498.36        516.58         7.19 o                         
 -10  11   2         29.65         29.67         2.18 o                         
  -9  11   2        267.71        277.65         4.59 o                         
  -8  11   2       1377.64       1438.48        19.31 o                         
  -7  11   2        752.32        781.23        11.19 o                         
  -6  11   2        277.43        261.98         4.46 o                         
  -5  11   2        134.74        130.04         2.94 o                         
  -4  11   2        398.57        414.18         6.17 o                         
  -3  11   2        762.90        751.73        10.96 o                         
  -2  11   2        554.86        597.59         8.81 o                         
  -1  11   2          0.19          0.50         1.31 o                         
   0  11   2        438.52        478.51         7.82 o                         
   1  11   2        881.06        861.70        13.48 o                         
   2  11   2        354.86        360.64         8.15 o                         
   3  11   2         88.66         93.79         2.75 o                         
   4  11   2        424.93        414.05         6.13 o                         
   5  11   2        551.84        564.41         8.93 o                         
   6  11   2       1154.73       1231.01        17.69 o                         
   7  11   2         25.88         28.79         1.90 o                         
   8  11   2         30.95         36.60         2.16 o                         
   9  11   2        159.48        167.55         3.21 o                         
  10  11   2        120.65        121.46         2.99 o                         
  11  11   2          0.01         -0.78         0.78 o                         
 -12  12   2         22.15         18.09         1.27 o                         
 -11  12   2         12.41          9.99         0.89 o                         
 -10  12   2         45.53         47.62         1.86 o                         
  -9  12   2          0.02          0.86         1.12 o                         
  -8  12   2        142.75        138.66         2.97 o                         
  -7  12   2         44.88         49.51         2.31 o                         
  -6  12   2         53.35         68.17         2.55 o                         
  -5  12   2         12.52         10.60         1.36 o                         
  -4  12   2         44.43         34.43         1.87 o                         
  -3  12   2        319.69        309.68         5.37 o                         
  -2  12   2         32.31         42.37         2.03 o                         
  -1  12   2          9.96          7.81         1.41 o                         
   0  12   2          3.62         13.05         1.41 o                         
   1  12   2        297.71        291.71         4.93 o                         
   2  12   2        120.30        127.13         3.15 o                         
   3  12   2          3.57          3.29         1.34 o                         
   4  12   2         12.45         19.73         1.89 o                         
   5  12   2         29.04         31.16         1.84 o                         
   6  12   2         98.34         97.23         2.67 o                         
   7  12   2         24.66         26.67         2.11 o                         
   8  12   2          0.06         -0.14         1.00 o                         
   9  12   2          9.06          8.52         0.93 o                         
  10  12   2          9.50          6.47         0.97 o                         
 -10  13   2         24.06         26.05         1.57 o                         
  -9  13   2          4.96          2.57         0.86 o                         
  -8  13   2         91.95        102.69         2.45 o                         
  -7  13   2         20.40         19.66         1.50 o                         
  -6  13   2        128.02        137.94         3.50 o                         
  -5  13   2         21.24         17.81         1.39 o                         
  -4  13   2        157.18        150.89         3.32 o                         
  -3  13   2         13.94         18.93         1.37 o                         
  -2  13   2          0.94         -0.63         1.09 o                         
  -1  13   2         14.29         12.90         1.35 o                         
   0  13   2         17.95         18.45         1.40 o                         
   1  13   2          0.11          2.56         1.07 o                         
   2  13   2        129.66        127.78         3.29 o                         
   3  13   2          2.06          0.25         1.07 o                         
   4  13   2        148.37        149.98         3.35 o                         
   5  13   2          0.52          0.75         1.00 o                         
   6  13   2         84.94         90.50         2.63 o                         
   7  13   2         24.51         17.54         1.21 o                         
   8  13   2         52.75         60.81         2.08 o                         
  -8  14   2         30.07         39.16         1.77 o                         
  -7  14   2          0.07         -0.02         0.80 o                         
  -6  14   2         17.93         16.56         1.13 o                         
  -5  14   2         28.80         34.81         1.86 o                         
  -4  14   2          2.38          4.44         1.00 o                         
  -3  14   2          2.97          1.50         1.11 o                         
  -2  14   2          1.52          1.29         1.11 o                         
  -1  14   2          3.79          3.27         1.11 o                         
   0  14   2          1.35          0.89         1.04 o                         
   1  14   2         16.48          8.36         1.20 o                         
   2  14   2         31.95         37.45         1.91 o                         
   3  14   2          4.69          7.91         1.13 o                         
   4  14   2          6.20          7.02         1.07 o                         
   5  14   2         22.65         21.12         1.69 o                         
   6  14   2         34.31         45.07         2.01 o                         
  -5  15   2          0.01         -0.77         0.77 o                         
  -4  15   2          6.47          5.13         1.42 o                         
  -3  15   2          7.88          3.40         1.27 o                         
  -2  15   2          5.60          1.82         0.88 o                         
  -1  15   2          8.52          9.36         1.11 o                         
   0  15   2          1.77         -0.38         0.95 o                         
   1  15   2          8.34          5.39         1.05 o                         
   2  15   2          1.32          1.15         0.89 o                         
   3  15   2         19.04         19.51         1.55 o                         
 -18   1   3         20.51         13.42         1.37 o                         
 -17   1   3          8.05          4.05         1.26 o                         
 -16   1   3         57.88         64.05         2.62 o                         
 -15   1   3         92.52         83.92         3.22 o                         
 -14   1   3        905.50        868.00        10.33 o                         
 -13   1   3        198.36        171.08         3.38 o                         
 -12   1   3        716.40        672.56         7.21 o                         
 -11   1   3       1027.41        991.30        11.55 o                         
 -10   1   3        854.29        869.37        13.15 o                         
  -9   1   3          4.55         10.65         1.22 o                         
  -8   1   3       1870.88       1869.16        24.77 o                         
  -7   1   3         28.95         36.74         2.26 o                         
  -6   1   3       3605.77       3511.12        44.72 o                         
  -5   1   3       1989.19       1900.10        27.04 o                         
  -4   1   3       4687.34       4558.24        67.55 o                         
  -3   1   3       1209.28       1242.13        23.40 o                         
  -2   1   3         45.74         58.43         2.25 o                         
  -1   1   3       1095.06       1200.02        23.21 o                         
   0   1   3         10.03         16.15         1.10 o                         
   1   1   3       1698.55       1686.76        22.81 o                         
   2   1   3      10042.38       9948.99       169.19 o                         
   3   1   3       1028.13       1036.98        13.97 o                         
   4   1   3        900.49        863.83        12.49 o                         
   5   1   3        324.46        329.49         5.69 o                         
   6   1   3       6631.88       6788.43        86.60 o                         
   7   1   3          4.53          5.50         1.47 o                         
   8   1   3          5.68          0.75         0.97 o                         
   9   1   3        148.40        154.75         3.01 o                         
  10   1   3       2021.99       2017.61        21.87 o                         
  11   1   3        968.60        938.09        13.06 o                         
  12   1   3          0.00          0.91         1.23 o                         
  13   1   3          0.15          1.81         1.52 o                         
  14   1   3         64.68         59.68         2.88 o                         
  15   1   3        152.32        158.65         4.13 o                         
 -18   2   3         47.85         47.59         2.09 o                         
 -17   2   3         84.35         80.26         3.22 o                         
 -16   2   3         59.55         45.26         2.34 o                         
 -15   2   3          0.03         -0.28         1.05 o                         
 -14   2   3        178.95        172.14         3.58 o                         
 -13   2   3         30.92         30.99         1.74 o                         
 -12   2   3         39.20         33.41         1.63 o                         
 -11   2   3         68.88         66.04         1.89 o                         
 -10   2   3          9.68         14.07         1.93 o                         
  -9   2   3        135.72        119.97         2.96 o                         
  -8   2   3        156.69        172.98         3.27 o                         
  -7   2   3        621.19        656.70         8.82 o                         
  -6   2   3         17.55         25.66         1.24 o                         
  -5   2   3       1554.28       1635.44        24.93 o                         
  -4   2   3       1427.89       1365.30        19.58 o                         
  -3   2   3         73.54         77.26         2.04 o                         
  -2   2   3        840.93        781.17        15.53 o                         
  -1   2   3         69.45         71.42         2.05 o                         
   0   2   3       1262.72       1207.21        19.79 o                         
   1   2   3          0.65          3.07         0.63 o                         
   2   2   3        102.49         73.09         1.88 o                         
   3   2   3       1409.35       1451.94        19.09 o                         
   4   2   3        806.69        777.12        10.84 o                         
   5   2   3       1583.84       1551.77        19.84 o                         
   6   2   3          1.44          0.59         1.06 o                         
   7   2   3         16.72         16.81         1.91 o                         
   8   2   3        379.42        353.35         4.97 o                         
   9   2   3         57.92         60.89         2.20 o                         
  10   2   3        191.08        209.28         4.07 o                         
  11   2   3          3.90          5.21         1.30 o                         
  12   2   3        348.85        352.22         6.77 o                         
  13   2   3         12.23          9.22         1.25 o                         
  14   2   3          6.71          4.80         1.50 o                         
  15   2   3         31.94         23.65         2.15 o                         
 -18   3   3        103.54        109.33         3.18 o                         
 -17   3   3         58.40         60.27         2.54 o                         
 -16   3   3          0.42          1.96         1.09 o                         
 -15   3   3        149.99        158.28         4.59 o                         
 -14   3   3         31.26         31.84         1.63 o                         
 -13   3   3          1.92          1.28         1.03 o                         
 -12   3   3        329.34        324.85         4.55 o                         
 -11   3   3        405.68        388.66         4.62 o                         
 -10   3   3         53.15         48.71         1.77 o                         
  -9   3   3         18.87         30.80         1.88 o                         
  -8   3   3        795.67        824.68        12.16 o                         
  -7   3   3       2021.15       1923.11        26.51 o                         
  -6   3   3        101.35         87.52         2.12 o                         
  -5   3   3          9.90          4.15         0.88 o                         
  -4   3   3       2031.01       1968.92        26.60 o                         
  -3   3   3         29.74         39.52         1.40 o                         
  -2   3   3        225.97        229.51         4.22 o                         
  -1   3   3        698.18        823.84        13.82 o                         
   0   3   3       1077.70       1036.71        17.26 o                         
   1   3   3        139.62        140.90         2.84 o                         
   2   3   3       1444.44       1466.66        19.31 o                         
   3   3   3        226.59        198.76         3.55 o                         
   4   3   3        466.34        499.98         7.53 o                         
   5   3   3       1029.33        967.01        13.50 o                         
   6   3   3        586.22        595.23         9.47 o                         
   7   3   3         40.33         34.84         1.90 o                         
   8   3   3        285.28        273.62         4.46 o                         
   9   3   3         45.26         52.65         1.97 o                         
  10   3   3        305.19        317.53         5.77 o                         
  11   3   3        186.38        184.52         4.18 o                         
  12   3   3         57.34         56.28         2.63 o                         
  13   3   3         69.58         71.88         2.53 o                         
  14   3   3         52.96         59.38         2.82 o                         
  15   3   3         37.60         43.55         2.92 o                         
 -18   4   3         49.08         53.61         2.41 o                         
 -17   4   3         39.82         40.47         1.98 o                         
 -16   4   3         69.15         71.37         2.23 o                         
 -15   4   3          1.26          1.62         1.01 o                         
 -14   4   3        162.36        164.09         3.21 o                         
 -13   4   3          5.10          3.85         1.06 o                         
 -12   4   3          0.04         -0.93         0.93 o                         
 -11   4   3        383.85        372.67         4.54 o                         
 -10   4   3         91.13         86.94         2.29 o                         
  -9   4   3        265.46        254.85         5.30 o                         
  -8   4   3          0.01          2.49         1.21 o                         
  -7   4   3         10.89          9.55         1.20 o                         
  -6   4   3        162.12        164.07         4.82 o                         
  -5   4   3        194.59        188.76         4.00 o                         
  -4   4   3       2491.18       2675.91        46.58 o                         
  -3   4   3       2595.10       2662.34        40.04 o                         
  -2   4   3       1472.79       1557.81        22.44 o                         
  -1   4   3       2473.79       2539.88        38.25 o                         
   0   4   3       3316.12       3293.58        49.30 o                         
   1   4   3        904.56        899.82        13.91 o                         
   2   4   3        644.31        658.25        10.38 o                         
   3   4   3          0.73          3.05         0.92 o                         
   4   4   3        194.79        182.46         3.66 o                         
   5   4   3         54.99         56.19         2.26 o                         
   6   4   3          7.36          8.19         1.36 o                         
   7   4   3        486.30        448.61         6.53 o                         
   8   4   3        126.81        113.68         2.83 o                         
   9   4   3        423.44        395.70         5.25 o                         
  10   4   3         60.23         56.50         2.83 o                         
  11   4   3         11.18         14.01         1.81 o                         
  12   4   3         65.55         57.26         4.21 o                         
  13   4   3          8.95          8.56         1.27 o                         
  14   4   3         54.18         53.82         4.46 o                         
  15   4   3          0.67         -0.40         1.33 o                         
 -17   5   3          0.32          0.77         1.15 o                         
 -16   5   3          1.17          1.55         0.92 o                         
 -15   5   3        116.43        117.41         2.79 o                         
 -14   5   3          0.38          0.25         0.97 o                         
 -13   5   3          8.57          6.28         0.96 o                         
 -12   5   3         37.07         34.91         1.51 o                         
 -11   5   3        255.33        235.14         3.36 o                         
 -10   5   3        297.77        288.58         3.93 o                         
  -9   5   3          0.04          1.04         0.96 o                         
  -8   5   3         89.41         99.89         3.35 o                         
  -7   5   3        798.03        794.01        12.47 o                         
  -6   5   3        459.06        472.38         8.46 o                         
  -5   5   3       1285.67       1489.78        24.84 o                         
  -4   5   3       1323.25       1450.85        31.78 o                         
  -3   5   3        152.19        175.89         4.04 o                         
  -2   5   3        545.42        629.11        11.16 o                         
  -1   5   3       2018.11       2502.65        43.76 o                         
   0   5   3       1192.93       1303.35        21.71 o                         
   1   5   3         29.24         43.90         1.84 o                         
   2   5   3        248.73        262.99         5.24 o                         
   3   5   3       2057.03       2124.24        29.17 o                         
   4   5   3         13.10         11.31         1.22 o                         
   5   5   3        140.00        126.54         3.93 o                         
   6   5   3          2.15          2.02         1.12 o                         
   7   5   3         32.31         45.03         1.85 o                         
   8   5   3         17.32         17.25         1.28 o                         
   9   5   3         11.05         11.86         1.49 o                         
  10   5   3         19.66         20.69         1.53 o                         
  11   5   3          0.31         -0.41         2.17 o                         
  12   5   3          2.98          1.04         1.32 o                         
  13   5   3         22.36         26.87         2.28 o                         
  14   5   3          6.72          6.48         1.06 o                         
 -17   6   3         21.35         19.01         2.46 o                         
 -16   6   3         71.65         76.52         2.45 o                         
 -15   6   3        101.52        100.46         2.52 o                         
 -14   6   3          7.28          8.32         1.05 o                         
 -13   6   3        246.81        237.76         3.65 o                         
 -12   6   3         19.29         15.77         1.19 o                         
 -11   6   3          6.98          7.89         1.30 o                         
 -10   6   3        117.63        108.60         2.23 o                         
  -9   6   3          5.68          4.73         1.01 o                         
  -8   6   3        119.20        113.36         2.44 o                         
  -7   6   3        225.62        229.76         5.05 o                         
  -6   6   3         27.71         32.44         1.84 o                         
  -5   6   3        291.31        278.74         6.06 o                         
  -4   6   3        531.89        522.35        11.59 o                         
  -3   6   3         75.72         90.93         3.23 o                         
  -2   6   3         13.18         10.61         1.38 o                         
  -1   6   3          0.21         -0.53         1.00 o                         
   0   6   3         53.49         36.61         1.96 o                         
   1   6   3        468.69        473.07         9.18 o                         
   2   6   3        506.52        463.05         8.38 o                         
   3   6   3        761.60        766.72        13.02 o                         
   4   6   3         46.37         51.85         2.16 o                         
   5   6   3          0.64          0.67         1.09 o                         
   6   6   3        136.75        127.19         2.73 o                         
   7   6   3         41.62         39.29         1.93 o                         
   8   6   3          0.03         -0.30         1.22 o                         
   9   6   3         16.95         20.00         1.45 o                         
  10   6   3        214.70        218.73         4.24 o                         
  11   6   3        130.34        121.63         3.83 o                         
  12   6   3         64.75         62.82         2.73 o                         
  13   6   3        292.72        311.40         6.60 o                         
  14   6   3          8.83          8.66         1.09 o                         
 -16   7   3          2.48          1.27         0.84 o                         
 -15   7   3          5.25          3.95         1.13 o                         
 -14   7   3         61.50         67.84         2.15 o                         
 -13   7   3         81.64         95.87         2.57 o                         
 -12   7   3        217.95        214.02         3.24 o                         
 -11   7   3         13.09         16.62         1.25 o                         
 -10   7   3          9.75         10.93         1.21 o                         
  -9   7   3         85.68         75.99         2.06 o                         
  -8   7   3         14.71         14.99         1.23 o                         
  -7   7   3        318.73        298.17         4.61 o                         
  -6   7   3        176.83        168.75         3.77 o                         
  -5   7   3         11.82         18.08         2.10 o                         
  -4   7   3         45.44         49.74         2.96 o                         
  -3   7   3        127.38        109.94         3.70 o                         
  -2   7   3          0.26          2.08         1.68 o                         
  -1   7   3       1311.42       1332.98        24.53 o                         
   0   7   3         69.53         68.81         3.00 o                         
   1   7   3         67.26         53.24         2.63 o                         
   2   7   3          7.92          7.15         1.40 o                         
   3   7   3        115.29        112.19         3.38 o                         
   4   7   3        152.78        162.14         3.14 o                         
   5   7   3        269.91        258.16         3.88 o                         
   6   7   3         47.93         51.03         2.13 o                         
   7   7   3        150.19        138.61         3.96 o                         
   8   7   3         22.35         31.02         1.65 o                         
   9   7   3         17.05         17.48         1.34 o                         
  10   7   3          9.79          8.53         1.25 o                         
  11   7   3          0.05          2.51         1.09 o                         
  12   7   3         64.84         70.82         3.02 o                         
  13   7   3         46.50         52.41         2.18 o                         
  14   7   3         18.43         21.98         2.85 o                         
 -16   8   3         39.86         38.45         2.00 o                         
 -15   8   3         52.92         52.70         1.87 o                         
 -14   8   3         46.42         50.92         1.95 o                         
 -13   8   3        197.64        203.45         3.41 o                         
 -12   8   3         32.84         32.97         1.58 o                         
 -11   8   3          4.33          4.23         1.04 o                         
 -10   8   3          2.30          1.62         1.07 o                         
  -9   8   3        222.11        221.81         4.14 o                         
  -8   8   3        133.11        140.94         2.89 o                         
  -7   8   3        121.33        118.37         2.55 o                         
  -6   8   3        242.72        230.98         3.71 o                         
  -5   8   3          5.34          4.44         1.29 o                         
  -4   8   3        985.76        945.34        13.41 o                         
  -3   8   3         53.77         61.91         2.68 o                         
  -2   8   3        273.58        268.91         6.68 o                         
  -1   8   3         47.22         54.78         2.85 o                         
   0   8   3       1494.56       1504.97        27.81 o                         
   1   8   3         54.53         60.06         2.61 o                         
   2   8   3        290.05        286.14         5.12 o                         
   3   8   3         12.25         13.41         1.44 o                         
   4   8   3        562.45        508.05         6.68 o                         
   5   8   3        192.54        167.48         3.23 o                         
   6   8   3         84.38         94.78         2.79 o                         
   7   8   3        204.75        193.03         3.69 o                         
   8   8   3        114.59        118.82         3.84 o                         
   9   8   3         48.72         43.13         1.95 o                         
  10   8   3         26.29         23.46         1.38 o                         
  11   8   3        237.76        232.18         4.80 o                         
  12   8   3         39.76         34.26         3.85 o                         
  13   8   3         36.64         41.37         1.89 o                         
 -15   9   3        144.81        147.28         3.19 o                         
 -14   9   3        181.11        205.68         4.23 o                         
 -13   9   3         45.26         51.34         1.71 o                         
 -12   9   3        120.36        135.51         2.66 o                         
 -11   9   3        187.07        186.09         3.53 o                         
 -10   9   3        446.21        439.76         5.94 o                         
  -9   9   3        143.81        139.36         2.87 o                         
  -8   9   3          0.14          2.37         1.11 o                         
  -7   9   3        691.57        628.09         7.50 o                         
  -6   9   3          6.15          5.52         1.20 o                         
  -5   9   3        134.60        125.35         2.70 o                         
  -4   9   3          9.83          9.14         1.29 o                         
  -3   9   3        105.29        102.38         2.90 o                         
  -2   9   3         15.43         26.27         1.78 o                         
  -1   9   3       1383.44       1243.80        15.56 o                         
   0   9   3          1.60          2.67         1.28 o                         
   1   9   3         20.76         20.98         1.83 o                         
   2   9   3         88.09         90.02         2.69 o                         
   3   9   3          2.17          2.34         1.29 o                         
   4   9   3          3.40          5.42         1.23 o                         
   5   9   3        652.08        607.42         8.45 o                         
   6   9   3        150.54        155.31         3.44 o                         
   7   9   3         23.55         17.11         1.52 o                         
   8   9   3        110.27        112.77         2.93 o                         
   9   9   3          8.08          6.30         1.07 o                         
  10   9   3          3.66          2.95         0.98 o                         
  11   9   3         37.36         37.08         2.80 o                         
  12   9   3         29.69         36.13         1.98 o                         
 -14  10   3          4.82          2.82         0.93 o                         
 -13  10   3        144.17        135.73         3.14 o                         
 -12  10   3        167.46        161.46         2.91 o                         
 -11  10   3         21.82         25.08         1.35 o                         
 -10  10   3         51.12         49.16         1.88 o                         
  -9  10   3        477.48        461.72         6.85 o                         
  -8  10   3         14.42         12.49         1.31 o                         
  -7  10   3          5.83          9.37         1.23 o                         
  -6  10   3          0.03          0.94         1.17 o                         
  -5  10   3          1.58          4.77         1.42 o                         
  -4  10   3         46.06         50.54         2.25 o                         
  -3  10   3        129.56        117.41         2.97 o                         
  -2  10   3          9.44          8.84         1.28 o                         
  -1  10   3          2.97          0.39         1.24 o                         
   0  10   3        160.67        141.21         3.37 o                         
   1  10   3         63.50         63.36         2.46 o                         
   2  10   3         19.25         20.19         1.87 o                         
   3  10   3          0.12          1.27         1.26 o                         
   4  10   3        432.85        399.56         6.18 o                         
   5  10   3          0.02          0.57         1.18 o                         
   6  10   3        169.58        179.90         4.40 o                         
   7  10   3        600.24        592.77        18.14 o                         
   8  10   3        524.48        511.03         7.03 o                         
   9  10   3          4.49          5.81         1.03 o                         
  10  10   3         47.72         53.36         2.05 o                         
  11  10   3        439.02        451.59        13.48 o                         
 -13  11   3        104.47        111.38         2.41 o                         
 -12  11   3         22.41         18.23         1.07 o                         
 -11  11   3         20.00         22.17         2.11 o                         
 -10  11   3         22.72         29.53         1.80 o                         
  -9  11   3        228.89        219.48         4.05 o                         
  -8  11   3        218.46        236.31         4.88 o                         
  -7  11   3         87.70         94.97         2.83 o                         
  -6  11   3        183.84        176.30         3.89 o                         
  -5  11   3        920.51        849.70        10.97 o                         
  -4  11   3        516.02        488.78         6.98 o                         
  -3  11   3         11.25         17.93         1.62 o                         
  -2  11   3        121.98        114.48         3.46 o                         
  -1  11   3        390.19        341.88         5.53 o                         
   0  11   3        829.52        745.38        10.16 o                         
   1  11   3        143.71        147.44         3.53 o                         
   2  11   3          3.59          6.59         1.40 o                         
   3  11   3        326.62        290.67         5.21 o                         
   4  11   3        296.97        272.46         5.35 o                         
   5  11   3          3.48          3.39         1.39 o                         
   6  11   3         46.49         51.20         2.32 o                         
   7  11   3        104.07         95.57         2.81 o                         
   8  11   3          6.59          6.08         1.04 o                         
   9  11   3          3.81          3.50         0.95 o                         
  10  11   3         18.55         17.79         1.54 o                         
 -12  12   3         22.16         23.11         3.22 o                         
 -11  12   3         87.45         85.94         1.95 o                         
 -10  12   3          2.72          6.17         0.95 o                         
  -9  12   3          0.61          0.50         0.96 o                         
  -8  12   3         35.86         36.89         1.90 o                         
  -7  12   3          4.45          3.21         1.12 o                         
  -6  12   3         30.86         15.84         1.38 o                         
  -5  12   3        115.95        136.47         3.70 o                         
  -4  12   3         55.93         58.64         2.44 o                         
  -3  12   3         48.91         51.05         2.21 o                         
  -2  12   3         63.97         56.35         2.98 o                         
  -1  12   3         62.48         56.03         2.60 o                         
   0  12   3        103.46         86.71         2.82 o                         
   1  12   3        272.74        271.57         5.46 o                         
   2  12   3        149.34        153.54         5.10 o                         
   3  12   3          4.67          3.17         1.24 o                         
   4  12   3         57.90         49.72         2.23 o                         
   5  12   3        137.16        128.98         3.49 o                         
   6  12   3        168.29        170.34         3.72 o                         
   7  12   3        122.83        124.29         2.82 o                         
   8  12   3          4.90          5.28         1.05 o                         
   9  12   3        227.00        197.27         7.13 o                         
 -10  13   3         66.47         63.04         2.08 o                         
  -9  13   3         51.78         55.32         1.69 o                         
  -8  13   3         60.72         72.87         2.80 o                         
  -7  13   3         47.46         48.88         1.90 o                         
  -6  13   3         53.41         49.55         1.99 o                         
  -5  13   3          0.21         -0.71         0.92 o                         
  -4  13   3         27.89         30.77         1.75 o                         
  -3  13   3          0.34          0.78         1.18 o                         
  -2  13   3          1.78          1.46         1.14 o                         
  -1  13   3          5.52          4.42         1.22 o                         
   0  13   3         26.64         19.62         1.52 o                         
   1  13   3          0.78          1.40         1.05 o                         
   2  13   3         43.28         38.63         1.99 o                         
   3  13   3         16.29         13.65         1.27 o                         
   4  13   3         58.60         47.52         2.05 o                         
   5  13   3         11.05          9.88         1.12 o                         
   6  13   3        164.86        178.17         3.76 o                         
   7  13   3         44.83         46.06         1.80 o                         
  -8  14   3         44.26         42.14         3.24 o                         
  -7  14   3         12.18         10.22         1.03 o                         
  -6  14   3        116.25        131.46         2.89 o                         
  -5  14   3        106.18        123.05         3.30 o                         
  -4  14   3          5.35          3.38         0.93 o                         
  -3  14   3          0.67          1.57         1.05 o                         
  -2  14   3         33.44         37.40         1.76 o                         
  -1  14   3         89.54         99.39         2.67 o                         
   0  14   3         68.96         87.19         2.87 o                         
   1  14   3          8.59          9.78         1.23 o                         
   2  14   3         19.44         21.36         2.69 o                         
   3  14   3        151.48        159.99         3.72 o                         
   4  14   3         22.72         31.14         1.76 o                         
   5  14   3         27.72         25.99         1.58 o                         
  -5  15   3         67.46         87.41         2.22 o                         
  -4  15   3         78.20         79.89         2.42 o                         
  -3  15   3         86.46         94.97         2.81 o                         
  -2  15   3         62.31         59.19         2.13 o                         
  -1  15   3        214.64        247.56         4.89 o                         
   0  15   3         61.40         61.82         2.25 o                         
   1  15   3          1.55          1.38         1.05 o                         
   2  15   3        133.73        132.50         3.06 o                         
 -18   0   4        461.11        487.32        16.35 o                         
 -17   0   4          7.90          7.03         2.09 o                         
 -16   0   4        184.58        180.31         5.37 o                         
 -15   0   4        699.95        681.40        16.44 o                         
 -14   0   4       1760.35       1719.62        25.38 o                         
 -13   0   4        485.36        410.66        10.51 o                         
 -12   0   4          7.51          9.47         1.40 o                         
 -11   0   4        430.42        405.17         6.58 o                         
 -10   0   4        190.15        234.84         6.86 o                         
  -9   0   4        720.90        672.81        14.60 o                         
  -8   0   4        878.80        959.86        19.56 o                         
  -7   0   4        235.71        252.66         6.14 o                         
  -6   0   4        673.94        718.58        18.74 o                         
  -5   0   4         35.42         42.11         2.61 o                         
  -4   0   4       1476.19       1419.49        35.50 o                         
  -3   0   4       2074.43       2169.39        53.36 o                         
  -1   0   4        154.89        142.57         6.40 o                         
   0   0   4       3309.66       3445.54        84.05 o                         
   1   0   4        344.85        357.95        13.09 o                         
   2   0   4       1296.50       1295.75        26.60 o                         
   3   0   4        956.51        939.19        19.08 o                         
   4   0   4          8.67         10.69         1.80 o                         
   5   0   4          0.81          3.73         1.58 o                         
   6   0   4        159.81        157.75         5.48 o                         
   7   0   4       1476.01       1401.24        22.35 o                         
   8   0   4       1395.75       1361.64        20.64 o                         
   9   0   4         18.82         18.79         1.87 o                         
  10   0   4        958.52        931.66        18.08 o                         
  11   0   4        906.65        923.02        18.04 o                         
  12   0   4          8.57          4.77         2.35 o                         
  13   0   4         11.38          8.02         2.30 o                         
  14   0   4         11.00         13.99         2.21 o                         
  15   0   4        213.86        221.97         6.94 o                         
 -18   1   4         11.09          6.19         1.40 o                         
 -17   1   4         19.35         16.78         1.48 o                         
 -16   1   4          8.08          4.83         1.29 o                         
 -15   1   4        354.61        370.17         5.72 o                         
 -14   1   4          0.32         -0.87         1.44 o                         
 -13   1   4        271.81        241.44         4.01 o                         
 -12   1   4        309.75        281.95         3.75 o                         
 -11   1   4        122.35        137.53         2.80 o                         
 -10   1   4         84.94         91.87         2.87 o                         
  -9   1   4        156.38        147.02         3.50 o                         
  -8   1   4       1124.02       1155.45        16.48 o                         
  -7   1   4        583.12        631.84         8.95 o                         
  -6   1   4         76.75         95.01         2.41 o                         
  -5   1   4        554.14        496.88         9.65 o                         
  -4   1   4        686.67        732.85        13.60 o                         
  -3   1   4          6.87          7.88         1.08 o                         
  -2   1   4        426.02        434.17         8.44 o                         
  -1   1   4          1.14          1.85         0.83 o                         
   0   1   4        448.52        495.10        10.73 o                         
   1   1   4        366.99        342.69         6.07 o                         
   2   1   4        626.74        604.41         8.48 o                         
   3   1   4        274.45        262.88         4.39 o                         
   4   1   4       2434.97       2505.55        34.26 o                         
   5   1   4        375.84        337.04         6.03 o                         
   6   1   4         35.13         28.07         1.96 o                         
   7   1   4          2.05          2.50         1.00 o                         
   8   1   4        606.44        559.97         6.82 o                         
   9   1   4        357.67        326.84         5.64 o                         
  10   1   4        125.01        126.82         2.84 o                         
  11   1   4         11.24         11.29         1.48 o                         
  12   1   4          1.20          2.42         1.16 o                         
  13   1   4          9.11          5.15         1.48 o                         
  14   1   4         89.92         86.16         3.05 o                         
  15   1   4          1.97          4.49         1.10 o                         
 -18   2   4         97.54        100.29         3.10 o                         
 -17   2   4          4.19          1.38         1.16 o                         
 -16   2   4         48.25         49.67         2.15 o                         
 -15   2   4          0.45          0.93         1.03 o                         
 -14   2   4        479.70        459.39         6.20 o                         
 -13   2   4          5.12          7.27         1.25 o                         
 -12   2   4        182.73        181.03         2.74 o                         
 -11   2   4          0.51          3.00         0.93 o                         
 -10   2   4         23.69         20.60         1.37 o                         
  -9   2   4         12.24          9.89         1.32 o                         
  -8   2   4          1.16          2.11         0.99 o                         
  -7   2   4          0.23          1.78         0.87 o                         
  -6   2   4       1681.95       1687.63        23.02 o                         
  -5   2   4        160.50        136.61         3.42 o                         
  -4   2   4       1398.50       1383.86        22.84 o                         
  -3   2   4        114.87         87.81         2.63 o                         
  -2   2   4         21.79         21.26         1.55 o                         
  -1   2   4        181.01        174.52         4.15 o                         
   0   2   4       1002.95       1025.69        15.19 o                         
   1   2   4        123.42        111.01         3.75 o                         
   2   2   4       1962.05       1955.64        25.44 o                         
   3   2   4        109.46         87.05         2.21 o                         
   4   2   4         74.13         71.50         2.22 o                         
   5   2   4         21.43         28.35         1.80 o                         
   6   2   4         13.28         19.58         1.87 o                         
   7   2   4          6.07         10.42         1.25 o                         
   8   2   4         84.70         78.95         2.36 o                         
   9   2   4        133.34        149.70         3.20 o                         
  10   2   4         69.21         69.58         2.85 o                         
  11   2   4         34.15         41.54         2.27 o                         
  12   2   4        192.10        198.69         4.39 o                         
  13   2   4         32.23         32.62         2.65 o                         
  14   2   4         21.87         24.82         3.36 o                         
 -18   3   4        113.75        127.70         3.77 o                         
 -17   3   4          6.35          9.04         1.33 o                         
 -16   3   4        147.74        148.33         3.17 o                         
 -15   3   4         39.69         38.71         1.92 o                         
 -14   3   4        289.34        294.20         4.45 o                         
 -13   3   4        443.27        425.19         6.39 o                         
 -12   3   4        230.71        228.84         3.48 o                         
 -11   3   4        522.23        469.08         5.46 o                         
 -10   3   4        136.00        135.12         2.45 o                         
  -9   3   4         82.77         82.75         2.77 o                         
  -8   3   4        548.84        499.86         7.58 o                         
  -7   3   4        193.51        205.51         3.75 o                         
  -6   3   4          0.31          0.38         0.78 o                         
  -5   3   4        476.85        460.88         7.89 o                         
  -4   3   4         76.39         69.16         1.88 o                         
  -3   3   4         17.95         20.52         1.50 o                         
  -2   3   4         19.67         21.95         1.54 o                         
  -1   3   4         16.20         20.20         1.43 o                         
   0   3   4        118.15        127.19         3.17 o                         
   1   3   4        109.96         91.85         1.98 o                         
   2   3   4         58.38         59.95         1.71 o                         
   3   3   4        277.21        253.83         4.17 o                         
   4   3   4        139.84        109.37         2.87 o                         
   5   3   4        199.83        178.39         4.60 o                         
   6   3   4         12.09         21.02         1.47 o                         
   7   3   4        118.62         98.23         2.45 o                         
   8   3   4        333.88        329.43         5.71 o                         
   9   3   4        758.97        740.91        11.90 o                         
  10   3   4         12.48          9.87         1.52 o                         
  11   3   4          2.82          3.36         1.32 o                         
  12   3   4        136.86        153.76         3.77 o                         
  13   3   4         12.00         11.18         1.19 o                         
  14   3   4          0.05          0.55         1.22 o                         
 -18   4   4        255.72        262.34         5.96 o                         
 -17   4   4         65.42         73.63         3.29 o                         
 -16   4   4         58.61         63.35         2.15 o                         
 -15   4   4         79.75         87.67         2.28 o                         
 -14   4   4        724.92        717.06         9.43 o                         
 -13   4   4        188.33        190.86         3.55 o                         
 -12   4   4        127.94        138.25         2.53 o                         
 -11   4   4         72.66         67.70         1.84 o                         
 -10   4   4        764.79        701.85         8.29 o                         
  -9   4   4        410.85        398.00         5.37 o                         
  -8   4   4         53.91         50.48         2.42 o                         
  -7   4   4          8.18          6.35         1.16 o                         
  -6   4   4        969.38        977.22        14.70 o                         
  -5   4   4        249.98        224.29         4.29 o                         
  -4   4   4         79.92         91.08         2.66 o                         
  -3   4   4         50.31         31.53         1.53 o                         
  -2   4   4       1940.79       2198.43        35.67 o                         
  -1   4   4          2.15         14.42         1.21 o                         
   0   4   4          8.62          4.77         0.92 o                         
   1   4   4         26.97         17.07         1.31 o                         
   2   4   4       1853.51       1927.52        26.68 o                         
   3   4   4        210.79        215.36         4.48 o                         
   4   4   4         16.62         26.49         1.76 o                         
   5   4   4        210.54        210.74         5.22 o                         
   6   4   4        502.51        467.36         7.31 o                         
   7   4   4        193.17        187.82         3.47 o                         
   8   4   4          2.79         -0.65         1.46 o                         
   9   4   4         91.54        100.75         3.25 o                         
  10   4   4        119.21        108.74         3.09 o                         
  11   4   4          0.33          0.85         1.94 o                         
  12   4   4          5.97          5.85         1.25 o                         
  13   4   4          3.72          5.17         1.10 o                         
  14   4   4          8.30          3.74         1.56 o                         
 -17   5   4          0.51         -0.39         0.96 o                         
 -16   5   4         31.11         39.47         1.77 o                         
 -15   5   4        108.53        109.17         2.69 o                         
 -14   5   4         22.36         26.13         1.58 o                         
 -13   5   4        432.77        428.00         5.80 o                         
 -12   5   4        179.05        167.78         2.80 o                         
 -11   5   4          0.71          0.29         0.95 o                         
 -10   5   4         24.59         29.61         1.35 o                         
  -9   5   4         84.43         92.46         2.29 o                         
  -8   5   4       1673.85       1589.76        18.96 o                         
  -7   5   4        133.95        121.14         3.27 o                         
  -6   5   4       2070.94       2241.66        32.36 o                         
  -5   5   4        804.19        817.41        15.46 o                         
  -4   5   4       1293.91       1370.85        27.22 o                         
  -3   5   4        650.68        650.83        11.61 o                         
  -2   5   4       7698.04       8711.10       148.81 o                         
  -1   5   4        221.82        252.49         5.38 o                         
   0   5   4         56.58         57.90         2.35 o                         
   1   5   4        867.10        851.26        13.96 o                         
   2   5   4       3197.12       3295.02        49.97 o                         
   3   5   4         37.58         36.15         2.03 o                         
   4   5   4       1006.93        917.95        13.77 o                         
   5   5   4         19.31         22.73         1.42 o                         
   6   5   4        465.51        434.13         6.31 o                         
   7   5   4          0.01          1.12         1.19 o                         
   8   5   4        188.75        182.68         3.82 o                         
   9   5   4        133.20        131.91         3.92 o                         
  10   5   4         12.94         15.78         1.69 o                         
  11   5   4         90.02         92.29         3.10 o                         
  12   5   4         45.14         50.03         2.40 o                         
  13   5   4         43.36         43.88         2.11 o                         
  14   5   4         20.19         18.18         2.49 o                         
 -17   6   4         16.21         17.48         1.29 o                         
 -16   6   4          6.06          3.90         0.91 o                         
 -15   6   4         24.54         30.64         1.50 o                         
 -14   6   4         20.23         19.84         1.29 o                         
 -13   6   4          8.02          8.52         1.07 o                         
 -12   6   4         78.07         77.42         2.05 o                         
 -11   6   4          0.97          1.35         1.09 o                         
 -10   6   4        356.86        356.51         4.59 o                         
  -9   6   4         35.64         36.95         1.64 o                         
  -8   6   4         82.78         75.37         2.13 o                         
  -7   6   4        468.58        486.31         6.68 o                         
  -6   6   4          0.78         -0.84         1.13 o                         
  -5   6   4        163.02        178.26         4.89 o                         
  -4   6   4        186.32        190.46         5.73 o                         
  -3   6   4       1522.43       1531.73        27.74 o                         
  -2   6   4        992.71       1201.09        22.11 o                         
  -1   6   4        624.15        611.46        11.26 o                         
   0   6   4        487.96        511.26         9.04 o                         
   1   6   4        270.83        266.46         5.56 o                         
   2   6   4        134.19        103.84         3.25 o                         
   3   6   4        558.40        532.23         8.64 o                         
   4   6   4         43.13         40.03         1.80 o                         
   5   6   4         51.48         50.59         1.87 o                         
   6   6   4        107.92        105.84         2.70 o                         
   7   6   4         48.60         41.92         2.02 o                         
   8   6   4        136.30        134.63         3.00 o                         
   9   6   4        169.39        164.05         3.65 o                         
  10   6   4          5.54          7.69         1.60 o                         
  11   6   4          7.19          9.31         1.48 o                         
  12   6   4          1.93         -0.60         1.39 o                         
  13   6   4         71.25         69.86         2.36 o                         
 -16   7   4          2.74          4.66         1.34 o                         
 -15   7   4          7.25          5.52         1.04 o                         
 -14   7   4          4.87          6.24         1.05 o                         
 -13   7   4        920.16        925.78        12.38 o                         
 -12   7   4         35.19         37.57         1.71 o                         
 -11   7   4          8.33          8.55         1.12 o                         
 -10   7   4          3.33          4.81         1.16 o                         
  -9   7   4       1981.69       1912.30        19.04 o                         
  -8   7   4        258.12        238.38         3.69 o                         
  -7   7   4          7.67         10.99         1.17 o                         
  -6   7   4        148.80        181.03         3.31 o                         
  -5   7   4       2804.59       2823.41        38.75 o                         
  -4   7   4        119.98        143.02         5.46 o                         
  -3   7   4       1653.86       1773.38        39.20 o                         
  -2   7   4        623.06        745.72        14.68 o                         
  -1   7   4        627.72        667.63        14.69 o                         
   0   7   4         36.70         42.38         2.55 o                         
   1   7   4       2891.76       2940.44        42.53 o                         
   2   7   4        341.04        378.51         6.07 o                         
   3   7   4         47.42         47.22         1.92 o                         
   4   7   4          7.17          6.13         1.26 o                         
   5   7   4        666.77        599.45         8.76 o                         
   6   7   4        209.73        196.71         3.82 o                         
   7   7   4        142.95        132.76         3.03 o                         
   8   7   4          9.25         11.92         1.83 o                         
   9   7   4         30.44         30.30         2.07 o                         
  10   7   4         43.58         50.95         2.91 o                         
  11   7   4         76.22         81.93         2.85 o                         
  12   7   4         41.75         44.85         2.15 o                         
  13   7   4         80.67         73.15         5.06 o                         
 -16   8   4         39.56         34.63         2.19 o                         
 -15   8   4         90.49         90.08         2.80 o                         
 -14   8   4         85.35         95.30         2.25 o                         
 -13   8   4          1.95          2.92         0.86 o                         
 -12   8   4         20.71         27.48         1.82 o                         
 -11   8   4         39.75         39.66         1.76 o                         
 -10   8   4        675.63        667.95         8.93 o                         
  -9   8   4         29.11         39.32         1.81 o                         
  -8   8   4         35.16         38.86         1.68 o                         
  -7   8   4          1.25          3.48         1.03 o                         
  -6   8   4         37.62         42.73         2.58 o                         
  -5   8   4          7.78         13.93         1.40 o                         
  -4   8   4        679.67        611.28         8.50 o                         
  -3   8   4         11.14         14.89         1.42 o                         
  -2   8   4        325.91        316.65         6.11 o                         
  -1   8   4          0.01         -1.24         1.24 o                         
   0   8   4        570.49        512.30         7.66 o                         
   1   8   4         50.21         57.17         2.23 o                         
   2   8   4        288.26        275.66         4.61 o                         
   3   8   4          7.19          3.67         1.26 o                         
   4   8   4          7.66          3.17         1.21 o                         
   5   8   4          9.74         14.18         1.47 o                         
   6   8   4        353.54        336.36         6.19 o                         
   7   8   4          9.96          6.57         1.31 o                         
   8   8   4        403.38        406.30         7.15 o                         
   9   8   4          0.10          1.92         1.17 o                         
  10   8   4         12.49         12.24         1.80 o                         
  11   8   4          5.01          3.45         1.42 o                         
  12   8   4          2.31          3.11         1.07 o                         
 -15   9   4          3.18          2.86         1.29 o                         
 -14   9   4         12.31         10.21         1.23 o                         
 -13   9   4          0.43          0.16         0.77 o                         
 -12   9   4         98.56         95.90         2.23 o                         
 -11   9   4         52.80         62.68         2.89 o                         
 -10   9   4          0.47          0.99         1.05 o                         
  -9   9   4        116.84        116.01         2.68 o                         
  -8   9   4          4.56          3.44         1.13 o                         
  -7   9   4          5.06          6.58         1.38 o                         
  -6   9   4         21.16         16.99         1.39 o                         
  -5   9   4         23.10         22.24         1.44 o                         
  -4   9   4          0.64          1.48         1.24 o                         
  -3   9   4          2.02          1.99         1.14 o                         
  -2   9   4        166.28        152.27         3.17 o                         
  -1   9   4         14.43         14.50         1.46 o                         
   0   9   4          0.22          2.06         1.26 o                         
   1   9   4        115.87        120.33         3.08 o                         
   2   9   4         69.79         77.69         2.59 o                         
   3   9   4         59.12         62.04         2.75 o                         
   4   9   4         99.82         90.13         2.62 o                         
   5   9   4        133.30        136.24         3.14 o                         
   6   9   4        103.89         88.10         2.68 o                         
   7   9   4         91.27         93.85         2.65 o                         
   8   9   4        131.07        136.92         3.03 o                         
   9   9   4         18.90         21.89         2.48 o                         
  10   9   4        346.73        341.74         7.06 o                         
  11   9   4          0.10          1.78         1.11 o                         
 -14  10   4         13.14          8.81         1.58 o                         
 -13  10   4        267.82        283.83         4.72 o                         
 -12  10   4          9.48          9.30         0.96 o                         
 -11  10   4         39.17         43.65         1.71 o                         
 -10  10   4          2.39          3.53         1.05 o                         
  -9  10   4        556.32        569.90         8.16 o                         
  -8  10   4        150.33        162.38         3.40 o                         
  -7  10   4         80.78         87.27         3.08 o                         
  -6  10   4        309.60        304.98         4.47 o                         
  -5  10   4        222.70        212.59         3.72 o                         
  -4  10   4         19.94         19.38         1.62 o                         
  -3  10   4          5.46          3.99         1.55 o                         
  -2  10   4         29.00         34.17         2.01 o                         
  -1  10   4         40.49         45.41         2.50 o                         
   0  10   4         66.54         61.20         3.11 o                         
   1  10   4        322.79        295.27         5.44 o                         
   2  10   4        438.76        431.97         7.19 o                         
   3  10   4        336.75        335.54         5.58 o                         
   4  10   4        101.35        104.73         3.09 o                         
   5  10   4        734.62        732.36        11.61 o                         
   6  10   4          4.01          6.04         1.49 o                         
   7  10   4        382.66        381.17         6.40 o                         
   8  10   4          9.17          9.60         1.12 o                         
   9  10   4        364.27        364.40         8.42 o                         
  10  10   4          1.59          2.44         2.12 o                         
 -13  11   4        263.19        258.18         7.45 o                         
 -12  11   4          0.38          0.60         0.79 o                         
 -11  11   4        190.06        180.03         3.13 o                         
 -10  11   4          0.02         -0.53         0.91 o                         
  -9  11   4        972.62        981.58        14.06 o                         
  -8  11   4          5.32          6.49         1.11 o                         
  -7  11   4          5.65          2.30         1.12 o                         
  -6  11   4        222.71        217.64         4.02 o                         
  -5  11   4        407.45        431.49         6.70 o                         
  -4  11   4         34.02         38.30         1.95 o                         
  -3  11   4         33.47         54.64         2.42 o                         
  -2  11   4        311.09        282.72         5.16 o                         
  -1  11   4         89.12         99.81         2.89 o                         
   0  11   4         33.86         22.12         1.63 o                         
   1  11   4        295.78        344.32         5.88 o                         
   2  11   4         47.07         48.39         2.47 o                         
   3  11   4          8.27         13.40         1.51 o                         
   4  11   4         30.71         20.34         1.71 o                         
   5  11   4        375.01        418.24         7.20 o                         
   6  11   4          0.99          1.76         1.10 o                         
   7  11   4         18.01         15.09         1.68 o                         
   8  11   4         54.36         48.83         2.14 o                         
   9  11   4          0.52          3.71         2.39 o                         
 -12  12   4          7.37          6.73         0.81 o                         
 -11  12   4        151.41        161.69         2.91 o                         
 -10  12   4          0.00          1.32         1.19 o                         
  -9  12   4        199.47        211.50         3.81 o                         
  -8  12   4         18.41         15.84         1.37 o                         
  -7  12   4        270.04        285.15         5.04 o                         
  -6  12   4          2.20         -0.76         1.09 o                         
  -5  12   4        218.44        228.86         4.03 o                         
  -4  12   4          4.24          4.59         1.15 o                         
  -3  12   4        591.30        569.57         9.40 o                         
  -2  12   4          9.62          3.87         1.67 o                         
  -1  12   4        220.85        223.79         6.43 o                         
   0  12   4          0.57          1.72         1.28 o                         
   1  12   4        375.32        354.34         6.38 o                         
   2  12   4          9.37          7.00         1.36 o                         
   3  12   4        355.86        384.69         7.16 o                         
   4  12   4          0.17          0.95         1.07 o                         
   5  12   4        126.86        130.65         3.16 o                         
   6  12   4         51.73         47.08         2.65 o                         
   7  12   4        136.87        137.75         3.33 o                         
   8  12   4          8.59          6.32         1.29 o                         
 -10  13   4         59.45         62.30         2.93 o                         
  -9  13   4         45.89         42.80         1.73 o                         
  -8  13   4         20.14         18.93         1.59 o                         
  -7  13   4        207.70        212.41         4.53 o                         
  -6  13   4         32.88         40.54         1.98 o                         
  -5  13   4         16.85         15.85         1.28 o                         
  -4  13   4          4.47          4.95         1.07 o                         
  -3  13   4        268.94        252.22         4.65 o                         
  -2  13   4         10.96         17.72         1.62 o                         
  -1  13   4        111.51        114.42         3.16 o                         
   0  13   4          6.22          5.87         1.22 o                         
   1  13   4        133.81        136.01         3.89 o                         
   2  13   4         26.56         26.00         1.71 o                         
   3  13   4        112.02        118.90         3.28 o                         
   4  13   4          1.31         -0.91         1.57 o                         
   5  13   4         44.18         52.01         2.18 o                         
   6  13   4         21.41         20.92         3.21 o                         
  -8  14   4         56.92         72.89         2.85 o                         
  -7  14   4         13.03          9.73         0.97 o                         
  -6  14   4        141.14        146.19         3.26 o                         
  -5  14   4         12.50         11.00         1.52 o                         
  -4  14   4         19.65         18.76         1.43 o                         
  -3  14   4          9.43          6.21         1.08 o                         
  -2  14   4         84.69         82.34         2.43 o                         
  -1  14   4          0.20         -0.80         0.88 o                         
   0  14   4          8.47          8.60         1.13 o                         
   1  14   4          4.75          3.03         0.94 o                         
   2  14   4        172.18        181.55         3.93 o                         
   3  14   4          1.83          1.87         0.83 o                         
   4  14   4        141.06        156.11         6.56 o                         
  -2  15   4         33.92         40.80         2.15 o                         
  -1  15   4         26.38         27.30         1.69 o                         
 -18   1   5        128.87        141.30         3.76 o                         
 -17   1   5         82.39         79.52         2.69 o                         
 -16   1   5         33.42         31.38         2.04 o                         
 -15   1   5          0.41          2.01         1.09 o                         
 -14   1   5         21.92         16.81         1.11 o                         
 -13   1   5         30.57         25.81         1.28 o                         
 -12   1   5         99.82         93.01         2.01 o                         
 -11   1   5        255.39        244.56         3.23 o                         
 -10   1   5        138.25        129.67         2.42 o                         
  -9   1   5         21.20         25.49         1.82 o                         
  -8   1   5       3397.18       3427.57        55.41 o                         
  -7   1   5        272.50        263.43         8.54 o                         
  -6   1   5         20.51         22.98         1.69 o                         
  -5   1   5       3165.44       3284.73        57.03 o                         
  -4   1   5       4579.80       4678.36        80.55 o                         
  -3   1   5         75.34        116.76         3.23 o                         
  -2   1   5        110.37        128.89         3.45 o                         
  -1   1   5         30.19         44.59         2.07 o                         
   0   1   5       3272.00       3483.60        60.52 o                         
   1   1   5       3336.03       3672.14        70.11 o                         
   2   1   5         44.56         37.44         1.79 o                         
   3   1   5          1.66          2.08         1.00 o                         
   4   1   5       1809.20       1853.22        25.98 o                         
   5   1   5          0.38          0.73         1.06 o                         
   6   1   5        457.36        440.08         5.81 o                         
   7   1   5        250.49        230.62         3.52 o                         
   8   1   5        293.40        288.86         6.10 o                         
   9   1   5         22.76         27.17         1.56 o                         
  10   1   5        106.63        102.05         2.64 o                         
  11   1   5         33.11         35.78         2.09 o                         
  12   1   5        530.05        546.41        11.02 o                         
  13   1   5        108.49         97.08         3.57 o                         
  14   1   5        297.69        324.64         7.19 o                         
 -18   2   5        275.83        282.80         5.92 o                         
 -17   2   5          4.59          0.93         1.24 o                         
 -16   2   5          4.99          5.33         1.01 o                         
 -15   2   5        123.36        121.71         3.70 o                         
 -14   2   5         10.54         10.30         1.24 o                         
 -13   2   5         52.09         61.89         2.12 o                         
 -12   2   5        274.52        279.98         3.97 o                         
 -11   2   5          0.69          0.23         0.89 o                         
 -10   2   5         22.52         17.24         1.19 o                         
  -9   2   5        154.94        137.76         3.58 o                         
  -8   2   5        258.59        286.61         5.38 o                         
  -7   2   5        156.95        113.49         3.48 o                         
  -6   2   5        537.56        444.35         8.37 o                         
  -5   2   5          8.52          7.03         1.10 o                         
  -4   2   5       2521.92       2666.64        43.05 o                         
  -3   2   5        681.91        731.34        14.32 o                         
  -2   2   5         16.79         21.54         1.56 o                         
  -1   2   5        508.45        593.99        12.68 o                         
   0   2   5       2896.56       3005.14        68.62 o                         
   1   2   5        240.29        242.46         4.92 o                         
   2   2   5         96.88         76.18         2.61 o                         
   3   2   5        113.94         88.63         2.55 o                         
   4   2   5        259.05        266.08         5.89 o                         
   5   2   5         12.57          3.95         1.13 o                         
   6   2   5          1.01          1.22         1.10 o                         
   7   2   5        375.83        355.73         5.07 o                         
   8   2   5          0.32         -0.20         1.63 o                         
   9   2   5         40.41         45.64         2.96 o                         
  10   2   5         10.47          7.13         1.44 o                         
  11   2   5          5.70          3.46         1.52 o                         
  12   2   5         67.10         67.42         3.32 o                         
  13   2   5         52.50         55.90         2.93 o                         
 -18   3   5          4.76          2.93         1.15 o                         
 -17   3   5         12.75         13.06         1.42 o                         
 -16   3   5         84.15         78.12         2.17 o                         
 -15   3   5         10.32          6.42         1.08 o                         
 -14   3   5         54.28         56.54         2.11 o                         
 -13   3   5        155.68        151.90         3.01 o                         
 -12   3   5         77.20         66.96         2.20 o                         
 -11   3   5        194.14        182.82         3.05 o                         
 -10   3   5         67.18         57.82         1.79 o                         
  -9   3   5        586.42        566.49         7.80 o                         
  -8   3   5         45.10         36.56         2.02 o                         
  -7   3   5         32.73         35.05         1.96 o                         
  -6   3   5        288.30        280.70         5.05 o                         
  -5   3   5       1615.05       1754.14        28.82 o                         
  -4   3   5        105.07         92.86         3.00 o                         
  -3   3   5        476.23        528.44        11.37 o                         
  -2   3   5          1.44          5.10         1.16 o                         
  -1   3   5         63.29         66.75         2.60 o                         
   0   3   5         30.65         26.39         1.50 o                         
   1   3   5       1784.34       1847.27        26.87 o                         
   2   3   5        202.63        200.41         3.76 o                         
   3   3   5         23.26         20.90         1.69 o                         
   4   3   5        323.96        311.78         5.81 o                         
   5   3   5        593.64        578.86         9.11 o                         
   6   3   5         69.66         57.03         2.08 o                         
   7   3   5          0.02          1.08         1.25 o                         
   8   3   5        388.23        365.93         6.35 o                         
   9   3   5        408.26        437.82         7.21 o                         
  10   3   5         26.21         26.28         2.03 o                         
  11   3   5         39.90         41.47         2.20 o                         
  12   3   5        425.54        453.66         8.00 o                         
  13   3   5         61.75         72.67         3.32 o                         
 -18   4   5         27.88         32.38         2.26 o                         
 -17   4   5          0.10          1.12         1.06 o                         
 -16   4   5        143.36        140.95         2.98 o                         
 -15   4   5         17.03         17.34         1.21 o                         
 -14   4   5        353.60        363.02         5.86 o                         
 -13   4   5          9.87         10.43         1.20 o                         
 -12   4   5          0.03         -0.82         1.22 o                         
 -11   4   5        330.54        318.49         4.29 o                         
 -10   4   5        323.00        310.48         4.81 o                         
  -9   4   5        304.43        290.50         5.44 o                         
  -8   4   5        249.18        264.65         4.91 o                         
  -7   4   5         61.57         74.89         3.29 o                         
  -6   4   5        944.81        867.32        16.00 o                         
  -5   4   5         43.33         38.09         2.15 o                         
  -4   4   5        134.74        175.87         3.82 o                         
  -3   4   5       2638.79       2663.05        46.73 o                         
  -2   4   5          6.60          7.07         1.47 o                         
  -1   4   5       1420.85       1428.21        23.94 o                         
   0   4   5        258.19        299.24         5.92 o                         
   1   4   5          7.29          9.45         1.29 o                         
   2   4   5        584.95        554.31         9.12 o                         
   3   4   5          1.07          1.87         1.29 o                         
   4   4   5        237.06        240.21         4.54 o                         
   5   4   5        509.26        458.85         6.71 o                         
   6   4   5         57.11         49.47         2.04 o                         
   7   4   5        619.48        601.30         9.34 o                         
   8   4   5          1.29          3.36         1.47 o                         
   9   4   5          0.34          2.19         1.45 o                         
  10   4   5          0.64         -1.30         1.30 o                         
  11   4   5          0.26          0.91         1.21 o                         
  12   4   5         19.11         18.27         1.42 o                         
  13   4   5        128.74        149.11         5.08 o                         
 -17   5   5        141.19        151.23         3.16 o                         
 -16   5   5          2.14          1.03         0.85 o                         
 -15   5   5        115.47        102.50         2.47 o                         
 -14   5   5         20.66         21.26         1.81 o                         
 -13   5   5        462.93        461.54         7.11 o                         
 -12   5   5        205.83        193.52         3.17 o                         
 -11   5   5        315.53        298.66         4.21 o                         
 -10   5   5         69.55         70.50         2.13 o                         
  -9   5   5        954.22        868.56        10.23 o                         
  -8   5   5        188.08        165.47         3.11 o                         
  -7   5   5       1181.51       1171.20        15.26 o                         
  -6   5   5        269.49        265.62         6.28 o                         
  -5   5   5         26.58         39.04         2.86 o                         
  -4   5   5        582.82        587.82        14.66 o                         
  -3   5   5        390.62        445.26         9.13 o                         
  -2   5   5          5.31          8.58         1.65 o                         
  -1   5   5        589.81        671.70        14.57 o                         
   0   5   5        311.82        302.58         7.05 o                         
   1   5   5        213.90        230.04         5.66 o                         
   2   5   5        154.22        138.58         3.36 o                         
   3   5   5       1031.93       1009.12        13.53 o                         
   4   5   5        198.76        182.23         3.28 o                         
   5   5   5        155.23        135.73         3.11 o                         
   6   5   5        212.73        217.47         3.86 o                         
   7   5   5         60.43         59.70         2.82 o                         
   8   5   5        317.98        298.50         5.63 o                         
   9   5   5        175.80        205.17         5.04 o                         
  10   5   5        195.44        221.47         5.04 o                         
  11   5   5          0.01          0.83         1.37 o                         
  12   5   5         91.17         88.31         3.50 o                         
  13   5   5         92.98        119.41         9.60 o                         
 -17   6   5          2.55          3.67         1.03 o                         
 -16   6   5         54.04         57.38         2.03 o                         
 -15   6   5          8.90         10.30         1.05 o                         
 -14   6   5          2.04          2.28         1.28 o                         
 -13   6   5         90.89         84.90         2.61 o                         
 -12   6   5          5.04          1.74         1.10 o                         
 -11   6   5        473.37        454.50         6.41 o                         
 -10   6   5         39.86         44.41         1.87 o                         
  -9   6   5         66.19         76.02         2.15 o                         
  -8   6   5          3.02          0.48         0.95 o                         
  -7   6   5         33.61         34.99         1.57 o                         
  -6   6   5        177.27        170.87         3.20 o                         
  -5   6   5        798.68        822.84        16.95 o                         
  -4   6   5        328.35        295.76         9.83 o                         
  -3   6   5         56.46         50.76         2.86 o                         
  -2   6   5         14.87         18.95         2.48 o                         
  -1   6   5        547.67        517.40         9.86 o                         
   0   6   5        266.65        228.27         5.14 o                         
   1   6   5       1270.70       1228.29        16.84 o                         
   2   6   5        232.73        220.71         4.07 o                         
   3   6   5        513.71        493.86         6.43 o                         
   4   6   5        165.19        147.50         2.95 o                         
   5   6   5        145.91        153.61         4.20 o                         
   6   6   5        216.97        204.28         4.50 o                         
   7   6   5       1317.43       1204.93        18.38 o                         
   8   6   5        282.74        261.65         6.48 o                         
   9   6   5        299.80        294.77         5.62 o                         
  10   6   5        109.59        119.06         3.59 o                         
  11   6   5        169.69        186.95         4.30 o                         
  12   6   5         46.22         43.13         2.02 o                         
 -16   7   5         38.97         36.20         2.07 o                         
 -15   7   5          0.01         -0.27         1.10 o                         
 -14   7   5          2.09         -0.15         0.94 o                         
 -13   7   5         87.05         87.74         2.36 o                         
 -12   7   5          7.18          7.17         1.03 o                         
 -11   7   5         17.90         14.04         1.26 o                         
 -10   7   5        253.93        233.20         3.90 o                         
  -9   7   5          6.36          8.16         1.18 o                         
  -8   7   5        226.36        218.60         3.48 o                         
  -7   7   5        428.82        438.50         5.85 o                         
  -6   7   5         28.33         26.62         1.40 o                         
  -5   7   5        524.70        512.33         9.19 o                         
  -4   7   5         25.53         22.17         1.56 o                         
  -3   7   5         14.71          9.64         1.37 o                         
  -2   7   5          5.99          6.16         1.27 o                         
  -1   7   5         32.88         29.76         1.81 o                         
   0   7   5         59.09         55.77         2.39 o                         
   1   7   5         59.48         64.10         2.32 o                         
   2   7   5         56.73         60.36         2.26 o                         
   3   7   5        218.56        220.11         3.74 o                         
   4   7   5         57.26         59.40         2.13 o                         
   5   7   5        219.25        197.08         3.80 o                         
   6   7   5         93.52         81.25         2.67 o                         
   7   7   5          0.92          4.63         1.50 o                         
   8   7   5        133.70        143.64         4.32 o                         
   9   7   5         17.23         16.07         1.85 o                         
  10   7   5          1.03          5.18         1.85 o                         
  11   7   5          4.88          6.98         1.20 o                         
  12   7   5         18.50         19.72         3.80 o                         
 -16   8   5          3.45          3.27         1.26 o                         
 -15   8   5         15.41         11.30         1.02 o                         
 -14   8   5         50.47         52.21         1.99 o                         
 -13   8   5         36.21         43.93         1.62 o                         
 -12   8   5         13.27         12.56         1.12 o                         
 -11   8   5        166.80        163.33         3.55 o                         
 -10   8   5        134.94        132.88         2.89 o                         
  -9   8   5        313.03        300.30         4.74 o                         
  -8   8   5          2.56          2.99         1.10 o                         
  -7   8   5        567.25        547.55         7.24 o                         
  -6   8   5        107.87        110.22         2.58 o                         
  -5   8   5        398.21        374.10         5.26 o                         
  -4   8   5          8.26         12.51         1.32 o                         
  -3   8   5        982.17        949.76        13.50 o                         
  -2   8   5          1.67          2.41         1.23 o                         
  -1   8   5        796.38        768.59        10.32 o                         
   0   8   5          3.85          9.20         1.30 o                         
   1   8   5        333.65        305.17         5.11 o                         
   2   8   5         29.23         30.91         1.85 o                         
   3   8   5        715.52        655.10        12.80 o                         
   4   8   5         35.96         43.77         2.13 o                         
   5   8   5         82.09         85.94         2.67 o                         
   6   8   5        131.13        141.57         3.65 o                         
   7   8   5        490.11        502.07        10.67 o                         
   8   8   5         43.91         47.07         3.05 o                         
   9   8   5         16.83         17.77         1.68 o                         
  10   8   5         35.87         42.11         2.58 o                         
  11   8   5        128.27        126.26         4.37 o                         
 -15   9   5          0.05         -1.11         1.11 o                         
 -14   9   5          0.48          0.37         0.90 o                         
 -13   9   5         91.96         82.77         2.26 o                         
 -12   9   5         51.45         50.99         1.75 o                         
 -11   9   5        170.54        177.78         3.81 o                         
 -10   9   5         56.88         58.09         2.14 o                         
  -9   9   5        123.94        124.66         3.05 o                         
  -8   9   5         43.78         41.76         1.88 o                         
  -7   9   5          9.82          9.79         1.26 o                         
  -6   9   5          0.27          3.59         1.20 o                         
  -5   9   5        667.43        693.89         9.36 o                         
  -4   9   5        247.80        203.22         3.71 o                         
  -3   9   5          9.04          8.92         1.38 o                         
  -2   9   5          1.24         -0.29         1.30 o                         
  -1   9   5          4.50          7.53         1.31 o                         
   0   9   5         76.72         65.11         2.60 o                         
   1   9   5        784.45        786.06        14.03 o                         
   2   9   5         14.33         10.76         1.51 o                         
   3   9   5          0.00          0.35         1.48 o                         
   4   9   5          3.46          1.44         1.51 o                         
   5   9   5        270.70        256.93         4.94 o                         
   6   9   5          5.51          1.64         1.38 o                         
   7   9   5        106.78        100.46         3.47 o                         
   8   9   5         35.83         42.93         4.41 o                         
   9   9   5        284.71        284.22         6.03 o                         
  10   9   5         80.92         84.31         4.72 o                         
 -14  10   5         49.37         49.62         2.31 o                         
 -13  10   5         32.78         31.76         2.02 o                         
 -12  10   5         25.19         27.77         1.34 o                         
 -11  10   5         29.38         26.98         1.44 o                         
 -10  10   5          0.24          1.25         0.98 o                         
  -9  10   5         17.46         26.54         1.70 o                         
  -8  10   5        655.12        666.47         9.65 o                         
  -7  10   5        318.76        306.68         5.19 o                         
  -6  10   5          3.96          3.48         1.17 o                         
  -5  10   5        126.06        109.29         2.85 o                         
  -4  10   5       1680.93       1552.20        18.65 o                         
  -3  10   5        115.38        110.92         3.03 o                         
  -2  10   5         30.96         25.14         1.83 o                         
  -1  10   5        104.02        106.48         3.28 o                         
   0  10   5       1477.23       1336.33        18.34 o                         
   1  10   5        205.91        181.14         4.08 o                         
   2  10   5        200.12        188.61         4.15 o                         
   3  10   5        742.23        704.15        10.66 o                         
   4  10   5        480.09        450.95         7.43 o                         
   5  10   5         10.73         16.52         1.45 o                         
   6  10   5         38.93         36.67         2.06 o                         
   7  10   5        309.53        276.74         5.99 o                         
   8  10   5          2.72          0.46         3.02 o                         
   9  10   5         13.04          9.13         1.39 o                         
 -13  11   5          8.97         11.17         1.63 o                         
 -12  11   5          0.01         -0.94         0.94 o                         
 -11  11   5         48.41         43.91         2.01 o                         
 -10  11   5        230.43        215.91         4.19 o                         
  -9  11   5         11.43         12.30         1.18 o                         
  -8  11   5          0.01          0.01         0.97 o                         
  -7  11   5         59.18         61.64         2.30 o                         
  -6  11   5         96.68         87.80         2.75 o                         
  -5  11   5          6.56          6.23         1.19 o                         
  -4  11   5         13.21          4.93         1.19 o                         
  -3  11   5         63.40         60.52         2.38 o                         
  -2  11   5         29.77         27.66         1.93 o                         
  -1  11   5        125.98        115.55         3.78 o                         
   0  11   5         96.28         87.71         3.22 o                         
   1  11   5          0.95         -1.08         1.31 o                         
   2  11   5        200.10        193.13         4.50 o                         
   3  11   5        203.40        176.59         3.93 o                         
   4  11   5         49.09         45.08         2.17 o                         
   5  11   5         43.83         44.54         2.75 o                         
   6  11   5         47.85         41.15         2.78 o                         
   7  11   5        121.09        100.69         3.60 o                         
   8  11   5         14.27          7.64         3.05 o                         
 -11  12   5          0.39          0.35         0.85 o                         
 -10  12   5         22.17         25.60         1.93 o                         
  -9  12   5         10.42         10.38         1.23 o                         
  -8  12   5         26.07         19.93         1.40 o                         
  -7  12   5        269.89        261.28         4.66 o                         
  -6  12   5         16.67         13.37         1.36 o                         
  -5  12   5        331.08        317.51         5.46 o                         
  -4  12   5        172.76        176.52         3.72 o                         
  -3  12   5        105.85        102.21         2.92 o                         
  -2  12   5          4.03          4.21         1.16 o                         
  -1  12   5         65.52         60.79         2.57 o                         
   0  12   5        145.42        146.99         3.93 o                         
   1  12   5        379.88        406.59         9.24 o                         
   2  12   5         25.77         31.10         3.53 o                         
   3  12   5        283.00        276.86         5.78 o                         
   4  12   5         18.42         12.56         2.30 o                         
   5  12   5          0.10          0.96         1.05 o                         
   6  12   5        142.65        136.40         5.16 o                         
   7  12   5          2.85          0.19         2.17 o                         
  -9  13   5         90.91         86.33         2.35 o                         
  -8  13   5          0.01         -0.80         0.80 o                         
  -7  13   5         23.04         27.52         1.65 o                         
  -6  13   5         11.22         13.54         1.41 o                         
  -5  13   5         41.78         35.91         1.93 o                         
  -4  13   5         23.61         22.08         1.52 o                         
  -3  13   5         36.21         39.43         2.16 o                         
  -2  13   5          2.74          2.39         1.01 o                         
  -1  13   5         17.02         18.68         1.49 o                         
   0  13   5          3.30          1.28         1.12 o                         
   1  13   5         65.98         61.23         2.35 o                         
   2  13   5         27.58         24.74         1.97 o                         
   3  13   5         69.59         71.56         2.46 o                         
   4  13   5          0.04          0.65         1.31 o                         
   5  13   5         79.21         70.07         2.95 o                         
  -7  14   5          1.21          2.47         2.30 o                         
  -6  14   5         28.58         35.53         1.87 o                         
  -5  14   5         14.63         27.19         2.30 o                         
  -4  14   5         24.60         25.39         1.82 o                         
  -3  14   5         87.07        113.74         3.29 o                         
  -2  14   5          2.05          2.31         0.91 o                         
  -1  14   5         22.23         34.04         2.54 o                         
   0  14   5          6.18          3.99         0.92 o                         
   1  14   5          2.74          8.44         1.09 o                         
   2  14   5          0.63          2.69         1.24 o                         
 -18   0   6         27.49         15.47         3.61 o                         
 -17   0   6         47.58         53.63         4.35 o                         
 -16   0   6          5.89          4.51         1.96 o                         
 -15   0   6         35.92         43.30         3.03 o                         
 -14   0   6          0.45          1.51         1.27 o                         
 -13   0   6        394.18        406.53         7.17 o                         
 -12   0   6        152.97        147.27         3.58 o                         
 -11   0   6        371.26        368.00         6.62 o                         
 -10   0   6         79.86         77.51         2.99 o                         
  -9   0   6        156.43        189.99         4.78 o                         
  -8   0   6        267.97        242.91         8.51 o                         
  -7   0   6         10.56         12.37         2.25 o                         
  -6   0   6         31.60         30.96         2.90 o                         
  -5   0   6       1377.32       1579.73        40.28 o                         
  -4   0   6          3.19          1.58         1.50 o                         
  -3   0   6        254.77        289.27         9.21 o                         
  -2   0   6         85.51         80.83         4.09 o                         
  -1   0   6        149.78        188.03         8.96 o                         
   0   0   6         31.99         25.93         2.92 o                         
   1   0   6        577.40        668.20        18.98 o                         
   2   0   6        361.97        363.82        11.84 o                         
   3   0   6        150.76        128.27         5.59 o                         
   4   0   6        276.48        267.04         7.08 o                         
   5   0   6        130.23        143.38         4.28 o                         
   6   0   6         35.19         36.29         2.38 o                         
   7   0   6         59.33         68.15         4.22 o                         
   8   0   6        205.59        206.60         7.72 o                         
   9   0   6        300.98        280.79         7.22 o                         
  10   0   6          8.65          3.78         1.96 o                         
  11   0   6         13.79         13.25         2.54 o                         
  12   0   6        308.63        295.80         9.15 o                         
  13   0   6         68.55         84.93         9.13 o                         
 -18   1   6         85.77         87.48         3.27 o                         
 -17   1   6         60.11         66.29         2.62 o                         
 -16   1   6          2.44          4.71         1.09 o                         
 -15   1   6          8.88         11.08         1.87 o                         
 -14   1   6         91.40         95.32         2.40 o                         
 -13   1   6         27.12         24.93         1.32 o                         
 -12   1   6         33.07         37.38         1.52 o                         
 -11   1   6         29.78         33.36         1.41 o                         
 -10   1   6        206.78        189.85         3.21 o                         
  -9   1   6         77.24         87.99         2.31 o                         
  -8   1   6         24.99         22.00         2.12 o                         
  -7   1   6        329.63        334.47         8.13 o                         
  -6   1   6        160.64        163.25         4.38 o                         
  -5   1   6       1090.97       1322.02        24.28 o                         
  -4   1   6         45.01         47.07         2.28 o                         
  -3   1   6        311.80        350.13         7.56 o                         
  -2   1   6         16.69         20.04         1.78 o                         
  -1   1   6       1587.08       1876.24        33.67 o                         
   0   1   6        179.75        157.57         4.43 o                         
   1   1   6         21.26         18.55         1.95 o                         
   2   1   6          3.56          3.98         1.50 o                         
   3   1   6        287.37        311.28         6.29 o                         
   4   1   6        214.64        213.11         4.09 o                         
   5   1   6        172.87        155.30         3.16 o                         
   6   1   6        272.57        284.49         4.55 o                         
   7   1   6         22.52         18.46         1.58 o                         
   8   1   6        194.28        204.97         4.49 o                         
   9   1   6        108.41        109.84         3.03 o                         
  10   1   6          9.62         14.80         1.48 o                         
  11   1   6         66.28         62.77         3.12 o                         
  12   1   6        292.66        304.11        10.58 o                         
  13   1   6         35.09         41.57         3.47 o                         
 -18   2   6        188.46        211.02         4.61 o                         
 -17   2   6        166.10        186.00         4.69 o                         
 -16   2   6         20.56         22.95         1.51 o                         
 -15   2   6         40.28         43.27         2.52 o                         
 -14   2   6        370.62        380.00         6.04 o                         
 -13   2   6          3.98          4.51         0.98 o                         
 -12   2   6         64.08         63.97         2.49 o                         
 -11   2   6          1.16         -0.19         0.91 o                         
 -10   2   6        104.03         96.71         2.31 o                         
  -9   2   6        218.06        214.30         3.68 o                         
  -8   2   6         93.90         83.26         3.17 o                         
  -7   2   6        481.03        453.29        10.62 o                         
  -6   2   6        127.23        127.88         3.76 o                         
  -5   2   6         11.76         11.95         1.67 o                         
  -4   2   6          9.97          8.35         1.33 o                         
  -3   2   6          0.22          1.00         1.01 o                         
  -2   2   6         52.90         74.86         2.78 o                         
  -1   2   6         14.00         20.32         2.11 o                         
   0   2   6        424.84        438.85         9.32 o                         
   1   2   6        258.74        285.46         7.46 o                         
   2   2   6          4.73          1.66         1.41 o                         
   3   2   6        217.40        212.45         3.86 o                         
   4   2   6        132.10        123.38         2.81 o                         
   5   2   6         39.46         39.40         1.80 o                         
   6   2   6        305.24        300.52         5.04 o                         
   7   2   6          2.10          2.91         1.37 o                         
   8   2   6         31.55         33.14         1.73 o                         
   9   2   6         71.49         65.98         3.28 o                         
  10   2   6         52.37         76.16         3.18 o                         
  11   2   6         36.63         42.76         2.43 o                         
  12   2   6          1.85          2.70         1.42 o                         
 -18   3   6         15.11         16.17         1.75 o                         
 -17   3   6          0.24          1.90         1.10 o                         
 -16   3   6         42.14         46.38         2.10 o                         
 -15   3   6          2.31          3.14         0.99 o                         
 -14   3   6         17.57         15.16         1.29 o                         
 -13   3   6          1.72          4.32         1.14 o                         
 -12   3   6       1274.71       1220.51        15.45 o                         
 -11   3   6        283.10        283.53         4.12 o                         
 -10   3   6        147.54        131.73         2.61 o                         
  -9   3   6         55.92         53.36         1.93 o                         
  -8   3   6        377.89        332.41         5.10 o                         
  -7   3   6        399.85        363.43         8.05 o                         
  -6   3   6        270.07        280.27         6.47 o                         
  -5   3   6        547.43        502.26        10.14 o                         
  -4   3   6       1783.99       1712.99        30.70 o                         
  -3   3   6         66.01         60.81         3.31 o                         
  -2   3   6       2108.49       2069.63        42.09 o                         
  -1   3   6        711.43        652.15        12.83 o                         
   0   3   6       1486.97       1384.13        43.56 o                         
   1   3   6          2.11          2.42         1.54 o                         
   2   3   6         49.03         52.08         2.05 o                         
   3   3   6        318.28        285.26         5.92 o                         
   4   3   6         95.15         95.29         2.94 o                         
   5   3   6          8.18         11.44         1.98 o                         
   6   3   6        678.48        639.26         8.74 o                         
   7   3   6         30.54         38.95         2.12 o                         
   8   3   6        536.23        520.11         9.64 o                         
   9   3   6          4.84          3.04         1.93 o                         
  10   3   6         25.42         22.17         1.91 o                         
  11   3   6          7.28          4.44         1.16 o                         
  12   3   6          4.76          5.35         2.78 o                         
 -17   4   6        112.71        132.11         2.87 o                         
 -16   4   6        145.04        138.82         2.87 o                         
 -15   4   6          0.29          0.33         0.98 o                         
 -14   4   6          5.86          2.46         1.07 o                         
 -13   4   6         50.11         57.60         2.20 o                         
 -12   4   6        352.06        332.80         5.27 o                         
 -11   4   6         50.71         54.82         2.29 o                         
 -10   4   6          4.95          6.64         1.30 o                         
  -9   4   6          3.28          2.99         1.10 o                         
  -8   4   6        185.90        173.38         3.16 o                         
  -7   4   6        212.28        217.20         4.35 o                         
  -6   4   6         16.66         25.90         2.82 o                         
  -5   4   6         15.73         19.42         2.39 o                         
  -4   4   6         17.66         19.42         2.12 o                         
  -3   4   6          1.16          3.52         1.87 o                         
  -2   4   6        173.30        165.28         7.39 o                         
  -1   4   6        310.28        335.93         8.19 o                         
   0   4   6         44.39         43.34         3.22 o                         
   1   4   6        697.62        708.39        14.21 o                         
   2   4   6        156.54        164.75         3.41 o                         
   3   4   6        299.03        295.27         6.17 o                         
   4   4   6         30.74         27.99         1.83 o                         
   5   4   6       1047.93        994.08        14.29 o                         
   6   4   6          2.23          4.70         1.65 o                         
   7   4   6         44.99         51.75         3.48 o                         
   8   4   6         98.46         90.41         3.25 o                         
   9   4   6        251.33        252.26         5.37 o                         
  10   4   6         21.52         21.49         1.73 o                         
  11   4   6          2.46         -0.69         1.07 o                         
  12   4   6         85.21         90.26         4.14 o                         
 -17   5   6        147.39        143.13         3.14 o                         
 -16   5   6         81.72         79.60         2.10 o                         
 -15   5   6         26.17         21.41         1.41 o                         
 -14   5   6         39.76         38.00         1.91 o                         
 -13   5   6        540.19        535.97         8.09 o                         
 -12   5   6       1217.02       1218.90        16.54 o                         
 -11   5   6        458.42        447.18         6.75 o                         
 -10   5   6         26.65         28.66         1.56 o                         
  -9   5   6        324.48        307.29         5.04 o                         
  -8   5   6        231.51        244.07         4.11 o                         
  -7   5   6        874.65        822.61        11.24 o                         
  -6   5   6        246.25        225.43         4.02 o                         
  -5   5   6          0.57          1.93         1.19 o                         
  -4   5   6       1325.98       1294.51        29.04 o                         
  -3   5   6         47.53         48.20         4.26 o                         
  -2   5   6       1608.26       1572.81        31.39 o                         
  -1   5   6         44.94         40.99         2.26 o                         
   0   5   6        430.50        413.45         6.84 o                         
   1   5   6        322.12        314.81         6.37 o                         
   2   5   6         64.40         64.16         2.36 o                         
   3   5   6         22.13         28.94         2.19 o                         
   4   5   6         12.22          9.21         1.45 o                         
   5   5   6        249.65        235.59         6.43 o                         
   6   5   6        634.78        586.19        13.33 o                         
   7   5   6         27.60         24.75         1.93 o                         
   8   5   6        159.77        164.54         4.78 o                         
   9   5   6         22.50         20.02         1.72 o                         
  10   5   6          0.36         -0.98         1.24 o                         
  11   5   6         29.33         25.35         1.86 o                         
  12   5   6         22.26         24.36         3.23 o                         
 -17   6   6         43.61         46.54         1.83 o                         
 -16   6   6        224.22        219.18         3.97 o                         
 -15   6   6          2.89          4.29         1.02 o                         
 -14   6   6         23.58         33.31         1.79 o                         
 -13   6   6        356.01        378.12         6.72 o                         
 -12   6   6        762.72        734.05        11.01 o                         
 -11   6   6         46.99         47.95         2.00 o                         
 -10   6   6         70.94         78.11         2.48 o                         
  -9   6   6          2.48          1.76         1.06 o                         
  -8   6   6        801.09        777.33        10.28 o                         
  -7   6   6         76.62         72.91         2.12 o                         
  -6   6   6         15.87         24.79         1.49 o                         
  -5   6   6          0.53          2.93         1.47 o                         
  -4   6   6         83.82         91.50         2.93 o                         
  -3   6   6         22.01         26.35         2.33 o                         
  -2   6   6         67.26         77.68         3.25 o                         
  -1   6   6         34.05         39.14         2.33 o                         
   0   6   6        244.40        214.18         5.42 o                         
   1   6   6          1.71          3.49         1.27 o                         
   2   6   6        396.12        386.48         6.29 o                         
   3   6   6          0.47         -0.56         1.90 o                         
   4   6   6        380.68        354.42         7.83 o                         
   5   6   6         34.48         35.09         2.11 o                         
   6   6   6        165.09        160.77         5.95 o                         
   7   6   6        281.57        281.19         7.60 o                         
   8   6   6         58.77         52.38         2.64 o                         
   9   6   6         12.69         13.06         1.62 o                         
  10   6   6         61.86         65.65         3.22 o                         
  11   6   6         29.46         30.29         2.02 o                         
 -16   7   6         20.54         20.07         1.23 o                         
 -15   7   6          2.93          1.10         0.96 o                         
 -14   7   6         90.00         82.59         2.46 o                         
 -13   7   6         13.24         11.75         1.39 o                         
 -12   7   6        215.36        217.65         4.23 o                         
 -11   7   6         58.70         60.38         2.18 o                         
 -10   7   6        221.84        208.42         3.86 o                         
  -9   7   6        113.46        122.48         2.85 o                         
  -8   7   6          4.14          5.63         1.61 o                         
  -7   7   6         39.22         46.91         1.98 o                         
  -6   7   6        740.48        663.85         9.50 o                         
  -5   7   6        216.93        218.35         4.11 o                         
  -4   7   6         52.09         68.85         2.40 o                         
  -3   7   6         27.38         33.66         1.99 o                         
  -2   7   6         46.71         39.37         2.71 o                         
  -1   7   6        110.19        120.13         3.57 o                         
   0   7   6         19.28         12.15         1.57 o                         
   1   7   6         32.07         39.18         3.27 o                         
   2   7   6        239.92        214.90         4.26 o                         
   3   7   6         14.89         16.21         1.59 o                         
   4   7   6         52.21         64.82         2.65 o                         
   5   7   6          2.07          3.74         1.44 o                         
   6   7   6         36.79         37.80         3.16 o                         
   7   7   6         28.56         33.76         2.19 o                         
   8   7   6          5.22          6.09         1.52 o                         
   9   7   6         28.59         24.85         1.91 o                         
  10   7   6         83.27         88.59         3.81 o                         
 -15   8   6        102.43        104.84         2.42 o                         
 -14   8   6         49.09         52.16         1.94 o                         
 -13   8   6         22.53         25.08         1.64 o                         
 -12   8   6        233.95        234.31         4.42 o                         
 -11   8   6         20.55         17.95         1.89 o                         
 -10   8   6        305.19        322.30         5.58 o                         
  -9   8   6        228.70        219.50         3.91 o                         
  -8   8   6        187.61        182.69         3.31 o                         
  -7   8   6        476.88        456.18         6.62 o                         
  -6   8   6        676.41        711.73        11.17 o                         
  -5   8   6        513.98        479.53         6.78 o                         
  -4   8   6          1.15          4.67         1.19 o                         
  -3   8   6         97.34        103.39         4.16 o                         
  -2   8   6        461.77        506.84        11.07 o                         
  -1   8   6       1205.12       1104.20        15.42 o                         
   0   8   6        211.82        211.29         5.62 o                         
   1   8   6          7.34         10.80         1.71 o                         
   2   8   6        310.75        334.07         6.07 o                         
   3   8   6        837.69        759.04        12.85 o                         
   4   8   6         72.83         75.38         4.41 o                         
   5   8   6          1.13          0.99         1.99 o                         
   6   8   6         48.98         55.30         3.62 o                         
   7   8   6         30.88         23.96         2.80 o                         
   8   8   6         53.55         57.51         3.07 o                         
   9   8   6         16.24         17.29         2.85 o                         
  10   8   6         37.47         32.31         2.40 o                         
 -14   9   6          2.83          2.57         1.03 o                         
 -13   9   6         16.17         13.43         1.14 o                         
 -12   9   6        326.35        331.73         5.89 o                         
 -11   9   6        137.80        142.85         2.97 o                         
 -10   9   6          5.57          6.10         1.48 o                         
  -9   9   6         67.79         58.32         2.39 o                         
  -8   9   6        961.46        934.65        11.91 o                         
  -7   9   6        236.65        221.46         3.95 o                         
  -6   9   6        189.95        195.58         3.86 o                         
  -5   9   6          6.29         -0.40         1.12 o                         
  -4   9   6        155.81        153.66         3.32 o                         
  -3   9   6         40.19         44.11         2.16 o                         
  -2   9   6        400.42        394.20         7.02 o                         
  -1   9   6        132.94        153.81         4.12 o                         
   0   9   6          0.19         -1.37         1.37 o                         
   1   9   6         15.28         10.35         1.55 o                         
   2   9   6        983.71        959.64        15.67 o                         
   3   9   6        139.40        130.54         4.54 o                         
   4   9   6        243.26        227.92         7.22 o                         
   5   9   6        109.77        100.84         3.38 o                         
   6   9   6        172.66        173.86         5.48 o                         
   7   9   6         47.48         56.17         3.26 o                         
   8   9   6         49.14         50.86         2.96 o                         
   9   9   6          1.16          1.61         1.35 o                         
 -13  10   6          0.26         -0.86         0.86 o                         
 -12  10   6          8.80          3.84         1.74 o                         
 -11  10   6         11.19         13.95         1.08 o                         
 -10  10   6         37.02         35.69         2.08 o                         
  -9  10   6         93.51         86.28         2.37 o                         
  -8  10   6          0.44          1.44         1.07 o                         
  -7  10   6        208.49        207.82         4.13 o                         
  -6  10   6        187.31        194.25         4.20 o                         
  -5  10   6         64.57         57.53         2.19 o                         
  -4  10   6         74.25         73.43         2.48 o                         
  -3  10   6         47.88         39.66         2.04 o                         
  -2  10   6        430.16        443.70         7.63 o                         
  -1  10   6        118.34        119.49         3.30 o                         
   0  10   6          4.42          5.79         1.82 o                         
   1  10   6         12.91         19.06         2.23 o                         
   2  10   6        165.60        168.53         4.53 o                         
   3  10   6         81.84         87.06         3.19 o                         
   4  10   6          0.06          0.12         1.23 o                         
   5  10   6         12.21          8.73         1.29 o                         
   6  10   6         85.38         89.22         3.94 o                         
   7  10   6          8.59          6.41         1.50 o                         
   8  10   6         32.50         31.35         3.63 o                         
 -12  11   6          3.39          3.33         1.10 o                         
 -11  11   6          0.10         -0.78         1.69 o                         
 -10  11   6         64.67         64.69         2.19 o                         
  -9  11   6         10.49          6.70         1.04 o                         
  -8  11   6         79.14         89.94         2.46 o                         
  -7  11   6          0.06          0.68         0.98 o                         
  -6  11   6         74.43         83.66         2.93 o                         
  -5  11   6          1.72          1.21         1.55 o                         
  -4  11   6         19.99         16.64         1.40 o                         
  -3  11   6          1.94          1.52         1.18 o                         
  -2  11   6         10.71          5.24         1.36 o                         
  -1  11   6         19.20         13.49         1.52 o                         
   0  11   6        155.92        168.74         4.03 o                         
   1  11   6         10.32         10.51         1.39 o                         
   2  11   6         95.34        110.12         4.99 o                         
   3  11   6         12.33          9.34         1.63 o                         
   4  11   6          0.54         -1.12         1.44 o                         
   5  11   6          0.42          1.86         2.73 o                         
   6  11   6         85.46         72.03         3.80 o                         
   7  11   6          0.00         -1.02         1.68 o                         
 -11  12   6          0.22          0.82         1.11 o                         
 -10  12   6          0.57          0.49         1.09 o                         
  -9  12   6          1.28          2.66         0.90 o                         
  -8  12   6         30.12         23.06         1.42 o                         
  -7  12   6          0.98          3.29         1.55 o                         
  -6  12   6          4.52          3.08         1.05 o                         
  -5  12   6          8.37          7.93         1.65 o                         
  -4  12   6          7.58          7.15         1.31 o                         
  -3  12   6          2.45          1.64         1.06 o                         
  -2  12   6          0.59          0.92         1.03 o                         
  -1  12   6          0.04          0.64         1.27 o                         
   0  12   6         55.77         51.30         2.61 o                         
   1  12   6          1.14          2.47         1.37 o                         
   2  12   6         14.39         12.18         1.26 o                         
   3  12   6         31.41         35.97         2.21 o                         
   4  12   6         31.41         19.43         2.64 o                         
   5  12   6          0.22          3.95         2.63 o                         
  -8  13   6         34.98         40.60         2.74 o                         
  -7  13   6          0.04         -0.34         0.82 o                         
  -6  13   6         99.29        105.45         4.57 o                         
  -5  13   6         21.41         25.61         1.70 o                         
  -4  13   6          6.89          8.04         2.19 o                         
  -3  13   6          5.09          7.59         1.97 o                         
  -2  13   6          6.37          7.12         1.70 o                         
  -1  13   6          3.45          4.34         1.03 o                         
   0  13   6         50.01         45.30         2.08 o                         
   1  13   6         30.44         32.79         1.75 o                         
   2  13   6         50.11         48.04         2.10 o                         
  -4  14   6          0.01          1.47         1.75 o                         
  -3  14   6          0.33          0.47         0.84 o                         
  -2  14   6          5.43          5.80         1.26 o                         
 -18   1   7        214.70        249.68         8.55 o                         
 -17   1   7          2.30          0.90         1.69 o                         
 -16   1   7        357.15        357.79         6.33 o                         
 -15   1   7         43.28         51.12         1.99 o                         
 -14   1   7         35.52         44.77         1.81 o                         
 -13   1   7        590.78        573.56         7.04 o                         
 -12   1   7        476.44        469.71         5.88 o                         
 -11   1   7        582.15        615.47         6.85 o                         
 -10   1   7        370.88        361.29         4.47 o                         
  -9   1   7        364.05        352.90         4.51 o                         
  -8   1   7       1846.49       1886.92        26.23 o                         
  -7   1   7         65.53         76.35         2.29 o                         
  -6   1   7        263.00        286.88         6.84 o                         
  -5   1   7        832.09        836.18        16.25 o                         
  -4   1   7        864.17       1018.71        19.39 o                         
  -3   1   7       2373.37       2492.96        44.36 o                         
  -2   1   7       1288.91       1376.50        25.51 o                         
  -1   1   7       1071.28       1129.03        21.43 o                         
   0   1   7        164.07        160.91         4.83 o                         
   1   1   7        193.93        211.05         4.20 o                         
   2   1   7       1444.37       1403.63        16.95 o                         
   3   1   7         63.38         66.90         2.38 o                         
   4   1   7        246.52        233.08         4.13 o                         
   5   1   7        804.43        801.19        13.44 o                         
   6   1   7        341.56        356.15         6.45 o                         
   7   1   7        325.29        324.09         5.65 o                         
   8   1   7        204.92        230.01         8.65 o                         
   9   1   7          0.00         -1.07         1.18 o                         
  10   1   7        154.40        172.58         4.76 o                         
  11   1   7         11.04         13.07         1.83 o                         
 -18   2   7         16.39         15.30         1.33 o                         
 -17   2   7          0.09          0.58         1.06 o                         
 -16   2   7         19.83         17.04         1.21 o                         
 -15   2   7          3.05          2.19         1.00 o                         
 -14   2   7        165.78        177.28         3.45 o                         
 -13   2   7        117.26        106.41         2.44 o                         
 -12   2   7        191.93        214.20         3.44 o                         
 -11   2   7         79.43         70.12         2.70 o                         
 -10   2   7         28.22         22.85         1.25 o                         
  -9   2   7          2.51          2.63         0.94 o                         
  -8   2   7         39.93         47.03         1.94 o                         
  -7   2   7         23.88         20.01         1.30 o                         
  -6   2   7        278.97        261.13         4.46 o                         
  -5   2   7        161.87        176.68         4.88 o                         
  -4   2   7        164.58        170.02         4.78 o                         
  -3   2   7        235.45        278.56         6.67 o                         
  -2   2   7        118.30        120.94         3.97 o                         
  -1   2   7         40.59         35.45         2.33 o                         
   0   2   7        120.82        108.28         2.96 o                         
   1   2   7         18.16         14.07         1.66 o                         
   2   2   7         12.28         17.78         1.41 o                         
   3   2   7        143.99        136.49         3.36 o                         
   4   2   7        119.21        118.63         2.95 o                         
   5   2   7          5.29          3.60         1.28 o                         
   6   2   7         84.29         94.93         3.12 o                         
   7   2   7         21.22         18.91         1.44 o                         
   8   2   7        274.95        293.76         8.12 o                         
   9   2   7         15.50         19.56         2.20 o                         
  10   2   7         12.37          8.82         1.24 o                         
  11   2   7         66.75         75.86         4.30 o                         
 -17   3   7          1.47          3.36         0.98 o                         
 -16   3   7          4.66          3.99         0.91 o                         
 -15   3   7         68.60         62.18         2.21 o                         
 -14   3   7          6.71          4.58         1.59 o                         
 -13   3   7          6.44          3.33         1.08 o                         
 -12   3   7        171.29        171.95         3.49 o                         
 -11   3   7        118.82        115.77         2.60 o                         
 -10   3   7          2.45          2.97         1.00 o                         
  -9   3   7         34.95         26.43         1.36 o                         
  -8   3   7        614.21        575.95         8.11 o                         
  -7   3   7        621.35        611.79         8.42 o                         
  -6   3   7          3.11          6.25         1.01 o                         
  -5   3   7         68.53         75.21         2.20 o                         
  -4   3   7         68.65         68.70         2.19 o                         
  -3   3   7        120.13        148.32         3.18 o                         
  -2   3   7        129.18        138.39         3.11 o                         
  -1   3   7         21.72         30.08         1.73 o                         
   0   3   7          0.24          2.11         1.28 o                         
   1   3   7        466.65        437.97         7.04 o                         
   2   3   7        296.49        290.22         5.20 o                         
   3   3   7         58.88         51.88         2.27 o                         
   4   3   7         62.16         63.18         2.39 o                         
   5   3   7         20.16         18.76         1.53 o                         
   6   3   7        203.94        208.39         5.13 o                         
   7   3   7          7.26          5.63         1.72 o                         
   8   3   7        110.17        118.02         3.80 o                         
   9   3   7         16.65         17.62         1.61 o                         
  10   3   7        115.68        124.89         3.67 o                         
  11   3   7         10.28         15.44         3.02 o                         
 -17   4   7          0.62          0.03         0.88 o                         
 -16   4   7         35.45         37.66         1.65 o                         
 -15   4   7          3.64          2.23         0.98 o                         
 -14   4   7         80.29         83.52         2.34 o                         
 -13   4   7         81.69         68.36         2.40 o                         
 -12   4   7        150.80        153.30         3.14 o                         
 -11   4   7         95.85         88.78         2.64 o                         
 -10   4   7          0.21         -0.68         1.54 o                         
  -9   4   7          0.28         -0.30         1.00 o                         
  -8   4   7         92.69         97.21         2.60 o                         
  -7   4   7         18.27         19.97         1.43 o                         
  -6   4   7          9.45         10.15         1.26 o                         
  -5   4   7        567.31        554.48         9.36 o                         
  -4   4   7         10.87         13.22         1.28 o                         
  -3   4   7        674.64        695.65        12.67 o                         
  -2   4   7        156.67        159.03         4.26 o                         
  -1   4   7        181.49        174.34         4.33 o                         
   0   4   7         38.48         42.28         2.09 o                         
   1   4   7         81.93         87.72         2.76 o                         
   2   4   7        317.13        298.97         5.58 o                         
   3   4   7          0.00          0.05         1.22 o                         
   4   4   7        110.98        109.01         3.98 o                         
   5   4   7        538.90        523.18        11.12 o                         
   6   4   7          4.45          2.44         1.61 o                         
   7   4   7        127.78        126.43         4.67 o                         
   8   4   7        307.68        333.53         7.37 o                         
   9   4   7         94.58         91.27         4.44 o                         
  10   4   7         36.58         31.74         2.02 o                         
  11   4   7         23.79         24.02         2.19 o                         
 -17   5   7          2.64          1.76         1.09 o                         
 -16   5   7         64.61         56.23         1.81 o                         
 -15   5   7         27.17         29.37         1.78 o                         
 -14   5   7         91.30         90.94         2.49 o                         
 -13   5   7         22.11         30.99         2.32 o                         
 -12   5   7         30.01         36.99         1.90 o                         
 -11   5   7         37.57         30.75         1.73 o                         
 -10   5   7        237.94        221.61         4.28 o                         
  -9   5   7          5.96          2.99         1.55 o                         
  -8   5   7         95.62        107.71         3.34 o                         
  -7   5   7        127.03        131.89         3.05 o                         
  -6   5   7        615.52        585.41         8.29 o                         
  -5   5   7          5.07          3.74         1.08 o                         
  -4   5   7        356.34        362.73         6.05 o                         
  -3   5   7        288.82        292.95         5.48 o                         
  -2   5   7        110.25        119.70         2.79 o                         
  -1   5   7        187.85        160.42         3.34 o                         
   0   5   7       1002.40        980.35        13.62 o                         
   1   5   7        565.83        548.19        10.84 o                         
   2   5   7         52.14         49.97         3.00 o                         
   3   5   7         55.20         52.94         3.14 o                         
   4   5   7        866.25        838.47        19.74 o                         
   5   5   7          6.98          9.17         1.65 o                         
   6   5   7         53.77         44.96         2.81 o                         
   7   5   7         79.05         89.22         3.43 o                         
   8   5   7        643.25        652.78        12.80 o                         
   9   5   7          0.07         -1.18         1.18 o                         
  10   5   7         79.21         77.13         2.73 o                         
 -16   6   7         75.51         67.62         2.02 o                         
 -15   6   7          3.45          1.93         1.00 o                         
 -14   6   7        240.85        241.92         4.35 o                         
 -13   6   7          5.98          4.22         1.13 o                         
 -12   6   7        188.70        170.25         3.78 o                         
 -11   6   7       1006.10       1009.45        13.21 o                         
 -10   6   7        229.91        229.00         4.64 o                         
  -9   6   7          5.35          8.86         1.74 o                         
  -8   6   7       1064.22       1039.63        15.34 o                         
  -7   6   7       2248.26       2176.19        28.49 o                         
  -6   6   7          5.97          8.31         1.20 o                         
  -5   6   7         42.15         46.00         1.98 o                         
  -4   6   7        343.62        347.86         7.26 o                         
  -3   6   7       3597.31       3589.88        54.33 o                         
  -2   6   7        681.67        648.47        10.48 o                         
  -1   6   7        325.16        326.09         6.09 o                         
   0   6   7         51.63         60.83         2.51 o                         
   1   6   7        933.19        889.78        13.40 o                         
   2   6   7        885.39        850.39        14.74 o                         
   3   6   7        271.43        252.92         6.13 o                         
   4   6   7        191.44        187.59         5.19 o                         
   5   6   7        453.12        449.97         9.03 o                         
   6   6   7         77.20         74.59         3.19 o                         
   7   6   7        233.02        220.94         5.25 o                         
   8   6   7        141.13        148.63         4.08 o                         
   9   6   7         49.37         43.89         2.71 o                         
  10   6   7          7.08          5.97         1.25 o                         
 -16   7   7         21.40         21.01         1.98 o                         
 -15   7   7         37.12         39.74         1.57 o                         
 -14   7   7         68.56         70.93         2.39 o                         
 -13   7   7         39.82         44.48         1.97 o                         
 -12   7   7        218.89        241.01         4.49 o                         
 -11   7   7        319.36        336.22         6.06 o                         
 -10   7   7          7.30          4.42         1.53 o                         
  -9   7   7         29.82         35.63         1.80 o                         
  -8   7   7        133.97        141.46         3.20 o                         
  -7   7   7        160.38        173.64         3.49 o                         
  -6   7   7         28.59         37.85         2.19 o                         
  -5   7   7         38.04         34.00         2.40 o                         
  -4   7   7        317.82        336.39         6.69 o                         
  -3   7   7        953.97       1001.12        16.43 o                         
  -2   7   7        195.82        228.21         6.00 o                         
  -1   7   7        269.21        251.13         7.86 o                         
   0   7   7        180.20        214.61         7.08 o                         
   1   7   7         20.67         28.66         1.92 o                         
   2   7   7        360.08        360.07         7.78 o                         
   3   7   7          0.49         -1.39         2.40 o                         
   4   7   7          0.04         -1.05         2.00 o                         
   5   7   7        292.22        303.13         7.83 o                         
   6   7   7        361.46        381.56         7.59 o                         
   7   7   7        130.49        129.39         3.86 o                         
   8   7   7         10.57          7.83         1.70 o                         
   9   7   7         14.74         12.39         1.47 o                         
 -15   8   7          5.57          5.41         1.13 o                         
 -14   8   7         18.96         17.21         1.12 o                         
 -13   8   7        113.78        123.93         2.92 o                         
 -12   8   7         53.37         52.35         2.16 o                         
 -11   8   7         32.43         24.86         1.75 o                         
 -10   8   7          0.89          4.66         1.74 o                         
  -9   8   7        233.73        244.31         4.73 o                         
  -8   8   7        117.64        134.49         2.94 o                         
  -7   8   7        465.41        447.12         7.04 o                         
  -6   8   7          2.45          0.70         1.17 o                         
  -5   8   7         59.39         58.08         2.68 o                         
  -4   8   7        154.21        169.06         4.23 o                         
  -3   8   7        721.25        662.26        10.81 o                         
  -2   8   7        166.65        160.98         4.44 o                         
  -1   8   7          8.82         14.96         1.65 o                         
   0   8   7         10.43         10.32         1.54 o                         
   1   8   7        422.36        366.43         7.63 o                         
   2   8   7        475.03        477.21         9.02 o                         
   3   8   7        182.74        179.82         7.64 o                         
   4   8   7          0.41         -1.78         2.11 o                         
   5   8   7         68.71         59.95         3.45 o                         
   6   8   7        246.89        234.81         6.15 o                         
   7   8   7         87.43         88.15         3.53 o                         
   8   8   7          0.95         -1.44         1.44 o                         
 -14   9   7         97.98        103.43         3.93 o                         
 -13   9   7         55.47         66.07         2.15 o                         
 -12   9   7         42.19         44.28         1.92 o                         
 -11   9   7         14.36         11.14         1.34 o                         
 -10   9   7          4.11          3.70         1.43 o                         
  -9   9   7          0.01          2.73         1.31 o                         
  -8   9   7         62.75         69.47         3.38 o                         
  -7   9   7        605.22        565.98         8.73 o                         
  -6   9   7          0.44          0.85         1.13 o                         
  -5   9   7        174.92        185.25         4.28 o                         
  -4   9   7         35.17         45.83         2.49 o                         
  -3   9   7        198.73        171.26         4.18 o                         
  -2   9   7          8.11         13.81         1.80 o                         
  -1   9   7         50.94         49.75         2.67 o                         
   0   9   7          3.59          5.04         1.35 o                         
   1   9   7        754.33        730.74        14.15 o                         
   2   9   7          1.07          2.60         1.28 o                         
   3   9   7         11.74          4.01         2.30 o                         
   4   9   7          2.40          2.22         2.13 o                         
   5   9   7         15.24         15.35         2.10 o                         
   6   9   7         53.26         42.04         3.16 o                         
   7   9   7         72.03         74.13         3.39 o                         
 -13  10   7          0.25         -0.83         0.83 o                         
 -12  10   7          0.03          2.76         0.95 o                         
 -11  10   7         49.96         51.80         2.30 o                         
 -10  10   7          7.44          7.25         1.27 o                         
  -9  10   7         61.38         68.62         2.23 o                         
  -8  10   7         45.03         40.85         1.81 o                         
  -7  10   7        755.09        762.07        11.76 o                         
  -6  10   7         11.78         14.18         1.34 o                         
  -5  10   7          1.98          2.58         1.79 o                         
  -4  10   7         11.62         15.04         2.64 o                         
  -3  10   7        554.65        508.00        13.03 o                         
  -2  10   7          0.78          0.88         1.22 o                         
  -1  10   7         44.38         50.94         2.43 o                         
   0  10   7          9.49          7.94         2.71 o                         
   1  10   7        452.05        451.30         9.13 o                         
   2  10   7          0.13          0.69         1.37 o                         
   3  10   7         40.39         40.24         4.91 o                         
   4  10   7          2.11          0.43         1.89 o                         
   5  10   7          0.01          2.74         2.12 o                         
   6  10   7          5.79          4.44         1.55 o                         
 -11  11   7         15.20         14.80         1.64 o                         
 -10  11   7          0.02          0.67         1.21 o                         
  -9  11   7         18.27         15.23         1.79 o                         
  -8  11   7          0.46          1.52         1.23 o                         
  -7  11   7        131.44        115.87         3.13 o                         
  -6  11   7          2.61          5.64         1.08 o                         
  -5  11   7          5.31          4.72         1.29 o                         
  -4  11   7         11.15         10.63         1.38 o                         
  -3  11   7         46.33         37.29         2.37 o                         
  -2  11   7          0.39          0.53         1.11 o                         
  -1  11   7         13.84         15.96         1.48 o                         
   0  11   7         11.43          9.78         1.27 o                         
   1  11   7         42.51         37.34         2.69 o                         
   2  11   7          0.02         -0.16         2.29 o                         
   3  11   7         50.39         33.58        10.20 o                         
   4  11   7          6.26          5.35         2.37 o                         
   5  11   7         15.80         19.92         4.11 o                         
  -9  12   7         77.35         61.21         3.35 o                         
  -8  12   7         14.77         15.21         3.82 o                         
  -7  12   7        191.58        161.96        13.42 o                         
  -6  12   7          0.01          1.94         1.37 o                         
  -5  12   7          0.66          1.85         1.27 o                         
  -4  12   7          0.12          1.22         1.05 o                         
  -3  12   7         25.10         12.54         1.43 o                         
  -2  12   7          1.94          1.81         1.34 o                         
  -1  12   7          3.66          6.49         1.73 o                         
   0  12   7          0.01          1.43         1.42 o                         
   1  12   7        113.38         94.63         7.57 o                         
   2  12   7          2.71          5.93         2.47 o                         
   3  12   7         77.30         69.95         6.42 o                         
  -6  13   7         66.27         84.91         6.58 o                         
  -5  13   7         20.46         27.34         3.21 o                         
  -4  13   7        203.66        213.02        13.51 o                         
  -3  13   7          3.25          3.61         2.63 o                         
  -2  13   7        194.65        223.34        12.51 o                         
  -1  13   7          9.07         10.86         3.13 o                         
   0  13   7         98.12        129.46         7.08 o                         
 -17   0   8         31.76         43.80         3.00 o                         
 -16   0   8         14.04         13.42         2.16 o                         
 -15   0   8          1.87          4.54         1.46 o                         
 -14   0   8        280.93        255.72         5.41 o                         
 -13   0   8         62.59         78.40         2.75 o                         
 -12   0   8         65.36         49.60         2.44 o                         
 -11   0   8         18.81         14.37         1.55 o                         
 -10   0   8        158.06        136.42         4.56 o                         
  -9   0   8        135.34        148.07         3.80 o                         
  -8   0   8        483.81        513.58         9.18 o                         
  -7   0   8         70.90         69.10         2.76 o                         
  -6   0   8       1886.32       1846.78        28.85 o                         
  -5   0   8        214.42        182.81         4.19 o                         
  -4   0   8          3.44          2.79         1.33 o                         
  -3   0   8         22.27         20.02         2.07 o                         
  -2   0   8        139.83        118.91         4.03 o                         
  -1   0   8        253.16        241.79         8.28 o                         
   0   0   8       2347.66       2281.61        50.01 o                         
   1   0   8         14.05         10.74         1.69 o                         
   2   0   8         24.27         25.53         2.37 o                         
   3   0   8        451.57        495.21        11.57 o                         
   4   0   8        372.36        390.96         8.79 o                         
   5   0   8          1.25          1.04         1.52 o                         
   6   0   8        413.21        413.05         9.89 o                         
   7   0   8        401.73        458.56        13.14 o                         
   8   0   8        600.82        644.25        17.37 o                         
   9   0   8         21.24         15.02         2.67 o                         
  10   0   8          0.56         -2.30         2.39 o                         
 -17   1   8         44.03         49.34         2.21 o                         
 -16   1   8         44.23         33.48         1.81 o                         
 -15   1   8         96.05         97.69         2.48 o                         
 -14   1   8        363.82        365.76         5.20 o                         
 -13   1   8         12.28          9.57         0.98 o                         
 -12   1   8        107.78        101.10         2.23 o                         
 -11   1   8        208.94        198.81         3.61 o                         
 -10   1   8        425.68        439.22         9.08 o                         
  -9   1   8        214.03        209.00         3.38 o                         
  -8   1   8        179.45        170.48         3.02 o                         
  -7   1   8        372.60        348.89         5.12 o                         
  -6   1   8        265.72        271.95         4.00 o                         
  -5   1   8         83.82         80.97         2.18 o                         
  -4   1   8        489.78        484.83         6.66 o                         
  -3   1   8         63.33         63.28         2.11 o                         
  -2   1   8         38.11         34.34         1.66 o                         
  -1   1   8          1.81          1.59         1.07 o                         
   0   1   8        396.27        392.74         5.59 o                         
   1   1   8        580.10        560.90         7.49 o                         
   2   1   8         13.60         17.33         1.40 o                         
   3   1   8         42.35         40.04         2.36 o                         
   4   1   8        237.70        242.31         4.47 o                         
   5   1   8        217.56        222.69         4.21 o                         
   6   1   8          1.45          2.38         1.16 o                         
   7   1   8         48.75         52.35         2.11 o                         
   8   1   8         37.44         42.78         2.33 o                         
   9   1   8        105.59        106.95         4.24 o                         
  10   1   8          9.88          9.87         2.33 o                         
 -17   2   8          2.22          5.77         1.19 o                         
 -16   2   8         67.40         82.69         2.06 o                         
 -15   2   8        376.04        373.40         5.83 o                         
 -14   2   8          6.15          4.61         1.00 o                         
 -13   2   8          4.88          2.13         0.91 o                         
 -12   2   8         30.11         23.92         1.29 o                         
 -11   2   8        784.36        729.68         8.77 o                         
 -10   2   8        146.06        143.36         2.82 o                         
  -9   2   8        199.28        179.43         3.17 o                         
  -8   2   8          0.00          1.10         0.93 o                         
  -7   2   8        195.97        188.25         3.17 o                         
  -6   2   8         17.35         16.46         1.18 o                         
  -5   2   8        471.41        455.83         6.24 o                         
  -4   2   8        968.66        998.34        12.03 o                         
  -3   2   8        168.56        170.18         3.41 o                         
  -2   2   8        459.18        451.62         7.93 o                         
  -1   2   8        152.27        135.20         3.15 o                         
   0   2   8          3.42          3.29         1.10 o                         
   1   2   8        665.61        649.80         8.72 o                         
   2   2   8         43.61         46.25         2.06 o                         
   3   2   8         11.14         20.34         1.58 o                         
   4   2   8         27.55         30.26         1.85 o                         
   5   2   8        366.82        347.98         6.26 o                         
   6   2   8         12.05         11.71         2.52 o                         
   7   2   8         63.97         83.76         3.15 o                         
   8   2   8         92.66        105.99         3.58 o                         
   9   2   8         91.99         83.83         3.01 o                         
  10   2   8         89.45        105.44         4.38 o                         
 -17   3   8        293.02        286.10         6.69 o                         
 -16   3   8         48.59         51.74         1.92 o                         
 -15   3   8         12.92         10.71         1.16 o                         
 -14   3   8          1.97          1.84         0.98 o                         
 -13   3   8        114.18         94.94         3.18 o                         
 -12   3   8         12.54         13.05         1.33 o                         
 -11   3   8         89.35         91.29         2.25 o                         
 -10   3   8        236.70        230.05         3.75 o                         
  -9   3   8        757.04        697.09        11.88 o                         
  -8   3   8        768.55        752.91        10.03 o                         
  -7   3   8          1.07          3.39         1.01 o                         
  -6   3   8        455.89        435.23         6.19 o                         
  -5   3   8        258.69        235.09         4.03 o                         
  -4   3   8       1459.22       1387.83        17.41 o                         
  -3   3   8        112.13        111.96         2.79 o                         
  -2   3   8        151.15        143.86         3.16 o                         
  -1   3   8        190.24        163.84         3.48 o                         
   0   3   8        939.70        908.12        13.71 o                         
   1   3   8         90.34         93.49         2.72 o                         
   2   3   8         36.35         40.48         2.24 o                         
   3   3   8        252.63        238.45         4.47 o                         
   4   3   8         15.30         10.92         1.26 o                         
   5   3   8         19.72         24.16         1.83 o                         
   6   3   8         42.55         50.81         2.89 o                         
   7   3   8         16.56         19.70         1.93 o                         
   8   3   8          2.16          1.40         1.15 o                         
   9   3   8         13.93         10.17         1.22 o                         
  10   3   8          9.26          6.45         1.46 o                         
 -17   4   8         61.37         67.00         2.08 o                         
 -16   4   8         36.01         28.58         1.51 o                         
 -15   4   8          3.31          1.15         0.92 o                         
 -14   4   8          2.44          2.46         1.01 o                         
 -13   4   8         20.83         24.98         1.48 o                         
 -12   4   8        311.17        288.23         4.96 o                         
 -11   4   8          0.05          1.25         1.10 o                         
 -10   4   8         38.64         36.35         1.97 o                         
  -9   4   8         74.52         78.11         2.44 o                         
  -8   4   8        346.03        309.36         7.24 o                         
  -7   4   8          4.21          4.41         1.10 o                         
  -6   4   8         44.95         49.24         2.09 o                         
  -5   4   8        227.17        246.87         4.76 o                         
  -4   4   8         12.84          8.00         1.35 o                         
  -3   4   8          3.12          2.97         1.12 o                         
  -2   4   8        135.75        124.66         3.22 o                         
  -1   4   8         38.01         40.31         2.36 o                         
   0   4   8         94.11        108.62         3.10 o                         
   1   4   8        100.08         90.63         3.39 o                         
   2   4   8        619.05        566.79        10.40 o                         
   3   4   8          0.37         -1.47         1.47 o                         
   4   4   8         28.00         31.91         2.33 o                         
   5   4   8        220.27        251.59         8.05 o                         
   6   4   8        335.79        340.29         8.20 o                         
   7   4   8          7.76          8.87         1.55 o                         
   8   4   8          9.05          5.80         1.27 o                         
   9   4   8         59.05         62.18         2.65 o                         
 -16   5   8          7.49          7.46         0.90 o                         
 -15   5   8        107.50        105.66         2.69 o                         
 -14   5   8        178.12        181.96         3.65 o                         
 -13   5   8         32.64         34.83         1.84 o                         
 -12   5   8          1.75         -0.25         1.43 o                         
 -11   5   8         14.54         11.25         1.34 o                         
 -10   5   8        417.29        408.71         6.46 o                         
  -9   5   8        101.32        104.62         3.24 o                         
  -8   5   8         18.42         24.91         1.97 o                         
  -7   5   8        131.98        123.19         3.80 o                         
  -6   5   8        118.03        119.17         3.73 o                         
  -5   5   8         19.01         17.24         1.84 o                         
  -4   5   8        168.70        166.34         3.97 o                         
  -3   5   8          3.92          3.77         1.71 o                         
  -2   5   8         12.36         14.67         1.53 o                         
  -1   5   8         46.12         45.32         3.73 o                         
   0   5   8         14.55         17.86         2.09 o                         
   1   5   8         45.05         43.38         2.93 o                         
   2   5   8          9.14          7.64         1.91 o                         
   3   5   8          0.65         -0.41         1.82 o                         
   4   5   8         83.89         88.41         4.58 o                         
   5   5   8          2.07          2.96         1.63 o                         
   6   5   8         33.17         26.87         2.12 o                         
   7   5   8          7.25          4.16         1.30 o                         
   8   5   8         52.86         56.85         2.45 o                         
   9   5   8         15.97         15.70         3.19 o                         
 -16   6   8          9.08          6.43         1.55 o                         
 -15   6   8          2.63          2.56         0.85 o                         
 -14   6   8         14.30         11.04         1.46 o                         
 -13   6   8         64.68         58.19         2.21 o                         
 -12   6   8          9.90          8.14         1.18 o                         
 -11   6   8         61.12         63.50         2.61 o                         
 -10   6   8         13.12         13.31         1.55 o                         
  -9   6   8        635.70        617.81         9.93 o                         
  -8   6   8        799.52        793.31        12.21 o                         
  -7   6   8         95.91         90.45         3.29 o                         
  -6   6   8        669.94        656.71        11.47 o                         
  -5   6   8       1659.39       1646.52        26.09 o                         
  -4   6   8        387.15        366.52         7.40 o                         
  -3   6   8         52.02         51.48         3.08 o                         
  -2   6   8         15.41         23.25         2.17 o                         
  -1   6   8       1072.37       1083.11        19.21 o                         
   0   6   8        785.06        738.74        15.46 o                         
   1   6   8          9.60         15.50         2.35 o                         
   2   6   8        214.85        228.06         6.62 o                         
   3   6   8        332.35        346.95         8.69 o                         
   4   6   8          3.98          7.58         2.25 o                         
   5   6   8          3.06          4.52         1.62 o                         
   6   6   8          0.06         -0.52         1.28 o                         
   7   6   8         51.61         44.38         2.33 o                         
   8   6   8          2.93          0.85         1.08 o                         
 -15   7   8         72.80         72.53         2.09 o                         
 -14   7   8          9.14          8.91         1.04 o                         
 -13   7   8         20.06         16.00         1.41 o                         
 -12   7   8         30.32         35.65         1.87 o                         
 -11   7   8        107.50        113.61         3.11 o                         
 -10   7   8          0.43          0.99         1.36 o                         
  -9   7   8        146.65        137.40         4.06 o                         
  -8   7   8         97.00         84.73         3.36 o                         
  -7   7   8        227.98        247.89         5.36 o                         
  -6   7   8          3.31          5.09         2.00 o                         
  -5   7   8       1277.89       1263.38        23.41 o                         
  -4   7   8        119.95         99.82         5.63 o                         
  -3   7   8        176.96        174.87         5.42 o                         
  -2   7   8         31.03         39.54         3.48 o                         
  -1   7   8       1555.89       1567.80        31.72 o                         
   0   7   8        426.61        411.31        10.47 o                         
   1   7   8         62.44         64.28         4.02 o                         
   2   7   8         17.31         17.35         2.85 o                         
   3   7   8        367.61        365.09        10.02 o                         
   4   7   8        203.14        196.53         5.35 o                         
   5   7   8          1.54          0.74         1.55 o                         
   6   7   8         24.87         18.92         1.84 o                         
   7   7   8          5.15          1.80         1.35 o                         
   8   7   8         66.62         59.87         2.80 o                         
 -14   8   8          2.16          0.53         0.99 o                         
 -13   8   8          0.36         -0.12         0.89 o                         
 -12   8   8         49.30         58.63         2.18 o                         
 -11   8   8         63.71         70.26         2.40 o                         
 -10   8   8         59.07         55.41         2.51 o                         
  -9   8   8        335.90        314.67         6.26 o                         
  -8   8   8         29.63         31.87         2.61 o                         
  -7   8   8          0.87          1.29         1.43 o                         
  -6   8   8        127.56        144.22         4.21 o                         
  -5   8   8        615.44        586.78        11.90 o                         
  -4   8   8        185.10        196.02         5.69 o                         
  -3   8   8        109.17         92.52         4.39 o                         
  -2   8   8        187.45        211.35         6.99 o                         
  -1   8   8        232.34        219.95         7.13 o                         
   0   8   8         14.63         16.08         2.72 o                         
   1   8   8        126.30        114.71         4.49 o                         
   2   8   8         14.42         11.86         2.17 o                         
   3   8   8          0.03          1.75         1.75 o                         
   4   8   8        316.68        331.05         7.91 o                         
   5   8   8         41.90         38.18         2.57 o                         
   6   8   8         51.46         52.93         4.73 o                         
   7   8   8         52.74         61.52         3.16 o                         
 -13   9   8         58.34         64.99         2.33 o                         
 -12   9   8          7.43          7.08         1.05 o                         
 -11   9   8        126.58        111.97         2.93 o                         
 -10   9   8         69.42         62.82         2.63 o                         
  -9   9   8         99.53        108.33         3.09 o                         
  -8   9   8         28.84         35.47         2.43 o                         
  -7   9   8         16.49         12.71         1.70 o                         
  -6   9   8         10.60          9.93         1.66 o                         
  -5   9   8        227.30        237.45         6.03 o                         
  -4   9   8          0.58         -0.47         1.61 o                         
  -3   9   8         26.58         20.70         2.78 o                         
  -2   9   8          7.18          3.68         1.88 o                         
  -1   9   8         87.53         96.68         4.66 o                         
   0   9   8          6.16          0.82         1.91 o                         
   1   9   8        111.09        103.08         4.12 o                         
   2   9   8        144.41        137.87         5.16 o                         
   3   9   8          5.79          7.59         2.06 o                         
   4   9   8          1.01          0.71         1.63 o                         
   5   9   8        114.25        113.09         5.80 o                         
   6   9   8        180.33        165.57        10.86 o                         
 -12  10   8        104.69        100.48         3.19 o                         
 -11  10   8         16.61         15.03         1.59 o                         
 -10  10   8          1.24         -1.64         1.64 o                         
  -9  10   8        100.33        104.89         3.28 o                         
  -8  10   8          0.10         -0.09         1.17 o                         
  -7  10   8         16.10         11.86         1.62 o                         
  -6  10   8         83.22         97.11         3.47 o                         
  -5  10   8         33.58         31.45         2.76 o                         
  -4  10   8         38.97         31.73         3.78 o                         
  -3  10   8          1.48          5.34         1.76 o                         
  -2  10   8         64.98         65.89         4.11 o                         
  -1  10   8         22.60         18.47         2.80 o                         
   0  10   8         64.14         61.99         3.42 o                         
   1  10   8          0.15         -1.50         1.68 o                         
   2  10   8          2.35         -1.06         1.76 o                         
   3  10   8         43.96         41.31         5.10 o                         
   4  10   8         13.82         14.24         4.69 o                         
 -10  11   8         35.39         28.68         3.08 o                         
  -9  11   8          3.00          0.14         1.41 o                         
  -8  11   8         10.21          9.51         2.02 o                         
  -7  11   8         25.21         17.38         2.60 o                         
  -6  11   8          3.32         -0.40         2.74 o                         
  -5  11   8         82.81         73.76         4.30 o                         
  -4  11   8          5.53          5.73         1.84 o                         
  -3  11   8         29.64         26.85         3.16 o                         
  -2  11   8          4.71          2.44         2.01 o                         
  -1  11   8        169.84        140.74        11.05 o                         
   0  11   8          1.28         -0.03         2.30 o                         
   1  11   8          0.15         -1.59         1.59 o                         
   2  11   8          7.08          4.96         3.62 o                         
   3  11   8         81.81         67.81         5.76 o                         
  -7  12   8          1.84          2.30         2.30 o                         
  -6  12   8         10.69         13.74         2.15 o                         
  -5  12   8        131.41        140.60        14.90 o                         
  -4  12   8          5.25          4.15         2.22 o                         
  -3  12   8          1.07          2.47         2.72 o                         
  -2  12   8          1.00          2.17         1.68 o                         
  -1  12   8         37.70         38.28         3.42 o                         
   0  12   8          6.25          9.55         3.62 o                         
 -17   1   9          8.26         10.97         1.55 o                         
 -16   1   9         58.24         48.14         2.12 o                         
 -15   1   9        168.61        166.48         3.25 o                         
 -14   1   9        229.34        237.16         3.80 o                         
 -13   1   9          9.97          8.06         0.91 o                         
 -12   1   9         10.30          6.08         0.98 o                         
 -11   1   9          0.43         -0.14         0.85 o                         
 -10   1   9          7.17          7.45         1.03 o                         
  -9   1   9          0.69          0.12         0.90 o                         
  -8   1   9        151.03        168.22         3.18 o                         
  -7   1   9          3.89          3.84         1.12 o                         
  -6   1   9         63.87         59.93         1.89 o                         
  -5   1   9        377.55        367.24         5.13 o                         
  -4   1   9          0.09          0.56         1.01 o                         
  -3   1   9        551.58        571.85         7.36 o                         
  -2   1   9         59.09         61.59         2.05 o                         
  -1   1   9          0.03          2.43         1.14 o                         
   0   1   9         24.30         22.87         1.46 o                         
   1   1   9         32.67         31.75         1.67 o                         
   2   1   9         51.19         46.46         1.97 o                         
   3   1   9         76.23         59.85         2.33 o                         
   4   1   9          2.65          0.83         1.15 o                         
   5   1   9         19.34         15.41         1.28 o                         
   6   1   9        101.53        100.93         2.86 o                         
   7   1   9          7.36          9.51         1.21 o                         
   8   1   9         65.54         58.57         3.19 o                         
 -17   2   9         71.55         69.97         2.69 o                         
 -16   2   9         23.59         24.16         1.86 o                         
 -15   2   9        214.82        205.89         3.79 o                         
 -14   2   9         43.69         39.23         2.15 o                         
 -13   2   9         58.27         60.00         1.96 o                         
 -12   2   9          1.84          2.37         0.97 o                         
 -11   2   9        199.92        193.14         3.52 o                         
 -10   2   9          9.17          8.24         1.04 o                         
  -9   2   9        398.58        383.97         5.40 o                         
  -8   2   9          5.79          6.51         1.00 o                         
  -7   2   9        664.22        656.28         7.95 o                         
  -6   2   9        232.20        215.92         3.92 o                         
  -5   2   9         72.44         73.14         2.12 o                         
  -4   2   9          8.17          9.59         1.08 o                         
  -3   2   9        102.19        102.85         2.49 o                         
  -2   2   9        228.40        220.15         4.33 o                         
  -1   2   9        831.15        807.27        10.54 o                         
   0   2   9          9.20         12.59         1.28 o                         
   1   2   9        644.24        604.41         8.17 o                         
   2   2   9          0.96         -0.57         1.10 o                         
   3   2   9        136.64        138.43         3.41 o                         
   4   2   9          0.34          1.71         1.18 o                         
   5   2   9         88.26         90.01         2.50 o                         
   6   2   9         31.72         32.38         2.23 o                         
   7   2   9        184.27        188.08         4.97 o                         
   8   2   9         34.44         35.76         2.14 o                         
 -16   3   9         77.88         77.74         2.34 o                         
 -15   3   9         60.41         57.05         1.87 o                         
 -14   3   9        233.14        260.71         4.34 o                         
 -13   3   9         24.99         24.68         1.65 o                         
 -12   3   9         43.04         44.78         2.06 o                         
 -11   3   9         91.05         89.34         2.27 o                         
 -10   3   9        581.57        615.88         8.16 o                         
  -9   3   9          0.03         -0.61         0.96 o                         
  -8   3   9         42.46         46.34         1.92 o                         
  -7   3   9         60.87         54.82         2.05 o                         
  -6   3   9       1760.99       1781.52        21.87 o                         
  -5   3   9         20.02         27.56         1.61 o                         
  -4   3   9          0.37         -0.13         1.13 o                         
  -3   3   9          5.02          8.58         1.17 o                         
  -2   3   9       1662.28       1700.13        22.00 o                         
  -1   3   9          2.00          2.88         1.13 o                         
   0   3   9         23.11         29.94         1.77 o                         
   1   3   9         58.62         56.42         2.57 o                         
   2   3   9        638.54        633.54         9.87 o                         
   3   3   9          7.43          5.43         1.11 o                         
   4   3   9         42.14         47.06         2.78 o                         
   5   3   9        109.87        113.78         3.73 o                         
   6   3   9        221.33        219.12         5.24 o                         
   7   3   9         10.65         12.21         1.65 o                         
   8   3   9         42.82         44.02         2.05 o                         
 -16   4   9         66.48         74.05         1.96 o                         
 -15   4   9         96.23         88.78         2.55 o                         
 -14   4   9         46.75         45.77         1.85 o                         
 -13   4   9        171.56        174.48         3.56 o                         
 -12   4   9          2.50          1.36         1.10 o                         
 -11   4   9         53.28         50.80         2.91 o                         
 -10   4   9        172.31        181.06         4.11 o                         
  -9   4   9          5.46          5.08         1.16 o                         
  -8   4   9         17.18         21.37         1.45 o                         
  -7   4   9        545.88        521.64         7.67 o                         
  -6   4   9        895.22        945.96        14.05 o                         
  -5   4   9         41.51         48.36         2.18 o                         
  -4   4   9         13.54         13.32         1.39 o                         
  -3   4   9         31.03         38.98         2.05 o                         
  -2   4   9        604.60        628.19         9.89 o                         
  -1   4   9        860.41        828.97        12.04 o                         
   0   4   9         40.45         49.72         2.20 o                         
   1   4   9         94.13         78.53         2.70 o                         
   2   4   9         61.40         54.97         2.84 o                         
   3   4   9         78.18         76.65         3.29 o                         
   4   4   9          0.94         -0.17         1.32 o                         
   5   4   9         19.70         14.96         1.63 o                         
   6   4   9          0.09          1.06         1.16 o                         
   7   4   9        169.87        163.27         4.31 o                         
   8   4   9          0.66          0.35         1.38 o                         
 -15   5   9        103.38        113.53         2.80 o                         
 -14   5   9        267.62        259.12         4.98 o                         
 -13   5   9         12.15         11.25         1.15 o                         
 -12   5   9         14.02         16.12         1.33 o                         
 -11   5   9        266.63        276.21         5.00 o                         
 -10   5   9       1485.22       1480.65        22.11 o                         
  -9   5   9        152.91        151.78         3.82 o                         
  -8   5   9        194.09        198.75         4.72 o                         
  -7   5   9          3.03          4.12         1.56 o                         
  -6   5   9       2817.60       2829.24        46.71 o                         
  -5   5   9         43.93         47.13         2.86 o                         
  -4   5   9        121.19        123.40         3.88 o                         
  -3   5   9         70.13         74.75         3.31 o                         
  -2   5   9       2527.78       2499.24        60.29 o                         
  -1   5   9         54.27         59.02         3.66 o                         
   0   5   9         51.93         52.03         3.21 o                         
   1   5   9        183.78        184.44         5.39 o                         
   2   5   9        732.03        709.95        18.09 o                         
   3   5   9         76.55         82.13         3.17 o                         
   4   5   9         34.38         25.34         2.65 o                         
   5   5   9          0.02          0.24         1.32 o                         
   6   5   9         61.26         63.38         3.26 o                         
   7   5   9        105.35        116.87         3.39 o                         
 -15   6   9         11.58         11.37         1.31 o                         
 -14   6   9        115.02        130.35         2.87 o                         
 -13   6   9          9.44         10.43         1.11 o                         
 -12   6   9        100.00        110.17         2.75 o                         
 -11   6   9         40.53         43.14         2.04 o                         
 -10   6   9         22.03         26.96         1.73 o                         
  -9   6   9        372.95        367.79         9.30 o                         
  -8   6   9          0.46          1.33         1.41 o                         
  -7   6   9       1134.01       1192.08        20.52 o                         
  -6   6   9         41.50         39.14         2.62 o                         
  -5   6   9        297.17        317.86         7.69 o                         
  -4   6   9          7.83          7.78         1.73 o                         
  -3   6   9        194.23        199.88         5.01 o                         
  -2   6   9          0.00          1.05         1.61 o                         
  -1   6   9        823.89        910.65        21.49 o                         
   0   6   9          2.23          0.92         1.76 o                         
   1   6   9        170.92        163.35         5.40 o                         
   2   6   9         51.56         47.51         2.79 o                         
   3   6   9          0.87         -0.34         1.34 o                         
   4   6   9         17.44         14.36         1.50 o                         
   5   6   9          9.45         10.03         1.51 o                         
   6   6   9         29.89         36.35         2.46 o                         
   7   6   9          0.01          1.21         1.02 o                         
 -14   7   9          0.12          0.06         0.96 o                         
 -13   7   9          7.15          8.94         1.41 o                         
 -12   7   9        162.34        159.79         3.64 o                         
 -11   7   9         53.48         49.26         2.02 o                         
 -10   7   9         74.93         71.70         2.57 o                         
  -9   7   9         49.48         48.27         2.71 o                         
  -8   7   9         18.39         20.66         1.86 o                         
  -7   7   9          1.59          3.16         1.73 o                         
  -6   7   9         17.23         13.92         1.91 o                         
  -5   7   9        105.70        109.12         4.04 o                         
  -4   7   9          0.52         -0.62         1.72 o                         
  -3   7   9        147.78        157.83         5.58 o                         
  -2   7   9         60.73         54.80         3.61 o                         
  -1   7   9         14.31         13.51         2.08 o                         
   0   7   9         39.40         40.03         3.40 o                         
   1   7   9         53.10         52.85         3.46 o                         
   2   7   9         48.60         43.85         3.20 o                         
   3   7   9         77.88         77.71         3.20 o                         
   4   7   9        103.11        104.03         3.29 o                         
   5   7   9         25.84         22.69         2.76 o                         
   6   7   9          1.24          1.65         1.98 o                         
 -13   8   9          0.51         -0.14         0.85 o                         
 -12   8   9          6.72         11.77         1.39 o                         
 -11   8   9          7.82          6.71         1.20 o                         
 -10   8   9         57.93         55.57         2.41 o                         
  -9   8   9          3.69          3.38         1.31 o                         
  -8   8   9          8.12         12.52         1.79 o                         
  -7   8   9        165.38        189.20         5.01 o                         
  -6   8   9        274.28        277.38         6.50 o                         
  -5   8   9         24.75         32.08         2.42 o                         
  -4   8   9          4.79          5.59         2.39 o                         
  -3   8   9         83.42         86.59         3.72 o                         
  -2   8   9        212.71        212.25         5.97 o                         
  -1   8   9        173.31        208.08         6.04 o                         
   0   8   9          0.67          1.53         1.70 o                         
   1   8   9          2.60          5.10         1.72 o                         
   2   8   9         66.73         81.90         3.40 o                         
   3   8   9        107.35        110.15         5.14 o                         
   4   8   9          8.66          6.45         1.45 o                         
   5   8   9         23.92         17.29         3.18 o                         
 -12   9   9         18.19         14.93         1.78 o                         
 -11   9   9          9.75          8.83         1.75 o                         
 -10   9   9          0.03          1.64         1.08 o                         
  -9   9   9          7.97          7.15         1.30 o                         
  -8   9   9         55.49         52.79         2.55 o                         
  -7   9   9          5.97          5.71         1.45 o                         
  -6   9   9         14.16          7.67         1.57 o                         
  -5   9   9         19.06         25.22         2.85 o                         
  -4   9   9          2.70          2.77         1.40 o                         
  -3   9   9         52.27         54.97         3.04 o                         
  -2   9   9          0.48         -0.63         1.43 o                         
  -1   9   9          4.57          4.04         1.57 o                         
   0   9   9         29.66         30.41         2.78 o                         
   1   9   9         14.88         16.28         4.08 o                         
   2   9   9          2.43          3.00         1.44 o                         
   3   9   9          6.87          8.17         3.54 o                         
   4   9   9          2.22         -1.66         1.66 o                         
 -10  10   9          0.61          0.87         1.20 o                         
  -9  10   9         14.31         11.30         1.58 o                         
  -8  10   9          7.52          4.77         1.90 o                         
  -7  10   9         15.72         19.37         1.98 o                         
  -6  10   9          4.16          2.73         1.35 o                         
  -5  10   9         68.51         63.97         3.35 o                         
  -4  10   9          1.48          2.71         1.57 o                         
  -3  10   9         59.42         54.40         3.02 o                         
  -2  10   9          1.65          3.35         1.52 o                         
  -1  10   9         17.12         14.96         2.25 o                         
   0  10   9          0.11         -0.04         1.78 o                         
   1  10   9          0.66          0.14         1.58 o                         
   2  10   9         37.49         32.45         7.00 o                         
  -8  11   9         70.34         63.77         3.24 o                         
  -7  11   9          2.11          1.04         1.76 o                         
  -6  11   9         70.79         71.23         3.29 o                         
  -5  11   9          2.92          2.28         1.38 o                         
  -4  11   9          2.98          2.92         1.75 o                         
  -3  11   9          2.71         -0.20         1.52 o                         
  -2  11   9         65.78         61.39         3.26 o                         
  -1  11   9          0.42         -0.82         1.98 o                         
 -16   0  10          0.03         -1.82         1.82 o                         
 -15   0  10         62.26         64.99         3.47 o                         
 -14   0  10        116.16        122.59         3.49 o                         
 -13   0  10        139.50        127.42         4.05 o                         
 -12   0  10         19.12         12.67         1.42 o                         
 -11   0  10          4.16          6.12         1.34 o                         
 -10   0  10         33.04         40.82         2.56 o                         
  -9   0  10        431.49        411.74         8.09 o                         
  -8   0  10        132.98        126.53         3.70 o                         
  -7   0  10         46.28         48.52         2.45 o                         
  -6   0  10         11.77         13.10         1.59 o                         
  -5   0  10          0.05          1.49         1.48 o                         
  -4   0  10        100.01         91.30         3.28 o                         
  -3   0  10         37.62         36.64         2.41 o                         
  -2   0  10         29.90         44.66         2.74 o                         
  -1   0  10         96.06        100.72         3.50 o                         
   0   0  10         35.43         35.39         2.52 o                         
   1   0  10        241.75        256.87         8.11 o                         
   2   0  10         10.28         10.12         1.72 o                         
   3   0  10         40.98         31.83         2.50 o                         
   4   0  10        117.40        110.66         3.92 o                         
   5   0  10         71.11         62.09         2.70 o                         
   6   0  10         44.02         34.14         9.22 o                         
   7   0  10        126.72        123.59         9.88 o                         
 -16   1  10          0.02         -0.93         1.69 o                         
 -15   1  10          7.09          7.44         0.99 o                         
 -14   1  10         21.55         16.77         1.72 o                         
 -13   1  10         18.47         15.87         1.03 o                         
 -12   1  10          0.50          0.81         0.83 o                         
 -11   1  10          3.47          3.87         1.00 o                         
 -10   1  10          3.16          3.23         0.95 o                         
  -9   1  10         70.18         69.65         2.00 o                         
  -8   1  10        244.62        241.06         3.79 o                         
  -7   1  10         32.05         28.43         1.36 o                         
  -6   1  10          0.24          0.40         0.93 o                         
  -5   1  10         51.05         53.86         1.96 o                         
  -4   1  10        114.61        117.96         2.67 o                         
  -3   1  10        170.71        161.43         3.12 o                         
  -2   1  10        277.21        270.06         4.24 o                         
  -1   1  10         35.04         34.93         1.72 o                         
   0   1  10        113.96        132.42         3.03 o                         
   1   1  10        192.60        191.30         3.91 o                         
   2   1  10         31.74         31.49         1.83 o                         
   3   1  10         12.17          8.96         1.12 o                         
   4   1  10         15.07          9.66         1.17 o                         
   5   1  10        121.43        120.86         3.77 o                         
   6   1  10         30.89         24.04         1.84 o                         
   7   1  10          4.39          1.41         2.03 o                         
 -16   2  10         35.26         45.44         2.87 o                         
 -15   2  10         55.71         45.95         1.98 o                         
 -14   2  10         29.28         20.33         1.24 o                         
 -13   2  10         89.10        103.13         2.66 o                         
 -12   2  10         17.56         10.43         0.95 o                         
 -11   2  10        302.44        279.94         4.44 o                         
 -10   2  10          0.65          1.96         1.15 o                         
  -9   2  10        135.16        152.24         3.05 o                         
  -8   2  10        344.04        332.75         4.85 o                         
  -7   2  10       1859.65       1807.74        20.59 o                         
  -6   2  10          3.73          7.26         1.08 o                         
  -5   2  10        563.76        577.95         7.35 o                         
  -4   2  10        176.69        183.57         3.35 o                         
  -3   2  10       1606.90       1660.52        19.86 o                         
  -2   2  10         41.35         51.68         1.98 o                         
  -1   2  10        361.25        352.16         5.51 o                         
   0   2  10         23.70         20.63         1.47 o                         
   1   2  10        428.91        429.54         8.48 o                         
   2   2  10          1.22          1.62         1.02 o                         
   3   2  10         34.60         32.45         1.82 o                         
   4   2  10        106.53        121.71         3.93 o                         
   5   2  10         49.05         57.80         2.66 o                         
   6   2  10          2.05          0.88         0.88 o                         
 -15   3  10         44.63         49.38         1.82 o                         
 -14   3  10          9.25          8.45         1.30 o                         
 -13   3  10        114.96        118.26         2.84 o                         
 -12   3  10        341.41        324.39         5.86 o                         
 -11   3  10         13.27         16.16         1.28 o                         
 -10   3  10        174.62        162.44         3.08 o                         
  -9   3  10        155.58        156.19         3.57 o                         
  -8   3  10        231.96        222.02         4.05 o                         
  -7   3  10         18.86         15.66         1.27 o                         
  -6   3  10        199.42        200.49         3.82 o                         
  -5   3  10          4.71         18.40         2.63 o                         
  -4   3  10       1755.57       1722.97        22.15 o                         
  -3   3  10        121.35        115.93         3.57 o                         
  -2   3  10          0.01          1.60         1.00 o                         
  -1   3  10         19.97         24.10         1.62 o                         
   0   3  10        230.43        228.61         4.70 o                         
   1   3  10         85.82         80.37         2.43 o                         
   2   3  10        365.95        342.45         6.97 o                         
   3   3  10         19.23         19.19         1.71 o                         
   4   3  10        265.15        253.00         5.77 o                         
   5   3  10         29.08         28.09         2.06 o                         
   6   3  10          0.88          0.38         1.01 o                         
 -15   4  10         92.56        100.55         2.96 o                         
 -14   4  10        122.51        113.76         2.78 o                         
 -13   4  10        321.86        316.11         5.49 o                         
 -12   4  10         35.36         39.79         1.90 o                         
 -11   4  10        137.41        151.27         3.46 o                         
 -10   4  10        105.79        103.35         2.93 o                         
  -9   4  10        762.52        738.95        11.65 o                         
  -8   4  10          2.33          2.66         1.26 o                         
  -7   4  10        514.08        522.41         9.86 o                         
  -6   4  10         10.99         15.86         1.26 o                         
  -5   4  10        510.77        492.19         7.74 o                         
  -4   4  10         58.88         62.99         2.31 o                         
  -3   4  10       1036.85       1029.29        15.67 o                         
  -2   4  10         25.73         29.67         2.43 o                         
  -1   4  10          8.54         13.74         1.87 o                         
   0   4  10         91.96         98.77         3.37 o                         
   1   4  10        750.84        754.06        14.47 o                         
   2   4  10          9.58          8.74         1.42 o                         
   3   4  10         77.98         81.27         2.94 o                         
   4   4  10         57.49         65.06         3.12 o                         
   5   4  10        225.47        230.18         5.67 o                         
   6   4  10          6.96          3.76         1.42 o                         
 -14   5  10        102.59        108.03         2.70 o                         
 -13   5  10        117.62        141.56         3.20 o                         
 -12   5  10         23.65         26.68         1.83 o                         
 -11   5  10          0.16          1.34         1.02 o                         
 -10   5  10          6.85          4.60         1.19 o                         
  -9   5  10         36.11         46.07         3.14 o                         
  -8   5  10        191.69        193.56         4.22 o                         
  -7   5  10          0.40          1.23         1.49 o                         
  -6   5  10        109.51        119.30         3.72 o                         
  -5   5  10          4.64          5.74         1.52 o                         
  -4   5  10        102.36        109.95         3.65 o                         
  -3   5  10         31.36         29.42         3.28 o                         
  -2   5  10        130.26        150.62         5.11 o                         
  -1   5  10         27.69         21.81         2.07 o                         
   0   5  10        146.63        149.21         4.28 o                         
   1   5  10         42.22         37.14         2.33 o                         
   2   5  10          1.12          1.68         1.32 o                         
   3   5  10          1.86          4.88         1.27 o                         
   4   5  10         32.11         37.97         2.60 o                         
   5   5  10          0.15          0.72         1.08 o                         
 -14   6  10         45.25         43.93         2.29 o                         
 -13   6  10          5.54          5.62         0.94 o                         
 -12   6  10          4.27          3.49         1.31 o                         
 -11   6  10         40.87         53.20         2.13 o                         
 -10   6  10         31.58         38.92         2.31 o                         
  -9   6  10         43.80         51.79         2.49 o                         
  -8   6  10          7.30          7.02         1.38 o                         
  -7   6  10         22.63         23.49         1.97 o                         
  -6   6  10          9.43         13.34         1.70 o                         
  -5   6  10         28.02         28.43         2.91 o                         
  -4   6  10         53.05         46.76         2.82 o                         
  -3   6  10         15.29         12.10         2.14 o                         
  -2   6  10          1.90          7.38         1.68 o                         
  -1   6  10        121.01        128.71         4.47 o                         
   0   6  10         72.84         67.56         3.58 o                         
   1   6  10         15.98         13.08         1.74 o                         
   2   6  10         21.69         29.26         2.08 o                         
   3   6  10         41.91         40.64         2.22 o                         
   4   6  10         10.36          5.69         1.58 o                         
 -13   7  10        159.39        160.66         3.86 o                         
 -12   7  10          1.08         -0.62         0.86 o                         
 -11   7  10         23.62         25.60         1.56 o                         
 -10   7  10         64.32         75.00         2.54 o                         
  -9   7  10         61.53         56.13         2.29 o                         
  -8   7  10         85.07         68.61         2.66 o                         
  -7   7  10         13.42         12.89         1.58 o                         
  -6   7  10          7.41          9.61         1.66 o                         
  -5   7  10         12.92         16.62         1.86 o                         
  -4   7  10        406.24        385.65        13.20 o                         
  -3   7  10          1.01         -1.33         1.33 o                         
  -2   7  10         33.67         38.88         2.92 o                         
  -1   7  10         86.35         87.88         3.68 o                         
   0   7  10          4.26          7.15         1.57 o                         
   1   7  10         39.09         40.99         2.61 o                         
   2   7  10        206.67        225.35         6.42 o                         
   3   7  10         47.51         46.67         2.30 o                         
   4   7  10        196.68        214.36         5.48 o                         
 -12   8  10         41.93         51.23         2.23 o                         
 -11   8  10         52.71         50.11         1.94 o                         
 -10   8  10        208.45        197.72         5.40 o                         
  -9   8  10         18.66         25.11         2.64 o                         
  -8   8  10         14.02         14.20         1.68 o                         
  -7   8  10          1.89          2.93         1.21 o                         
  -6   8  10         20.78         17.08         1.68 o                         
  -5   8  10         12.16         10.63         1.60 o                         
  -4   8  10         74.70         62.28         2.92 o                         
  -3   8  10          3.38          3.46         1.35 o                         
  -2   8  10         50.94         54.36         3.97 o                         
  -1   8  10          6.25          5.82         1.54 o                         
   0   8  10         60.84         58.92         4.56 o                         
   1   8  10          9.94         10.68         2.73 o                         
   2   8  10          6.48          5.18         1.67 o                         
 -10   9  10         85.88         77.01         5.14 o                         
  -9   9  10          0.51         -0.95         0.95 o                         
  -8   9  10         63.45         56.21         2.48 o                         
  -7   9  10         42.55         41.82         2.50 o                         
  -6   9  10          0.17         -0.15         1.15 o                         
  -5   9  10         17.83         19.21         1.93 o                         
  -4   9  10         75.11         69.34         3.37 o                         
  -3   9  10         14.15         10.85         2.19 o                         
  -2   9  10         29.27         27.16         3.26 o                         
  -1   9  10         18.13         10.58         1.63 o                         
   0   9  10          1.02          0.04         1.68 o                         
   1   9  10         10.35          6.53         1.68 o                         
  -7  10  10          8.13          8.16         1.43 o                         
  -6  10  10          1.06          2.59         1.58 o                         
  -5  10  10          1.13          1.74         1.18 o                         
  -4  10  10          4.53          3.21         1.24 o                         
  -3  10  10          2.09          1.00         1.31 o                         
  -2  10  10         64.38         59.42         5.10 o                         
 -14   1  11         16.54         11.97         1.02 o                         
 -13   1  11        201.70        182.67         4.20 o                         
 -12   1  11          8.24          8.94         0.83 o                         
 -11   1  11         21.76         22.50         1.18 o                         
 -10   1  11        137.82        140.26         2.74 o                         
  -9   1  11        204.05        193.23         3.21 o                         
  -8   1  11        306.63        311.09         4.70 o                         
  -7   1  11          9.56         12.98         1.05 o                         
  -6   1  11        621.19        643.48         9.24 o                         
  -5   1  11        998.32       1053.39        14.43 o                         
  -4   1  11        323.98        341.51         5.49 o                         
  -3   1  11        281.22        275.06         4.47 o                         
  -2   1  11        472.76        475.97         7.18 o                         
  -1   1  11         81.27         81.39         2.18 o                         
   0   1  11        144.72        146.51         3.13 o                         
   1   1  11          0.32          1.63         0.84 o                         
   2   1  11         40.27         33.74         1.57 o                         
   3   1  11        116.41        117.05         3.98 o                         
   4   1  11         62.83         53.12         2.09 o                         
 -14   2  11         33.22         33.81         1.63 o                         
 -13   2  11         23.18         27.60         1.55 o                         
 -12   2  11         14.43         11.87         1.16 o                         
 -11   2  11         14.70         16.97         1.24 o                         
 -10   2  11         27.86         27.48         1.61 o                         
  -9   2  11         81.38         83.96         2.12 o                         
  -8   2  11         29.96         35.29         1.63 o                         
  -7   2  11         28.06         28.96         1.58 o                         
  -6   2  11        164.28        176.69         3.41 o                         
  -5   2  11          5.72          8.84         1.05 o                         
  -4   2  11         95.96         98.12         2.54 o                         
  -3   2  11          2.47          0.99         0.87 o                         
  -2   2  11         84.51         97.56         2.56 o                         
  -1   2  11         42.59         46.03         1.88 o                         
   0   2  11        124.05        115.88         2.91 o                         
   1   2  11        182.05        185.70         3.83 o                         
   2   2  11         30.54         28.13         2.38 o                         
   3   2  11         21.03         19.94         1.90 o                         
   4   2  11         70.61         68.30         3.62 o                         
 -14   3  11          8.15         11.55         0.94 o                         
 -13   3  11          1.10         -0.81         0.86 o                         
 -12   3  11        111.33        125.23         3.27 o                         
 -11   3  11         59.87         59.76         2.11 o                         
 -10   3  11          0.88         -0.91         0.91 o                         
  -9   3  11          1.63          0.34         0.94 o                         
  -8   3  11        163.01        168.57         3.31 o                         
  -7   3  11          0.53          0.63         1.01 o                         
  -6   3  11        233.69        236.16         4.35 o                         
  -5   3  11        127.58        122.60         2.96 o                         
  -4   3  11        110.03        101.69         2.59 o                         
  -3   3  11          0.09          0.75         0.98 o                         
  -2   3  11        335.53        341.05         5.88 o                         
  -1   3  11          1.76          3.52         1.21 o                         
   0   3  11         21.12         14.79         1.54 o                         
   1   3  11         72.70         93.85         3.81 o                         
   2   3  11         74.75         82.72         3.13 o                         
   3   3  11          3.86          5.53         1.14 o                         
   4   3  11         11.93         15.90         1.94 o                         
 -13   4  11         50.15         69.05         2.01 o                         
 -12   4  11        133.70        145.58         3.11 o                         
 -11   4  11         89.41         92.05         2.76 o                         
 -10   4  11         43.24         47.68         2.00 o                         
  -9   4  11         40.10         48.05         2.15 o                         
  -8   4  11         36.49         37.83         2.06 o                         
  -7   4  11          4.89          6.88         1.24 o                         
  -6   4  11         48.57         54.12         2.38 o                         
  -5   4  11         63.62         59.40         2.60 o                         
  -4   4  11         40.21         42.61         2.39 o                         
  -3   4  11         35.61         35.75         2.45 o                         
  -2   4  11         53.89         58.29         2.74 o                         
  -1   4  11         27.65         39.64         2.36 o                         
   0   4  11          0.39         -0.32         1.12 o                         
   1   4  11         26.54         29.67         2.43 o                         
   2   4  11         28.77         31.82         2.59 o                         
   3   4  11         12.97         10.77         1.20 o                         
 -13   5  11         73.30         83.52         2.17 o                         
 -12   5  11        415.31        421.31         7.14 o                         
 -11   5  11         27.22         25.87         2.29 o                         
 -10   5  11        101.78         99.46         2.70 o                         
  -9   5  11         29.19         28.88         1.81 o                         
  -8   5  11        208.30        217.61         4.59 o                         
  -7   5  11          0.08          2.70         1.19 o                         
  -6   5  11        235.93        231.27         5.24 o                         
  -5   5  11         25.10         20.91         1.90 o                         
  -4   5  11        105.04        107.86         3.59 o                         
  -3   5  11        207.37        224.98         5.47 o                         
  -2   5  11        198.88        213.91         5.83 o                         
  -1   5  11          2.88          0.91         1.18 o                         
   0   5  11         57.83         64.61         2.59 o                         
   1   5  11        113.16        136.18         4.45 o                         
   2   5  11         81.06         91.23         3.47 o                         
   3   5  11         71.56         73.26         2.77 o                         
 -12   6  11         33.92         34.87         1.97 o                         
 -11   6  11         31.90         36.40         1.93 o                         
 -10   6  11        280.01        288.81         6.11 o                         
  -9   6  11         70.36         67.65         2.37 o                         
  -8   6  11         10.59         11.42         1.56 o                         
  -7   6  11          5.50          3.84         1.12 o                         
  -6   6  11         26.78         31.27         1.79 o                         
  -5   6  11          8.35          4.69         1.23 o                         
  -4   6  11        116.05        130.05         3.80 o                         
  -3   6  11          9.73         10.67         1.43 o                         
  -2   6  11          8.81          8.37         1.37 o                         
  -1   6  11        174.93        186.02         5.14 o                         
   0   6  11        235.74        273.87         6.61 o                         
   1   6  11          6.16          4.20         1.14 o                         
   2   6  11          0.09          0.16         1.40 o                         
 -11   7  11         22.71         27.67         1.86 o                         
 -10   7  11         17.95         15.32         1.30 o                         
  -9   7  11         22.35         26.71         1.53 o                         
  -8   7  11         33.41         36.98         2.04 o                         
  -7   7  11          4.17          4.92         1.15 o                         
  -6   7  11          9.25         11.74         1.85 o                         
  -5   7  11         49.65         39.85         4.61 o                         
  -4   7  11          0.59          0.73         2.26 o                         
  -3   7  11         32.25         33.11         2.25 o                         
  -2   7  11         68.52         71.80         2.70 o                         
  -1   7  11         37.66         43.50         2.21 o                         
   0   7  11         17.21         17.52         2.85 o                         
   1   7  11         28.56         26.99         1.80 o                         
  -9   8  11         14.48         17.00         1.41 o                         
  -8   8  11          0.83          2.11         1.20 o                         
  -7   8  11          9.21          8.27         1.86 o                         
  -6   8  11         16.49         10.04         1.63 o                         
  -5   8  11         32.54         38.47         4.06 o                         
  -4   8  11         32.26         27.25         2.47 o                         
  -3   8  11          7.59          6.51         1.47 o                         
  -2   8  11          4.08          0.77         1.12 o                         
  -1   8  11          3.21          3.53         1.40 o                         
 -13   0  12         25.78         39.09         8.81 o                         
 -12   0  12         12.80         13.40         1.51 o                         
 -11   0  12         13.11         21.77         1.99 o                         
 -10   0  12          6.08          6.23         1.53 o                         
  -9   0  12         40.37         44.28         2.24 o                         
  -8   0  12         76.13         68.09         2.62 o                         
  -7   0  12         14.78         30.01         2.15 o                         
  -6   0  12        440.12        458.97         9.26 o                         
  -5   0  12         37.57         39.05         2.26 o                         
  -4   0  12        308.64        346.03         7.98 o                         
  -3   0  12         31.26         42.90         2.21 o                         
  -2   0  12          6.29          3.95         1.29 o                         
  -1   0  12          4.14          3.20         1.31 o                         
   0   0  12         26.75         30.06         1.89 o                         
   1   0  12          6.78         11.07         2.26 o                         
   2   0  12         70.16         68.64         5.43 o                         
 -13   1  12          0.11          0.11         1.23 o                         
 -12   1  12         40.31         33.55         1.58 o                         
 -11   1  12          6.52          4.36         0.94 o                         
 -10   1  12         82.59         87.43         2.89 o                         
  -9   1  12         24.73         25.07         1.35 o                         
  -8   1  12        124.76        122.27         2.68 o                         
  -7   1  12          0.07          0.71         0.74 o                         
  -6   1  12        173.88        186.42         3.32 o                         
  -5   1  12          2.57          1.66         0.74 o                         
  -4   1  12         42.57         46.50         1.69 o                         
  -3   1  12          0.46          3.32         0.79 o                         
  -2   1  12        136.70        135.77         2.87 o                         
  -1   1  12         23.77         18.34         1.37 o                         
   0   1  12          1.00          0.10         0.79 o                         
   1   1  12          1.39          3.13         0.86 o                         
   2   1  12         19.22         15.31         2.21 o                         
 -12   2  12         70.78         80.45         2.19 o                         
 -11   2  12         10.52          7.71         0.97 o                         
 -10   2  12          6.13          6.40         0.99 o                         
  -9   2  12          9.80          5.85         1.11 o                         
  -8   2  12          0.31          0.78         0.92 o                         
  -7   2  12         27.05         27.30         1.42 o                         
  -6   2  12        211.45        226.70         4.14 o                         
  -5   2  12          1.79          3.03         0.78 o                         
  -4   2  12         91.21        100.36         2.31 o                         
  -3   2  12         22.55         21.07         1.47 o                         
  -2   2  12          3.66          4.56         1.05 o                         
  -1   2  12         27.77         17.18         1.61 o                         
   0   2  12         23.33         22.81         1.63 o                         
   1   2  12          1.73          0.04         0.88 o                         
 -12   3  12         90.98         95.31         2.44 o                         
 -11   3  12          5.98          7.26         1.02 o                         
 -10   3  12         13.89          8.40         1.04 o                         
  -9   3  12          3.44          4.37         1.04 o                         
  -8   3  12         37.99         33.43         2.25 o                         
  -7   3  12        113.52        115.42         3.39 o                         
  -6   3  12         94.41         89.43         2.99 o                         
  -5   3  12          1.27         -0.35         0.97 o                         
  -4   3  12         10.57          8.71         1.33 o                         
  -3   3  12          5.69          5.02         1.17 o                         
  -2   3  12        192.26        199.25         5.74 o                         
  -1   3  12         10.82          9.91         1.17 o                         
   0   3  12         21.83         24.13         1.73 o                         
   1   3  12        141.78        145.52         6.56 o                         
 -11   4  12        202.64        218.28         5.09 o                         
 -10   4  12        165.30        153.38         3.41 o                         
  -9   4  12          1.80          0.82         0.87 o                         
  -8   4  12          3.14          4.68         1.03 o                         
  -7   4  12        511.88        540.13        10.40 o                         
  -6   4  12         25.69         30.21         3.37 o                         
  -5   4  12         20.86         20.90         1.76 o                         
  -4   4  12        201.52        203.83         4.90 o                         
  -3   4  12        318.51        348.84         7.26 o                         
  -2   4  12         11.39         11.62         1.39 o                         
  -1   4  12         30.68         39.52         2.05 o                         
   0   4  12        587.99        561.56        19.32 o                         
 -10   5  12         41.08         36.20         1.93 o                         
  -9   5  12          0.05          0.25         1.15 o                         
  -8   5  12         53.99         56.30         2.08 o                         
  -7   5  12         26.73         25.53         2.42 o                         
  -6   5  12         30.96         28.81         1.94 o                         
  -5   5  12          0.00          0.54         1.04 o                         
  -4   5  12         41.34         43.27         2.11 o                         
  -3   5  12          2.37          0.12         0.98 o                         
  -2   5  12        125.35        125.91         3.51 o                         
  -1   5  12         11.74         11.72         1.23 o                         
  -9   6  12         18.47         17.99         1.92 o                         
  -8   6  12        148.45        155.71         4.49 o                         
  -7   6  12         12.34         15.32         1.72 o                         
  -6   6  12         85.28         92.84         3.02 o                         
  -5   6  12          1.27         -0.91         0.91 o                         
  -4   6  12         66.46         71.33         2.54 o                         
  -3   6  12         13.20         13.71         2.55 o                         
  -2   6  12         94.50        101.27         2.94 o                         
  -9   1  13         41.46         32.79         2.14 o                         
  -8   1  13         12.60         10.56         1.00 o                         
  -7   1  13        169.73        170.56         4.11 o                         
  -6   1  13          0.00          2.24         1.19 o                         
  -5   1  13        276.50        265.13         5.80 o                         
  -4   1  13         12.27          5.88         1.31 o                         
  -3   1  13          0.18         -0.31         1.24 o                         
  -9   2  13         39.01         43.45         4.28 o                         
  -8   2  13          0.08         -0.86         0.86 o                         
  -7   2  13         38.43         43.00         2.96 o                         
  -6   2  13          0.81          2.04         0.90 o                         
  -5   2  13        142.16        154.26         5.61 o                         
  -4   2  13          0.97          0.70         1.06 o                         
  -7   3  13         48.01         50.97         1.94 o                         
  -6   3  13          2.69          0.79         0.85 o                         
  -5   3  13         86.25         75.89         2.52 o                         
                                                                                
